# Supplementary material for: Crystal structure of (R)-N-benzyl-1-phenylethanaminium (R)-4-chloro­mandelate
Source: Acta Crystallogr Sect E Struct Rep Online. 2014 Nov 5;70(Pt 12):o1223–4. doi: 10.1107/S1600536814023204 (PMC4257388; doi:10.1107/S1600536814023204)
Supplement: Supplementary file 1 [file e-70-o1223-sup1.cif]

##############################################################################
#                                                                            #
# This CIF contains the data in a paper accepted for publication in          #
# Acta Crystallographica Section E. It conforms to the requirements of       #
# Notes for Authors for Acta Crystallographica Section E, and has been       #
# peer reviewed under the auspices of the IUCr Commission on Journals.       #
#                                                                            #
# Full details of the Crystallographic Information File format               #
# are given in the paper "The Crystallographic Information File (CIF):       #
# a New Standard Archive File for Crystallography" by S. R. Hall, F. H.      #
# Allen and I. D. Brown [Acta Cryst. (1991), A47, 655-685].                  #
#                                                                            #
# The current version of the core CIF dictionary is obtainable from          #
# ftp://ftp.iucr.org/pub/cif_core.dic.                                       #
#                                                                            #
# Software is freely available for graphical display of the structure(s)     #
# in this CIF. For information consult the CIF software page                 #
# http://www.iucr.org/resources/cif/software.                                #
#                                                                            #
# This file may be used for bona fide research purposes within the           #
# scientific community so long as proper attribution is given to the journal # 
# article from which it was obtained.                                        #
#                                                                            #
##############################################################################
data_I
_database_code_depnum_ccdc_archive 'CCDC 1030316'
_audit_creation_method     SHELXL-2014/6
_chemical_name_systematic
;
(<i>R</i>)-<i>N</i>-benzyl-1-phenylethanaminium (<i>R</i>)-4-chloromandelate
;
_chemical_name_common     ?
_chemical_formula_moiety     'C15 H18 N +, C8 H6 Cl O3 -'
_chemical_formula_sum     'C23 H24 Cl N O3'
_chemical_formula_iupac     'C15 H18 N +, C8 H6 Cl O3 -'
_chemical_formula_weight     397.88
_chemical_melting_point     ?
_shelx_space_group_comment
;
The symmetry employed for this shelxl refinement is uniquely defined
by the following loop, which should always be used as a source of
symmetry information in preference to the above space-group names.
They are only intended as comments.
;
_space_group_crystal_system     monoclinic
_space_group_name_H-M_alt     'C 2'
_space_group_name_Hall     'C 2y'
loop_
    _space_group_symop_operation_xyz
    'x, y, z'
    '-x, y, -z'
    'x+1/2, y+1/2, z'
    '-x+1/2, y+1/2, -z'
_cell_length_a     17.783(5)
_cell_length_b     9.6993(19)
_cell_length_c     12.796(3)
_cell_angle_alpha     90
_cell_angle_beta     107.868(10)
_cell_angle_gamma     90
_cell_volume     2100.6(8)
_cell_formula_units_Z     4
_cell_measurement_reflns_used     9969
_cell_measurement_theta_min     2.47
_cell_measurement_theta_max     35.79
_cell_measurement_temperature     110
_exptl_crystal_description     prism
_exptl_crystal_colour     colourless
_exptl_crystal_size_max     0.56
_exptl_crystal_size_mid     0.13
_exptl_crystal_size_min     0.12
_exptl_crystal_density_diffrn     1.258
_exptl_crystal_density_meas     ?
_exptl_crystal_density_method     ?
_exptl_crystal_F_000     840
_exptl_absorpt_coefficient_mu     0.205
_exptl_absorpt_correction_type     multi-scan
_exptl_absorpt_process_details
;
(SADABS; Sheldrick, 1996)
;
_shelx_estimated_absorpt_T_min     0.893
_shelx_estimated_absorpt_T_max     0.976
_exptl_absorpt_correction_T_min     0.6851
_exptl_absorpt_correction_T_max     0.7473
_diffrn_ambient_temperature     110
_diffrn_radiation_type     MoK\a
_diffrn_radiation_wavelength     0.71073
_diffrn_measurement_device_type     'Bruker APEXII'
_diffrn_measurement_device     '\k-geometry diffractometer'
_diffrn_measurement_method     'phi and omega scans'
_diffrn_detector_area_resol_mean     ?
_diffrn_reflns_number     34940
_diffrn_reflns_av_R_equivalents     0.0309
_diffrn_reflns_theta_min     3.819
_diffrn_reflns_theta_max     36.947
_diffrn_reflns_theta_full     25.242
_diffrn_measured_fraction_theta_max     0.895
_diffrn_measured_fraction_theta_full     0.996
_diffrn_reflns_limit_h_min     -27
_diffrn_reflns_limit_h_max     29
_diffrn_reflns_limit_k_min     -10
_diffrn_reflns_limit_k_max     16
_diffrn_reflns_limit_l_min     -21
_diffrn_reflns_limit_l_max     19
_refine_special_details
;
Refined as a 2-component inversion twin.
;
_reflns_number_total     7574
_reflns_number_gt     6778
_reflns_threshold_expression     'I > 2\s(I)'
_refine_ls_structure_factor_coef     Fsqd
_refine_ls_matrix_type     full
_refine_ls_R_factor_all     0.0427
_refine_ls_R_factor_gt     0.0359
_refine_ls_wR_factor_gt     0.0879
_refine_ls_wR_factor_ref     0.0915
_refine_ls_goodness_of_fit_ref     1.037
_refine_ls_restrained_S_all     1.037
_refine_ls_number_reflns     7574
_refine_ls_number_parameters     350
_refine_ls_number_restraints     1
_refine_ls_hydrogen_treatment     refall
_refine_ls_weighting_scheme     calc
_refine_ls_weighting_details
              'w=1/[\s^2^(Fo^2^)+(0.0583P)^2^+0.0666P] where P=(Fo^2^+2Fc^2^)/3'
_atom_sites_solution_hydrogens     difmap
_atom_sites_solution_primary     dual
_atom_sites_solution_secondary     difmap
_refine_ls_shift/su_max     0.000
_refine_ls_shift/su_mean     0.000
_refine_diff_density_max     0.335
_refine_diff_density_min     -0.446
_refine_ls_extinction_method     none
_refine_ls_extinction_coef     .
_refine_ls_abs_structure_details
;
 Refined as an inversion twin.
;
_refine_ls_abs_structure_Flack     0.05(4)
loop_
    _atom_type_symbol
    _atom_type_description
    _atom_type_scat_dispersion_real
    _atom_type_scat_dispersion_imag
    _atom_type_scat_source
    C C 0.0033 0.0016 'International Tables Vol C Tables 4.2.6.8 and 6.1.1.4'
    H H 0.0000 0.0000 'International Tables Vol C Tables 4.2.6.8 and 6.1.1.4'
    Cl Cl 0.1484 0.1585 'International Tables Vol C Tables 4.2.6.8 and 6.1.1.4'
    N N 0.0061 0.0033 'International Tables Vol C Tables 4.2.6.8 and 6.1.1.4'
    O O 0.0106 0.0060 'International Tables Vol C Tables 4.2.6.8 and 6.1.1.4'
_computing_data_collection
;
APEX2 (Bruker, 2009)
;
_computing_cell_refinement
;
SAINT (Bruker, 2009)
;
_computing_data_reduction
;
SAINT (Bruker, 2009)
;
_computing_structure_solution
;
<i>SHELXT</i> (Sheldrick, 2008)
;
_computing_structure_refinement
;
SHELXL2014 (Sheldrick, 2008)
;
_computing_molecular_graphics
;
PLATON (Spek, 2009)
;
_computing_publication_material
;
SHELXL2014 (Sheldrick, 2008), PLATON (Spek, 2009)
and publCIF (Westrip, 2010)
;
loop_
    _atom_site_type_symbol
    _atom_site_label
    _atom_site_fract_x
    _atom_site_fract_y
    _atom_site_fract_z
    _atom_site_U_iso_or_equiv
    _atom_site_adp_type
    _atom_site_calc_flag
    _atom_site_occupancy
    _atom_site_disorder_assembly
    _atom_site_disorder_group
    O O1A 0.74654(6) 0.67270(10) 0.48017(7) 0.01801(17) Uani d 1 . .
    O O2A 0.73497(6) 0.71450(10) 0.64630(8) 0.02089(19) Uani d 1 . .
    C C1A 0.73400(7) 0.63607(12) 0.56813(9) 0.0140(2) Uani d 1 . .
    C C2A 0.71982(7) 0.48180(12) 0.58184(9) 0.01356(19) Uani d 1 . .
    H H2A 0.7731(10) 0.439(2) 0.6135(14) 0.018(4) Uiso d 1 . .
    O O3A 0.68420(5) 0.42149(10) 0.47752(7) 0.01833(17) Uani d 1 . .
    H H3A 0.7016(11) 0.338(2) 0.4792(15) 0.019(4) Uiso d 1 . .
    C C3A 0.67231(7) 0.45775(12) 0.65978(9) 0.0135(2) Uani d 1 . .
    C C4A 0.59064(7) 0.44317(16) 0.62065(10) 0.0211(3) Uani d 1 . .
    H H4A 0.5657(12) 0.446(2) 0.5482(16) 0.027(5) Uiso d 1 . .
    C C5A 0.54612(7) 0.42553(19) 0.69271(10) 0.0250(3) Uani d 1 . .
    H H5A 0.4896(14) 0.413(3) 0.6653(18) 0.045(6) Uiso d 1 . .
    C C6A 0.58539(8) 0.42250(16) 0.80456(10) 0.0210(2) Uani d 1 . .
    Cl Cl1A 0.53108(2) 0.40049(6) 0.89547(3) 0.03874(12) Uani d 1 . .
    C C7A 0.66664(8) 0.43605(14) 0.84569(10) 0.0195(2) Uani d 1 . .
    H H7A 0.6948(11) 0.435(2) 0.9253(15) 0.024(5) Uiso d 1 . .
    C C8A 0.70965(7) 0.45356(14) 0.77258(10) 0.0168(2) Uani d 1 . .
    H H8A 0.7667(11) 0.4584(18) 0.7988(14) 0.015(4) Uiso d 1 . .
    C C1B 0.80429(7) 0.47938(13) 0.15898(9) 0.0159(2) Uani d 1 . .
    C C2B 0.83482(8) 0.56797(15) 0.09643(10) 0.0213(2) Uani d 1 . .
    H H2B 0.8295(15) 0.673(3) 0.105(2) 0.043(6) Uiso d 1 . .
    C C3B 0.87017(9) 0.51600(17) 0.02130(11) 0.0248(3) Uani d 1 . .
    H H3B 0.8938(12) 0.582(2) -0.0200(16) 0.032(5) Uiso d 1 . .
    C C4B 0.87563(8) 0.37495(18) 0.00863(10) 0.0244(3) Uani d 1 . .
    H H4B 0.9019(12) 0.345(2) -0.0409(17) 0.031(5) Uiso d 1 . .
    C C5B 0.84581(9) 0.28592(16) 0.07139(11) 0.0239(3) Uani d 1 . .
    H H5B 0.8480(13) 0.188(3) 0.0656(18) 0.036(6) Uiso d 1 . .
    C C6B 0.80992(9) 0.33748(15) 0.14612(10) 0.0203(2) Uani d 1 . .
    H H6B 0.7919(10) 0.277(2) 0.1883(14) 0.016(4) Uiso d 1 . .
    C C7B 0.76252(7) 0.54065(14) 0.23543(9) 0.0163(2) Uani d 1 . .
    H H7B 0.7728(11) 0.637(2) 0.2405(15) 0.020(4) Uiso d 1 . .
    C C8B 0.67419(8) 0.50930(18) 0.19966(11) 0.0254(3) Uani d 1 . .
    H H8B1 0.6469(13) 0.540(3) 0.1221(18) 0.041(6) Uiso d 1 . .
    H H8B2 0.6493(12) 0.548(3) 0.2523(17) 0.035(5) Uiso d 1 . .
    H H8B3 0.6662(11) 0.412(3) 0.1986(15) 0.028(5) Uiso d 1 . .
    N N1B 0.79666(6) 0.49143(11) 0.35198(8) 0.01298(17) Uani d 1 . .
    H H1BA 0.7855(9) 0.406(2) 0.3544(12) 0.012(4) Uiso d 1 . .
    H H1BB 0.7704(11) 0.545(2) 0.3959(16) 0.023(4) Uiso d 1 . .
    C C9B 0.88367(7) 0.51675(15) 0.39986(10) 0.0177(2) Uani d 1 . .
    H H9B1 0.8911(11) 0.614(2) 0.3831(15) 0.021(4) Uiso d 1 . .
    H H9B2 0.9115(11) 0.463(2) 0.3600(15) 0.020(4) Uiso d 1 . .
    C C10B 0.91101(7) 0.48164(15) 0.52067(10) 0.0179(2) Uani d 1 . .
    C C11B 0.92328(8) 0.34526(18) 0.55489(12) 0.0257(3) Uani d 1 . .
    H H11B 0.9173(12) 0.277(2) 0.5014(16) 0.024(5) Uiso d 1 . .
    C C12B 0.94738(9) 0.3151(2) 0.66696(15) 0.0375(4) Uani d 1 . .
    H H12B 0.9511(15) 0.221(3) 0.679(2) 0.048(7) Uiso d 1 . .
    C C13B 0.95961(9) 0.4192(3) 0.74345(12) 0.0444(5) Uani d 1 . .
    H H13B 0.9770(14) 0.393(3) 0.8221(19) 0.049(6) Uiso d 1 . .
    C C14B 0.94846(9) 0.5551(3) 0.71019(12) 0.0378(4) Uani d 1 . .
    H H14B 0.9609(15) 0.631(3) 0.766(2) 0.044(6) Uiso d 1 . .
    C C15B 0.92392(8) 0.58726(18) 0.59849(11) 0.0253(3) Uani d 1 . .
    H H15B 0.9134(11) 0.688(2) 0.5689(16) 0.024(5) Uiso d 1 . .
loop_
    _atom_site_aniso_label
    _atom_site_aniso_U_11
    _atom_site_aniso_U_22
    _atom_site_aniso_U_33
    _atom_site_aniso_U_12
    _atom_site_aniso_U_13
    _atom_site_aniso_U_23
    O1A 0.0260(4) 0.0155(4) 0.0164(4) 0.0021(3) 0.0121(3) 0.0014(3)
    O2A 0.0338(5) 0.0152(4) 0.0178(4) 0.0002(4) 0.0141(4) -0.0018(3)
    C1A 0.0155(5) 0.0135(5) 0.0146(4) 0.0028(4) 0.0069(4) 0.0006(4)
    C2A 0.0144(4) 0.0135(5) 0.0140(4) 0.0014(4) 0.0061(4) -0.0005(4)
    O3A 0.0245(4) 0.0179(4) 0.0151(4) -0.0011(4) 0.0098(3) -0.0048(3)
    C3A 0.0141(4) 0.0143(5) 0.0127(4) 0.0003(4) 0.0052(4) 0.0001(3)
    C4A 0.0142(5) 0.0374(8) 0.0118(5) -0.0011(5) 0.0038(4) -0.0010(4)
    C5A 0.0145(5) 0.0447(9) 0.0169(5) -0.0031(6) 0.0067(4) -0.0027(5)
    C6A 0.0234(5) 0.0285(7) 0.0152(5) -0.0023(5) 0.0118(4) -0.0008(4)
    Cl1A 0.0331(2) 0.0675(3) 0.0237(2) -0.0058(2) 0.02060(10)
                                                            -0.0011(2)
    C7A 0.0226(5) 0.0240(6) 0.0125(4) -0.0005(5) 0.0061(4) 0.0008(4)
    C8A 0.0153(5) 0.0210(6) 0.0136(4) -0.0008(4) 0.0036(4) 0.0017(4)
    C1B 0.0181(5) 0.0191(5) 0.0104(4) -0.0002(4) 0.0041(4) 0.0016(4)
    C2B 0.0243(6) 0.0237(6) 0.0162(5) -0.0040(5) 0.0068(4) 0.0021(4)
    C3B 0.0253(6) 0.0348(8) 0.0157(5) -0.0062(6) 0.0086(5) 0.0028(5)
    C4B 0.0223(6) 0.0390(8) 0.0135(5) 0.0008(6) 0.0078(4) -0.0022(5)
    C5B 0.0327(7) 0.0243(7) 0.0173(5) 0.0028(5) 0.0116(5) -0.0012(4)
    C6B 0.0278(6) 0.0210(6) 0.0152(5) -0.0012(5) 0.0110(5) 0.0003(4)
    C7B 0.0193(5) 0.0177(5) 0.0122(4) 0.0023(4) 0.0051(4) 0.0024(4)
    C8B 0.0173(5) 0.0390(9) 0.0185(5) 0.0047(6) 0.0035(4) 0.0002(5)
    N1B 0.0140(4) 0.0145(4) 0.0111(4) -0.0002(3) 0.0049(3) -0.0002(3)
    C9B 0.0140(5) 0.0261(6) 0.0139(4) -0.0032(4) 0.0056(4) 0.0006(4)
    C10B 0.0120(4) 0.0278(6) 0.0140(5) -0.0008(4) 0.0040(4) 0.0003(4)
    C11B 0.0166(5) 0.0327(7) 0.0264(6) -0.0015(5) 0.0046(5) 0.0071(5)
    C12B 0.0200(6) 0.0543(12) 0.0353(8) -0.0022(7) 0.0041(6) 0.0247(8)
    C13B 0.0196(6) 0.0945(17) 0.0170(6) -0.0065(9) 0.0024(5) 0.0128(8)
    C14B 0.0206(6) 0.0767(14) 0.0157(6) -0.0034(7) 0.0051(5) -0.0103(7)
    C15B 0.0164(5) 0.0407(8) 0.0183(5) -0.0015(5) 0.0047(4) -0.0079(5)
_geom_special_details
;
All e.s.d.'s (except the e.s.d. in the dihedral angle between two l.s. planes)
are estimated using the full covariance matrix. The cell e.s.d.'s are taken
into account individually in the estimation of e.s.d.'s in distances, angles
and torsion angles; correlations between e.s.d.'s in cell parameters are only
used when they are defined by crystal symmetry. An approximate (isotropic)
treatment of cell e.s.d.'s is used for estimating e.s.d.'s involving l.s.
planes.
;
loop_
    _geom_bond_atom_site_label_1
    _geom_bond_atom_site_label_2
    _geom_bond_site_symmetry_2
    _geom_bond_distance
    _geom_bond_publ_flag
    O1A C1A . 1.2636(14) ?
    O2A C1A . 1.2525(15) ?
    C1A C2A . 1.5364(17) ?
    C2A O3A . 1.4164(14) ?
    C2A C3A . 1.5100(16) ?
    C2A H2A . 1.001(17) ?
    O3A H3A . 0.87(2) ?
    C3A C4A . 1.3905(16) ?
    C3A C8A . 1.3920(16) ?
    C4A C5A . 1.3979(18) ?
    C4A H4A . 0.897(19) ?
    C5A C6A . 1.3869(17) ?
    C5A H5A . 0.97(2) ?
    C6A C7A . 1.3839(18) ?
    C6A Cl1A . 1.7381(13) ?
    C7A C8A . 1.3886(17) ?
    C7A H7A . 0.988(19) ?
    C8A H8A . 0.967(18) ?
    C1B C2B . 1.3931(18) ?
    C1B C6B . 1.3934(19) ?
    C1B C7B . 1.5191(18) ?
    C2B C3B . 1.394(2) ?
    C2B H2B . 1.03(3) ?
    C3B C4B . 1.385(2) ?
    C3B H3B . 1.00(2) ?
    C4B C5B . 1.390(2) ?
    C4B H4B . 0.94(2) ?
    C5B C6B . 1.395(2) ?
    C5B H5B . 0.95(2) ?
    C6B H6B . 0.921(19) ?
    C7B N1B . 1.5051(15) ?
    C7B C8B . 1.5258(19) ?
    C7B H7B . 0.95(2) ?
    C8B H8B1 . 1.01(2) ?
    C8B H8B2 . 0.99(2) ?
    C8B H8B3 . 0.95(3) ?
    N1B C9B . 1.4994(16) ?
    N1B H1BA . 0.85(2) ?
    N1B H1BB . 0.98(2) ?
    C9B C10B . 1.5103(17) ?
    C9B H9B1 . 0.98(2) ?
    C9B H9B2 . 0.968(19) ?
    C10B C11B . 1.389(2) ?
    C10B C15B . 1.398(2) ?
    C11B C12B . 1.396(2) ?
    C11B H11B . 0.94(2) ?
    C12B C13B . 1.376(4) ?
    C12B H12B . 0.93(3) ?
    C13B C14B . 1.381(4) ?
    C13B H13B . 0.99(2) ?
    C14B C15B . 1.396(2) ?
    C14B H14B . 1.00(3) ?
    C15B H15B . 1.04(2) ?
loop_
    _geom_angle_atom_site_label_1
    _geom_angle_atom_site_label_2
    _geom_angle_atom_site_label_3
    _geom_angle_site_symmetry_1
    _geom_angle_site_symmetry_3
    _geom_angle
    _geom_angle_publ_flag
    O2A C1A O1A . . 125.28(12) ?
    O2A C1A C2A . . 117.57(10) ?
    O1A C1A C2A . . 117.10(10) ?
    O3A C2A C3A . . 112.31(10) ?
    O3A C2A C1A . . 109.65(10) ?
    C3A C2A C1A . . 111.76(10) ?
    O3A C2A H2A . . 107.7(10) ?
    C3A C2A H2A . . 108.7(10) ?
    C1A C2A H2A . . 106.5(11) ?
    C2A O3A H3A . . 108.1(12) ?
    C4A C3A C8A . . 118.93(11) ?
    C4A C3A C2A . . 120.80(10) ?
    C8A C3A C2A . . 120.24(10) ?
    C3A C4A C5A . . 121.01(11) ?
    C3A C4A H4A . . 119.9(13) ?
    C5A C4A H4A . . 119.1(13) ?
    C6A C5A C4A . . 118.39(11) ?
    C6A C5A H5A . . 120.7(13) ?
    C4A C5A H5A . . 120.9(13) ?
    C7A C6A C5A . . 121.79(11) ?
    C7A C6A Cl1A . . 119.13(9) ?
    C5A C6A Cl1A . . 119.08(10) ?
    C6A C7A C8A . . 118.82(11) ?
    C6A C7A H7A . . 122.0(11) ?
    C8A C7A H7A . . 119.1(11) ?
    C7A C8A C3A . . 121.06(11) ?
    C7A C8A H8A . . 120.5(11) ?
    C3A C8A H8A . . 118.4(11) ?
    C2B C1B C6B . . 119.12(13) ?
    C2B C1B C7B . . 118.85(12) ?
    C6B C1B C7B . . 121.98(12) ?
    C1B C2B C3B . . 120.71(14) ?
    C1B C2B H2B . . 119.1(14) ?
    C3B C2B H2B . . 120.2(14) ?
    C4B C3B C2B . . 120.04(13) ?
    C4B C3B H3B . . 120.9(12) ?
    C2B C3B H3B . . 119.0(12) ?
    C3B C4B C5B . . 119.55(13) ?
    C3B C4B H4B . . 117.0(13) ?
    C5B C4B H4B . . 123.4(13) ?
    C4B C5B C6B . . 120.60(14) ?
    C4B C5B H5B . . 122.7(13) ?
    C6B C5B H5B . . 116.7(13) ?
    C1B C6B C5B . . 119.97(13) ?
    C1B C6B H6B . . 120.9(12) ?
    C5B C6B H6B . . 119.1(12) ?
    N1B C7B C1B . . 112.69(10) ?
    N1B C7B C8B . . 107.40(11) ?
    C1B C7B C8B . . 113.00(11) ?
    N1B C7B H7B . . 103.5(11) ?
    C1B C7B H7B . . 107.9(11) ?
    C8B C7B H7B . . 111.9(11) ?
    C7B C8B H8B1 . . 112.1(13) ?
    C7B C8B H8B2 . . 110.9(12) ?
    H8B1 C8B H8B2 . . 112.3(19) ?
    C7B C8B H8B3 . . 109.7(11) ?
    H8B1 C8B H8B3 . . 104.9(18) ?
    H8B2 C8B H8B3 . . 106.6(18) ?
    C9B N1B C7B . . 113.88(10) ?
    C9B N1B H1BA . . 111.5(11) ?
    C7B N1B H1BA . . 108.4(10) ?
    C9B N1B H1BB . . 107.0(11) ?
    C7B N1B H1BB . . 106.3(11) ?
    H1BA N1B H1BB . . 109.5(16) ?
    N1B C9B C10B . . 110.43(10) ?
    N1B C9B H9B1 . . 105.0(11) ?
    C10B C9B H9B1 . . 114.6(11) ?
    N1B C9B H9B2 . . 109.1(11) ?
    C10B C9B H9B2 . . 111.2(11) ?
    H9B1 C9B H9B2 . . 106.3(16) ?
    C11B C10B C15B . . 119.85(13) ?
    C11B C10B C9B . . 120.48(12) ?
    C15B C10B C9B . . 119.67(13) ?
    C10B C11B C12B . . 119.48(17) ?
    C10B C11B H11B . . 118.3(13) ?
    C12B C11B H11B . . 122.2(13) ?
    C13B C12B C11B . . 120.58(19) ?
    C13B C12B H12B . . 127.9(16) ?
    C11B C12B H12B . . 111.4(16) ?
    C12B C13B C14B . . 120.31(14) ?
    C12B C13B H13B . . 117.7(18) ?
    C14B C13B H13B . . 122.0(18) ?
    C13B C14B C15B . . 119.94(17) ?
    C13B C14B H14B . . 120.0(14) ?
    C15B C14B H14B . . 120.0(14) ?
    C14B C15B C10B . . 119.82(17) ?
    C14B C15B H15B . . 123.1(11) ?
    C10B C15B H15B . . 117.0(11) ?
loop_
    _geom_torsion_atom_site_label_1
    _geom_torsion_atom_site_label_2
    _geom_torsion_atom_site_label_3
    _geom_torsion_atom_site_label_4
    _geom_torsion_site_symmetry_1
    _geom_torsion_site_symmetry_2
    _geom_torsion_site_symmetry_3
    _geom_torsion_site_symmetry_4
    _geom_torsion
    _geom_torsion_publ_flag
    O2A C1A C2A O3A . . . . 152.48(11) ?
    O1A C1A C2A O3A . . . . -29.96(14) ?
    O2A C1A C2A C3A . . . . 27.28(15) ?
    O1A C1A C2A C3A . . . . -155.16(10) ?
    O3A C2A C3A C4A . . . . -29.54(16) ?
    C1A C2A C3A C4A . . . . 94.18(14) ?
    O3A C2A C3A C8A . . . . 152.20(11) ?
    C1A C2A C3A C8A . . . . -84.08(14) ?
    C8A C3A C4A C5A . . . . 0.5(2) ?
    C2A C3A C4A C5A . . . . -177.82(14) ?
    C3A C4A C5A C6A . . . . -0.2(2) ?
    C4A C5A C6A C7A . . . . -0.2(2) ?
    C4A C5A C6A Cl1A . . . . -179.94(13) ?
    C5A C6A C7A C8A . . . . 0.2(2) ?
    Cl1A C6A C7A C8A . . . . 179.98(11) ?
    C6A C7A C8A C3A . . . . 0.1(2) ?
    C4A C3A C8A C7A . . . . -0.41(19) ?
    C2A C3A C8A C7A . . . . 177.88(12) ?
    C6B C1B C2B C3B . . . . 0.4(2) ?
    C7B C1B C2B C3B . . . . -176.84(12) ?
    C1B C2B C3B C4B . . . . -0.4(2) ?
    C2B C3B C4B C5B . . . . -0.1(2) ?
    C3B C4B C5B C6B . . . . 0.6(2) ?
    C2B C1B C6B C5B . . . . 0.0(2) ?
    C7B C1B C6B C5B . . . . 177.19(12) ?
    C4B C5B C6B C1B . . . . -0.5(2) ?
    C2B C1B C7B N1B . . . . -125.48(12) ?
    C6B C1B C7B N1B . . . . 57.34(16) ?
    C2B C1B C7B C8B . . . . 112.54(14) ?
    C6B C1B C7B C8B . . . . -64.64(16) ?
    C1B C7B N1B C9B . . . . 55.64(14) ?
    C8B C7B N1B C9B . . . . -179.28(11) ?
    C7B N1B C9B C10B . . . . 172.64(11) ?
    N1B C9B C10B C11B . . . . 78.45(15) ?
    N1B C9B C10B C15B . . . . -101.46(14) ?
    C15B C10B C11B C12B . . . . 0.9(2) ?
    C9B C10B C11B C12B . . . . -179.01(12) ?
    C10B C11B C12B C13B . . . . -0.5(2) ?
    C11B C12B C13B C14B . . . . -0.3(2) ?
    C12B C13B C14B C15B . . . . 0.6(2) ?
    C13B C14B C15B C10B . . . . -0.3(2) ?
    C11B C10B C15B C14B . . . . -0.5(2) ?
    C9B C10B C15B C14B . . . . 179.39(13) ?
loop_
    _geom_hbond_atom_site_label_D
    _geom_hbond_atom_site_label_H
    _geom_hbond_atom_site_label_A
    _geom_hbond_site_symmetry_A
    _geom_hbond_distance_DH
    _geom_hbond_distance_HA
    _geom_hbond_distance_DA
    _geom_hbond_angle_DHA
    O3A H3A O1A 4_646 0.87(2) 1.84(2) 2.6878(15) 164.9(17)
    O3A H3A O2A 4_646 0.87(2) 2.52(2) 3.1629(14) 130.6(16)
    N1B H1BA O2A 4_646 0.85(2) 1.90(2) 2.7457(16) 176.1(16)
    N1B H1BB O1A . 0.98(2) 1.78(2) 2.7337(15) 163.7(18)
    N1B H1BB O3A . 0.98(2) 2.42(2) 3.0019(14) 117.4(15)
    C6B H6B O2A 4_646 0.92(2) 2.39(2) 3.2275(19) 152.1(15)
    C2A H2A Cg2 . 1.00(2) 2.827(19) 3.7029(18) 146.7(14)
    C9B H9B2 Cg2 2_756 0.97(2) 2.69(2) 3.4243(17) 146.7(14)
    C7A H7A Cg1 1_556 0.99(2) 2.753(19) 3.6111(18) 145.5(15)
_shelx_hkl_file
;
   2   0   0   -0.07    0.02
   2   0   0   -0.04    0.02
   2   0   0   -0.06    0.02
   2   0   0   -0.02    0.02
  -2   0   0    0.02    0.03
  -2   0   0   -0.04    0.02
  -2   0   0   -0.06    0.02
  -2   0   0   -0.04    0.02
  -2   0   0   -0.05    0.02
   2   0   0   -0.05    0.02
   2   0   0   -0.06    0.01
   2   0   0   -0.05    0.02
   4   0   0   32.68    1.02
   4   0   0   29.52    0.96
   4   0   0   32.54    0.96
   4   0   0   31.92    1.02
   4   0   0   30.72    0.94
  -4   0   0   31.14    0.99
  -4   0   0   30.77    0.96
  -4   0   0   30.44    1.10
  -4   0   0   28.69    0.93
  -4   0   0   29.75    1.08
  -4   0   0   29.90    1.08
   4   0   0   31.40    0.99
   4   0   0   31.64    0.99
   4   0   0   31.12    1.09
  -6   0   0   34.45    1.19
   6   0   0   32.41    1.09
   6   0   0   32.42    1.12
   6   0   0   33.70    1.13
   6   0   0   32.80    1.06
   6   0   0   33.30    1.06
   6   0   0   34.85    1.06
   6   0   0   32.38    1.02
   6   0   0   32.18    1.20
   6   0   0   33.74    1.21
  -6   0   0   34.72    1.20
  -6   0   0   33.38    1.01
  -6   0   0   31.77    1.19
  -6   0   0   32.98    1.09
   8   0   0   77.46    2.71
   8   0   0   77.34    2.33
   8   0   0   79.68    2.38
   8   0   0   76.55    2.38
  -8   0   0   81.46    2.31
   8   0   0   79.64    2.72
  -8   0   0   79.09    2.70
   8   0   0   75.30    2.44
   8   0   0   82.16    2.53
  -8   0   0   71.80    2.68
  -8   0   0   77.52    2.72
  -8   0   0   75.12    2.44
   8   0   0   77.83    2.54
   8   0   0   78.95    2.37
  10   0   0   11.68    0.51
  10   0   0   12.15    0.52
  10   0   0   12.55    0.55
 -10   0   0   11.39    0.51
  10   0   0   11.66    0.58
 -10   0   0   11.96    0.54
  10   0   0   11.58    0.56
 -10   0   0   12.56    0.53
  10   0   0   12.91    0.51
  10   0   0   11.20    0.46
 -10   0   0   11.09    0.54
  10   0   0   12.13    0.52
  10   0   0   11.99    0.48
  12   0   0   -0.17    0.11
  12   0   0   -0.01    0.08
  12   0   0   -0.11    0.11
  12   0   0   -0.01    0.10
  12   0   0    0.08    0.10
 -12   0   0   -0.08    0.06
 -12   0   0   -0.02    0.04
  12   0   0    0.19    0.12
 -12   0   0    0.06    0.08
  12   0   0    0.17    0.14
  12   0   0    0.13    0.11
 -12   0   0    0.00    0.07
 -12   0   0    0.19    0.11
 -12   0   0   -0.01    0.06
  12   0   0   -0.03    0.09
 -12   0   0   -0.06    0.11
  14   0   0   27.24    1.18
  14   0   0   26.09    1.06
  14   0   0   27.44    1.05
 -14   0   0   27.60    1.05
 -14   0   0   27.83    1.05
 -14   0   0   26.67    1.11
  14   0   0   29.22    1.03
  14   0   0   25.59    0.95
 -14   0   0   26.74    1.10
 -14   0   0   27.08    0.95
  14   0   0   24.81    1.14
  14   0   0   26.84    1.05
 -14   0   0   27.32    0.98
 -14   0   0   28.23    1.05
 -16   0   0    2.49    0.28
  16   0   0    2.18    0.24
  16   0   0    2.14    0.29
 -16   0   0    2.07    0.23
 -16   0   0    2.18    0.26
 -16   0   0    2.53    0.30
  16   0   0    2.01    0.30
 -16   0   0    2.53    0.21
 -16   0   0    2.51    0.21
 -16   0   0    2.66    0.31
  16   0   0    2.46    0.30
 -18   0   0    3.75    0.29
  18   0   0    3.36    0.38
 -18   0   0    3.72    0.23
 -18   0   0    3.80    0.24
  18   0   0    3.81    0.43
 -18   0   0    3.52    0.22
  18   0   0    3.64    0.34
  20   0   0    3.78    0.44
  20   0   0    3.03    0.32
  20   0   0    3.00    0.41
  22   0   0    1.33    0.37
  22   0   0    1.06    0.25
  22   0   0    0.37    0.28
  24   0   0   11.66    0.83
  24   0   0   11.08    0.80
  26   0   0    0.12    0.32
  26   0   0    0.54    0.34
  -1  -1   0   -0.28    0.02
  -1  -1   0   -0.27    0.01
  -1   1   0   -0.30    0.02
   1   1   0   -0.27    0.01
  -1   1   0   -0.26    0.02
  -1   1   0   -0.29    0.01
  -1   1   0   -0.27    0.02
  -1   1   0   -0.28    0.01
   1   1   0   -0.29    0.01
   3  -1   0   28.28    0.99
  -3  -1   0   27.16    0.95
  -3  -1   0   27.13    0.95
   3  -1   0   27.34    0.99
   3  -1   0   28.00    0.85
  -3  -1   0   23.96    0.83
   3   1   0   28.52    0.97
  -3   1   0   24.56    0.98
  -3   1   0   30.10    0.91
   3   1   0   28.97    0.90
  -3   1   0   28.59    0.89
  -3   1   0   30.16    0.95
   3   1   0   27.96    0.84
   3   1   0   29.28    0.88
   3   1   0   29.01    0.87
   3   1   0   28.98    0.83
   5  -1   0  158.84    4.83
   5  -1   0  160.41    5.35
   5  -1   0  162.26    5.35
   5  -1   0  155.29    4.75
  -5  -1   0  158.25    4.65
  -5  -1   0  146.51    4.80
  -5  -1   0  173.11    5.43
   5  -1   0  159.87    4.66
  -5  -1   0  154.67    5.36
   5  -1   0  156.70    5.01
  -5  -1   0  152.40    5.31
  -5  -1   0  160.51    4.68
   5   1   0  160.41    5.04
  -5   1   0  164.68    4.76
  -5   1   0  157.04    5.35
  -5   1   0  161.74    5.35
  -5   1   0  162.30    4.84
   5   1   0  169.92    4.66
   5   1   0  171.24    4.82
   5   1   0  155.45    4.80
   5   1   0  160.33    4.65
  -5   1   0  164.53    4.66
   5   1   0  143.58    5.31
   5   1   0  162.34    5.33
   5   1   0  158.93    4.71
   5   1   0  160.48    4.67
  -5   1   0  155.91    4.68
   5   1   0  164.11    5.00
  -7  -1   0    7.53    0.34
  -7  -1   0    7.86    0.29
   7  -1   0    7.48    0.39
  -7  -1   0    7.71    0.30
  -7  -1   0    7.36    0.35
   7  -1   0    7.35    0.35
   7  -1   0    7.95    0.34
   7  -1   0    6.77    0.33
  -7  -1   0    7.17    0.30
   7  -1   0    7.22    0.35
  -7  -1   0    8.08    0.30
  -7  -1   0    7.07    0.33
   7  -1   0    7.19    0.31
   7   1   0    7.20    0.28
  -7   1   0    7.74    0.38
  -7   1   0    7.22    0.36
   7   1   0    8.47    0.36
  -7   1   0    7.65    0.36
   7   1   0    7.17    0.34
   7   1   0    8.40    0.34
   7   1   0    7.95    0.36
  -7   1   0    7.41    0.33
   7   1   0    7.27    0.30
   7   1   0    7.76    0.32
  -7   1   0    7.40    0.33
  -7   1   0    7.54    0.30
  -7   1   0    7.27    0.37
   7   1   0    7.48    0.37
   7   1   0    7.22    0.33
   9  -1   0   22.55    0.82
  -9  -1   0   23.01    0.77
   9  -1   0   21.46    0.80
  -9  -1   0   22.70    0.87
  -9  -1   0   22.66    0.82
   9  -1   0   23.15    0.94
   9  -1   0   23.70    0.82
   9  -1   0   21.77    0.77
  -9  -1   0   21.88    0.83
  -9  -1   0   22.73    0.75
  -9  -1   0   22.32    0.88
  -9  -1   0   23.69    0.83
   9  -1   0   22.76    0.84
   9  -1   0   23.95    0.86
   9   1   0   22.32    0.91
  -9   1   0   22.73    0.92
   9   1   0   23.34    0.75
   9   1   0   22.85    0.83
   9   1   0   23.57    0.83
   9   1   0   22.47    0.90
  -9   1   0   23.28    0.75
   9   1   0   22.35    0.77
  -9   1   0   22.21    0.84
  -9   1   0   23.88    0.90
   9   1   0   22.99    0.84
   9   1   0   24.38    0.80
  -9   1   0   23.50    0.80
  -9   1   0   20.98    0.90
   9   1   0   23.58    0.86
 -11  -1   0   15.20    0.56
 -11  -1   0   14.07    0.53
  11  -1   0   14.02    0.59
 -11  -1   0   14.90    0.60
  11  -1   0   13.94    0.60
 -11  -1   0   14.64    0.55
 -11  -1   0   15.07    0.55
  11  -1   0   14.72    0.69
  11  -1   0   14.59    0.63
 -11  -1   0   13.99    0.62
  11  -1   0   14.09    0.62
 -11  -1   0   15.20    0.56
  11  -1   0   13.88    0.55
 -11  -1   0   14.78    0.62
  11   1   0   13.98    0.62
  11   1   0   14.77    0.55
  11   1   0   14.40    0.61
 -11   1   0   13.87    0.63
  11   1   0   14.43    0.67
  11   1   0   13.89    0.60
  11   1   0   15.57    0.59
  11   1   0   13.85    0.66
 -11   1   0   12.76    0.61
  11   1   0   14.15    0.54
  11   1   0   15.59    0.64
 -11   1   0   13.43    0.66
 -11   1   0   13.84    0.57
 -11   1   0   14.88    0.52
 -11   1   0   14.41    0.66
  11   1   0   14.72    0.68
  13  -1   0    8.41    0.52
 -13  -1   0    8.48    0.37
  13  -1   0    8.23    0.40
 -13  -1   0    8.21    0.43
  13  -1   0    8.33    0.45
 -13  -1   0    8.18    0.32
 -13  -1   0    7.84    0.43
 -13  -1   0    8.16    0.43
  13  -1   0    7.45    0.44
  13  -1   0    7.71    0.44
 -13  -1   0    7.94    0.38
 -13   1   0    8.39    0.48
  13   1   0    7.81    0.47
  13   1   0    8.27    0.51
  13   1   0    7.92    0.42
 -13   1   0    8.00    0.45
 -13   1   0    7.76    0.34
  13   1   0    8.25    0.46
  13   1   0    8.01    0.39
 -13   1   0    7.61    0.42
 -13   1   0    7.64    0.46
  13   1   0    8.23    0.45
  13   1   0    7.00    0.37
  13   1   0    7.24    0.47
  13   1   0    7.69    0.43
  15  -1   0   36.47    1.54
  15  -1   0   35.24    1.25
  15  -1   0   35.69    1.39
 -15  -1   0   35.05    1.23
 -15  -1   0   39.66    1.42
 -15  -1   0   36.78    1.33
 -15  -1   0   36.25    1.22
 -15  -1   0   37.41    1.41
  15  -1   0   36.51    1.37
 -15  -1   0   35.51    1.32
  15  -1   0   37.10    1.34
  15   1   0   35.98    1.35
  15   1   0   35.93    1.49
 -15   1   0   36.48    1.36
 -15   1   0   36.06    1.46
 -15   1   0   36.37    1.45
  15   1   0   38.85    1.53
 -15   1   0   35.21    1.41
 -15   1   0   37.87    1.37
  15   1   0   36.91    1.38
  15   1   0   35.57    1.24
  15   1   0   34.98    1.33
 -17  -1   0    5.75    0.34
  17  -1   0    5.02    0.43
  17  -1   0    5.59    0.38
  17  -1   0    5.51    0.44
  17   1   0    4.86    0.45
 -17   1   0    5.88    0.44
  17   1   0    4.74    0.40
 -17   1   0    4.87    0.36
  17   1   0    5.50    0.37
  17   1   0    5.08    0.42
 -17   1   0    5.30    0.43
 -17   1   0    5.15    0.35
 -17   1   0    4.73    0.34
  19  -1   0    0.92    0.28
  19  -1   0    0.74    0.25
  19  -1   0    0.88    0.20
  19   1   0    0.89    0.28
 -19   1   0    0.89    0.17
 -19   1   0    0.79    0.16
 -19   1   0    0.48    0.17
  19   1   0    0.74    0.21
  19   1   0    0.98    0.27
  21  -1   0    3.38    0.45
  21  -1   0    3.23    0.46
  21  -1   0    3.90    0.38
  21   1   0    3.43    0.46
  21   1   0    3.79    0.38
 -21   1   0    3.97    0.28
 -21   1   0    3.35    0.25
  21   1   0    3.17    0.42
  23  -1   0    5.49    0.60
  23  -1   0    6.13    0.64
  23   1   0    6.54    0.66
  23   1   0    5.83    0.61
  25  -1   0    6.09    0.66
  25  -1   0    6.78    0.69
  25   1   0    5.85    0.65
  25   1   0    5.64    0.67
  27  -1   0    0.21    0.35
   0   2   0  961.90   28.74
   2  -2   0  192.43    5.53
   2  -2   0  175.01    6.12
   2  -2   0  183.49    6.12
  -2  -2   0  191.99    5.54
  -2   2   0  178.96    6.16
  -2   2   0  187.82    5.47
  -2   2   0  184.59    5.41
   2   2   0  187.54    6.11
  -2   2   0  178.02    6.12
   2   2   0  191.17    5.59
   2   2   0  190.03    5.34
  -2   2   0  187.74    5.38
   2   2   0  170.26    6.10
  -2   2   0  180.89    5.81
  -2   2   0  193.71    5.53
  -2   2   0  179.78    5.53
  -2   2   0  187.62    5.75
   2   2   0  181.65    5.57
   4  -2   0   38.73    1.38
   4  -2   0   39.49    1.18
   4  -2   0   38.32    1.38
   4  -2   0   39.17    1.25
   4  -2   0   37.47    1.17
  -4  -2   0   39.22    1.21
  -4  -2   0   40.74    1.16
  -4   2   0   41.85    1.30
  -4   2   0   40.05    1.25
   4   2   0   40.15    1.22
  -4   2   0   37.28    1.18
   4   2   0   38.70    1.25
   4   2   0   38.89    1.21
  -4   2   0   38.46    1.18
   4   2   0   38.64    1.21
  -4   2   0   40.05    1.30
   4   2   0   39.47    1.34
  -4   2   0   38.77    1.38
  -4   2   0   38.06    1.26
   4   2   0   38.01    1.33
  -6  -2   0   93.46    3.09
  -6  -2   0   96.83    2.71
   6  -2   0   94.43    3.18
  -6  -2   0   91.28    2.72
   6  -2   0   93.24    3.18
   6  -2   0   92.31    2.87
   6  -2   0   91.84    2.75
  -6  -2   0   92.51    3.10
   6  -2   0   94.37    2.75
   6  -2   0   90.66    2.84
  -6   2   0   95.29    2.84
   6   2   0   94.31    2.94
  -6   2   0   78.29    3.16
  -6   2   0   91.85    2.88
   6   2   0   91.01    2.83
   6   2   0   97.74    2.69
  -6   2   0   93.19    3.18
   6   2   0   92.89    3.14
   6   2   0   94.67    2.78
   6   2   0   91.26    3.13
  -6   2   0   93.89    2.98
   6   2   0   99.23    2.85
   6   2   0   88.93    2.93
   8  -2   0  156.66    4.85
   8  -2   0  162.12    5.38
   8  -2   0  159.51    5.37
  -8  -2   0  155.73    5.28
  -8  -2   0  163.44    4.61
  -8  -2   0  145.46    4.80
  -8  -2   0  161.37    5.28
   8  -2   0  164.41    4.67
   8  -2   0  158.80    4.66
   8  -2   0  151.34    5.03
  -8  -2   0  162.74    4.63
   8  -2   0  156.35    4.78
  -8   2   0  158.74    4.87
   8   2   0  168.31    5.35
  -8   2   0  154.51    5.37
  -8   2   0  160.49    4.67
  -8   2   0  152.44    5.37
   8   2   0  155.65    5.33
  -8   2   0  161.92    5.04
   8   2   0  151.82    4.99
   8   2   0  159.20    4.62
   8   2   0  159.42    4.69
   8   2   0  152.27    4.81
   8   2   0  162.00    4.70
   8   2   0  165.33    5.01
 -10  -2   0   50.39    1.50
 -10  -2   0   49.59    1.51
 -10  -2   0   50.00    1.72
  10  -2   0   47.59    1.57
  10  -2   0   48.18    1.65
 -10  -2   0   49.45    1.60
  10  -2   0   49.00    1.82
  10  -2   0   48.91    1.69
 -10  -2   0   49.01    1.71
  10  -2   0   48.92    1.54
  10  -2   0   46.81    1.81
 -10   2   0   51.13    1.82
  10   2   0   49.92    1.67
 -10   2   0   48.45    1.81
  10   2   0   48.04    1.52
  10   2   0   48.82    1.66
  10   2   0   49.20    1.61
 -10   2   0   47.86    1.65
  10   2   0   47.64    1.50
  10   2   0   47.66    1.60
  10   2   0   47.57    1.77
  10   2   0   51.99    1.80
 -12  -2   0   30.92    1.14
  12  -2   0   30.78    1.16
  12  -2   0   29.88    1.03
  12  -2   0   29.34    1.24
  12  -2   0   29.16    1.08
 -12  -2   0   29.18    0.98
 -12  -2   0   29.78    1.13
 -12  -2   0   30.50    1.08
  12  -2   0   30.98    1.26
 -12  -2   0   30.70    1.00
  12  -2   0   30.40    1.13
  12   2   0   32.22    1.15
 -12   2   0   29.79    1.21
  12   2   0   31.41    1.12
 -12   2   0   31.49    1.23
  12   2   0   29.44    1.09
 -12   2   0   29.71    1.01
  12   2   0   30.98    1.06
 -12   2   0   29.94    1.13
  12   2   0   30.35    1.12
  12   2   0   28.71    1.20
  12   2   0   30.67    1.00
 -12   2   0   30.30    1.23
 -12   2   0   30.32    1.20
  12   2   0   30.67    1.22
  12   2   0   30.97    1.01
  14  -2   0    7.38    0.52
 -14  -2   0    7.42    0.34
 -14  -2   0    7.61    0.41
  14  -2   0    6.79    0.42
  14  -2   0    5.94    0.46
 -14  -2   0    7.12    0.40
 -14  -2   0    7.36    0.38
  14  -2   0    6.51    0.45
 -14  -2   0    7.38    0.35
  14  -2   0    7.61    0.39
 -14   2   0    7.09    0.43
 -14   2   0    7.76    0.46
 -14   2   0    7.83    0.48
  14   2   0    7.55    0.43
  14   2   0    7.18    0.37
  14   2   0    7.30    0.43
 -14   2   0    6.63    0.47
  14   2   0    6.78    0.48
 -14   2   0    7.29    0.45
  14   2   0    7.00    0.46
  14   2   0    6.94    0.45
 -14   2   0    7.14    0.38
  16  -2   0   12.01    0.63
  16  -2   0   10.86    0.53
 -16  -2   0   11.06    0.48
 -16  -2   0   11.44    0.49
  16  -2   0   11.60    0.62
 -16   2   0   11.55    0.59
 -16   2   0   11.33    0.62
 -16   2   0   11.05    0.62
  16   2   0   10.89    0.60
  16   2   0   10.46    0.61
  16   2   0   11.39    0.70
  16   2   0   11.72    0.61
  16   2   0   11.04    0.52
  18  -2   0    5.02    0.50
  18  -2   0    5.27    0.39
  18  -2   0    5.26    0.47
 -18   2   0    4.86    0.39
  18   2   0    4.69    0.45
  18   2   0    4.97    0.38
  18   2   0    4.60    0.47
 -18   2   0    5.66    0.51
 -18   2   0    5.61    0.40
 -18   2   0    5.10    0.49
  18   2   0    4.71    0.41
  20  -2   0    3.70    0.43
  20  -2   0    3.48    0.34
  20  -2   0    3.27    0.45
 -20   2   0    3.25    0.33
  20   2   0    3.78    0.43
  20   2   0    3.27    0.44
 -20   2   0    3.33    0.36
  20   2   0    3.05    0.34
  22  -2   0    1.54    0.35
  22  -2   0    2.04    0.39
  22   2   0    2.06    0.39
  22   2   0    1.14    0.32
  22   2   0    1.30    0.27
 -22   2   0    1.86    0.25
 -22   2   0    1.20    0.20
  24  -2   0    9.17    0.82
  24  -2   0    8.46    0.68
  24   2   0    7.42    0.74
  24   2   0    8.08    0.69
  26  -2   0    0.84    0.39
  26  -2   0    1.33    0.43
  26   2   0    0.70    0.38
   1  -3   0  365.32   12.91
   1  -3   0  385.04   12.93
  -1  -3   0  391.30   11.65
  -1   3   0  399.35   12.18
  -1   3   0  404.66   11.77
   1   3   0  406.41   11.30
   1   3   0  387.56   12.06
   1   3   0  376.43   11.66
  -1   3   0  400.87   12.19
   1   3   0  370.46   12.90
  -1   3   0  382.18   13.01
   1   3   0  376.12   12.06
   1   3   0  398.26   12.90
  -1   3   0  384.68   13.00
  -1   3   0  390.05   11.67
  -1   3   0  389.21   11.48
   1   3   0  404.90   11.73
   3  -3   0   28.46    1.01
  -3  -3   0   28.58    0.86
   3  -3   0   28.22    0.92
   3  -3   0   28.80    1.01
   3   3   0   28.51    0.88
  -3   3   0   27.31    0.95
  -3   3   0   28.00    0.93
  -3   3   0   28.29    1.03
   3   3   0   29.31    0.89
   3   3   0   28.64    0.89
   3   3   0   25.87    0.88
  -3   3   0   28.31    0.86
   3   3   0   28.51    0.96
  -3   3   0   27.78    0.96
  -3   3   0   28.16    1.03
  -3   3   0   29.59    0.96
   3   3   0   26.87    0.89
  -3   3   0   27.32    0.93
  -3   3   0   28.69    0.86
  -3   3   0   28.91    0.94
   5  -3   0   30.84    0.97
  -5  -3   0   31.43    0.97
   5  -3   0   31.95    1.16
   5  -3   0   31.20    1.16
   5  -3   0   31.73    0.96
   5  -3   0   31.63    1.06
  -5  -3   0   31.05    0.99
   5   3   0   31.30    1.02
  -5   3   0   31.68    1.18
   5   3   0   32.94    1.02
   5   3   0   32.61    1.02
   5   3   0   29.66    1.02
  -5   3   0   30.23    1.17
   5   3   0   32.39    1.03
  -5   3   0   31.38    0.99
   5   3   0   32.30    1.11
  -5   3   0   31.92    0.99
  -5   3   0   33.95    1.10
  -5   3   0   31.34    1.07
  -5   3   0   31.82    1.10
   5   3   0   30.93    1.10
  -7  -3   0   14.10    0.47
   7  -3   0   13.96    0.61
   7  -3   0   13.52    0.55
   7  -3   0   13.34    0.49
   7  -3   0   12.84    0.60
   7  -3   0   13.81    0.48
  -7  -3   0   14.56    0.50
  -7   3   0   13.39    0.61
   7   3   0   13.75    0.56
   7   3   0   14.23    0.52
   7   3   0   13.54    0.54
  -7   3   0   13.67    0.58
  -7   3   0   13.86    0.58
   7   3   0   14.31    0.51
   7   3   0   13.20    0.51
   7   3   0   14.58    0.52
   7   3   0   12.69    0.54
   9  -3   0   67.43    2.46
  -9  -3   0   68.71    2.05
   9  -3   0   69.42    2.10
   9  -3   0   69.07    2.24
  -9  -3   0   69.64    2.29
   9  -3   0   67.47    2.10
   9  -3   0   66.74    2.46
   9   3   0   70.03    2.17
   9   3   0   66.41    2.24
   9   3   0   68.73    2.18
  -9   3   0   67.91    2.25
  -9   3   0   70.75    2.32
   9   3   0   69.63    2.08
   9   3   0   66.46    2.40
   9   3   0   70.13    2.42
   9   3   0   72.60    2.27
   9   3   0   73.13    2.24
  -9   3   0   68.94    2.47
   9   3   0   69.31    2.04
  -9   3   0   66.24    2.47
  11  -3   0   15.65    0.66
  11  -3   0   13.81    0.59
  11  -3   0   15.08    0.73
 -11  -3   0   16.12    0.53
 -11  -3   0   16.01    0.56
  11  -3   0   15.62    0.58
  11  -3   0   15.21    0.72
  11   3   0   14.50    0.52
  11   3   0   15.03    0.67
  11   3   0   14.10    0.64
  11   3   0   15.02    0.64
 -11   3   0   14.80    0.67
 -11   3   0   14.46    0.72
  11   3   0   14.83    0.53
  11   3   0   14.47    0.62
  11   3   0   15.31    0.69
 -11   3   0   13.95    0.66
  11   3   0   14.76    0.61
 -11   3   0   13.84    0.66
 -11   3   0   14.38    0.71
  13  -3   0    0.93    0.20
  13  -3   0    1.67    0.19
 -13  -3   0    1.55    0.15
  13  -3   0    1.30    0.22
 -13  -3   0    1.66    0.15
  13  -3   0    1.46    0.23
  13  -3   0    1.62    0.25
  13   3   0    1.43    0.22
  13   3   0    1.37    0.14
  13   3   0    1.21    0.19
  13   3   0    1.24    0.23
 -13   3   0    1.18    0.22
  13   3   0    1.86    0.24
 -13   3   0    1.50    0.24
  13   3   0    1.47    0.17
  13   3   0    1.08    0.20
 -13   3   0    1.44    0.24
 -13   3   0    1.82    0.26
  13   3   0    1.03    0.19
  15  -3   0   17.30    0.77
  15  -3   0   18.00    0.71
 -15  -3   0   17.63    0.64
  15  -3   0   16.17    0.79
 -15  -3   0   18.18    0.63
 -15   3   0   17.51    0.82
  15   3   0   17.24    0.77
  15   3   0   17.09    0.88
  15   3   0   18.36    0.69
  15   3   0   17.63    0.81
  15   3   0   17.81    0.79
 -15   3   0   18.21    0.83
  15   3   0   17.08    0.84
  17  -3   0    0.59    0.21
  17  -3   0    0.25    0.15
  17  -3   0    0.48    0.20
 -17  -3   0    0.30    0.09
  17   3   0    0.41    0.23
 -17   3   0    0.49    0.21
  17   3   0    0.15    0.17
  17   3   0    0.27    0.16
  17   3   0    0.24    0.15
 -17   3   0    0.22    0.18
  19  -3   0    2.06    0.35
  19  -3   0    1.38    0.24
  19  -3   0    2.19    0.35
  19   3   0    2.15    0.32
 -19   3   0    1.80    0.33
  19   3   0    2.91    0.40
  19   3   0    2.11    0.31
  21  -3   0    4.85    0.55
  21  -3   0    5.15    0.53
 -21   3   0    4.80    0.46
 -21   3   0    4.72    0.42
  21   3   0    5.32    0.56
  21   3   0    4.47    0.50
  23  -3   0    7.01    0.65
  23  -3   0    6.47    0.66
  23   3   0    6.79    0.70
 -23   3   0    7.28    0.49
  23   3   0    6.34    0.62
  25  -3   0    3.90    0.54
  25  -3   0    4.36    0.60
 -25   3   0    3.50    0.31
  25   3   0    2.99    0.54
  25   3   0    3.16    0.48
 -25   3   0    3.29    0.32
  27  -3   0    1.21    0.43
   0  -4   0  185.65    5.62
   0   4   0  195.16    5.64
   0   4   0  185.45    5.65
   0   4   0  186.31    6.24
   0   4   0  181.47    5.85
   0   4   0  190.82    5.85
   0   4   0  191.12    6.24
   2  -4   0  139.81    4.52
  -2   4   0  140.47    4.10
  -2   4   0  135.80    3.94
   2   4   0  132.86    4.08
   2   4   0  133.37    4.50
   2   4   0  130.92    4.21
  -2   4   0  142.33    4.13
   2   4   0  138.43    3.96
  -2   4   0  133.69    4.27
  -2   4   0  132.95    4.56
  -2   4   0  135.94    3.94
  -2   4   0  134.12    4.27
  -2   4   0  134.82    4.56
  -2   4   0  132.02    4.12
   2   4   0  135.55    4.21
   2   4   0  134.03    4.50
   2   4   0  141.50    4.09
   4  -4   0   78.67    2.43
   4  -4   0   77.37    2.68
   4  -4   0   76.85    2.67
  -4   4   0   79.11    2.71
  -4   4   0   76.84    2.45
   4   4   0   75.34    2.62
   4   4   0   80.16    2.35
   4   4   0   78.75    2.45
  -4   4   0   81.24    2.54
   4   4   0   77.76    2.63
   4   4   0   79.52    2.39
  -4   4   0   79.61    2.33
  -4   4   0   75.99    2.53
  -4   4   0   77.72    2.71
  -4   4   0   76.59    2.45
  -4   4   0   77.43    2.32
   4   4   0   81.57    2.39
   4   4   0   77.71    2.45
   6  -4   0    1.58    0.18
   6  -4   0    1.63    0.10
   6  -4   0    1.47    0.10
   6  -4   0    1.54    0.17
   6  -4   0    1.16    0.15
  -6   4   0    1.59    0.19
  -6   4   0    1.48    0.13
   6   4   0    1.70    0.15
  -6   4   0    1.86    0.19
  -6   4   0    1.67    0.19
   6   4   0    1.45    0.13
   6   4   0    1.64    0.14
   6   4   0    1.46    0.11
  -6   4   0    1.44    0.18
   6   4   0    1.47    0.13
   6   4   0    1.62    0.18
  -6   4   0    1.62    0.19
   6   4   0    1.25    0.13
  -6   4   0    1.51    0.19
   8  -4   0    0.23    0.06
   8  -4   0    0.17    0.11
  -8  -4   0    0.12    0.06
   8  -4   0    0.23    0.11
   8  -4   0    0.14    0.11
   8  -4   0    0.30    0.08
  -8  -4   0    0.33    0.07
   8   4   0    0.23    0.08
  -8   4   0    0.17    0.10
   8   4   0    0.14    0.08
   8   4   0    0.03    0.10
   8   4   0    0.41    0.10
  -8   4   0    0.23    0.07
  -8   4   0    0.37    0.14
   8   4   0    0.20    0.08
   8   4   0    0.32    0.09
  -8   4   0    0.05    0.10
   8   4   0    0.19    0.09
  -8   4   0    0.24    0.11
  -8   4   0    0.16    0.12
  10  -4   0   14.76    0.54
  10  -4   0   15.31    0.71
  10  -4   0   15.15    0.71
  10  -4   0   14.97    0.54
 -10  -4   0   15.57    0.55
 -10  -4   0   15.35    0.52
  10  -4   0   14.78    0.64
  10   4   0   14.58    0.49
 -10   4   0   14.79    0.67
  10   4   0   15.14    0.61
  10   4   0   15.45    0.64
  10   4   0   14.31    0.66
  10   4   0   14.64    0.49
 -10   4   0   13.74    0.65
  10   4   0   14.64    0.64
  10   4   0   13.73    0.58
 -10   4   0   14.56    0.66
  10   4   0   14.08    0.59
 -10   4   0   14.93    0.72
  10   4   0   15.14    0.60
  12  -4   0    0.02    0.09
  12  -4   0    0.22    0.13
  12  -4   0    0.24    0.14
  12  -4   0    0.14    0.08
  12  -4   0    0.11    0.13
  12  -4   0    0.36    0.16
 -12  -4   0    0.16    0.07
 -12   4   0   -0.08    0.11
  12   4   0    0.36    0.15
  12   4   0    0.12    0.11
  12   4   0    0.24    0.13
  12   4   0    0.19    0.17
  12   4   0    0.10    0.08
  12   4   0    0.16    0.10
  12   4   0    0.07    0.11
 -12   4   0    0.21    0.14
 -12   4   0    0.01    0.15
  12   4   0    0.22    0.07
 -12   4   0    0.22    0.16
 -12   4   0    0.33    0.17
  14  -4   0   18.22    0.76
  14  -4   0   17.44    0.70
  14  -4   0   18.14    0.83
 -14   4   0   18.47    0.85
  14   4   0   19.35    0.89
  14   4   0   17.76    0.79
  14   4   0   19.24    0.79
  14   4   0   18.64    0.85
  14   4   0   18.47    0.83
  14   4   0   20.04    0.70
 -14   4   0   18.23    0.85
  16  -4   0    7.11    0.46
  16  -4   0    7.36    0.42
  16  -4   0    6.78    0.50
 -16   4   0    7.04    0.53
 -16   4   0    7.92    0.54
  16   4   0    8.02    0.50
  16   4   0    8.76    0.57
  16   4   0    7.27    0.54
  16   4   0    7.42    0.47
  18  -4   0    9.09    0.56
  18  -4   0    8.33    0.60
  18  -4   0    7.35    0.46
  18   4   0    9.69    0.57
 -18   4   0   10.14    0.64
  18   4   0    7.84    0.54
  18   4   0    9.04    0.63
  20  -4   0    1.32    0.32
  20  -4   0    2.29    0.28
  20  -4   0    1.55    0.32
  20   4   0    1.29    0.34
  20   4   0    1.53    0.30
  20   4   0    0.98    0.28
 -20   4   0    1.13    0.30
  22  -4   0    1.25    0.37
  22  -4   0    1.09    0.33
 -22   4   0    1.17    0.30
  22   4   0    0.26    0.25
  22   4   0    1.10    0.36
 -22   4   0    0.76    0.24
  24  -4   0    1.99    0.42
  24  -4   0    2.77    0.49
  24   4   0    2.99    0.54
  24   4   0    3.27    0.46
 -24   4   0    3.07    0.37
  26  -4   0    2.91    0.49
  26   4   0    1.71    0.53
   1  -5   0  156.93    4.78
  -1   5   0  160.24    4.99
  -1   5   0  160.15    5.32
   1   5   0  167.25    4.80
   1   5   0  159.85    4.76
   1   5   0  155.41    4.80
  -1   5   0  166.58    4.82
  -1   5   0  157.22    4.82
   1   5   0  161.88    5.30
  -1   5   0  153.44    5.32
   1   5   0  158.48    5.30
   1   5   0  163.33    4.96
   1   5   0  153.74    4.96
  -1   5   0  151.12    4.99
   3  -5   0   37.07    1.26
   3  -5   0   36.81    1.19
  -3   5   0   35.82    1.20
  -3   5   0   37.22    1.23
  -3   5   0   36.02    1.32
   3   5   0   34.88    1.15
  -3   5   0   35.93    1.09
  -3   5   0   36.08    1.32
   3   5   0   33.40    1.15
   3   5   0   35.67    1.15
   3   5   0   37.22    1.14
   3   5   0   38.26    1.15
   3   5   0   35.08    1.25
  -3   5   0   34.83    1.23
   3   5   0   34.39    1.15
   5  -5   0    3.53    0.23
   5  -5   0    3.33    0.23
   5  -5   0    3.32    0.24
   5   5   0    3.70    0.22
   5   5   0    3.21    0.17
   5   5   0    3.34    0.19
  -5   5   0    3.44    0.25
  -5   5   0    3.39    0.24
   5   5   0    3.23    0.19
   5   5   0    3.71    0.20
   5   5   0    3.56    0.20
  -5   5   0    3.25    0.24
   5   5   0    3.27    0.17
  -5   5   0    3.52    0.26
  -5   5   0    3.54    0.19
  -5   5   0    3.28    0.27
  -5   5   0    3.23    0.24
   7  -5   0   10.81    0.52
   7  -5   0   11.20    0.53
   7  -5   0   10.95    0.49
  -7   5   0   10.64    0.43
  -7   5   0   11.19    0.52
   7   5   0   12.00    0.45
  -7   5   0   11.35    0.56
   7   5   0   10.67    0.46
   7   5   0   10.61    0.47
   7   5   0   10.01    0.43
   7   5   0   12.47    0.50
   7   5   0   10.96    0.44
  -7   5   0   11.14    0.57
   7   5   0   10.46    0.42
  -7   5   0   11.19    0.51
  -7   5   0   10.38    0.51
  -7   5   0   10.56    0.51
   9  -5   0    2.28    0.25
   9  -5   0    2.38    0.25
   9  -5   0    2.34    0.15
   9  -5   0    2.43    0.26
   9   5   0    2.59    0.21
   9   5   0    2.52    0.23
   9   5   0    2.37    0.20
  -9   5   0    2.55    0.29
   9   5   0    2.67    0.27
  -9   5   0    2.85    0.29
  -9   5   0    2.00    0.26
   9   5   0    2.97    0.22
  -9   5   0    2.61    0.20
   9   5   0    1.96    0.18
  -9   5   0    2.31    0.26
  -9   5   0    2.19    0.27
   9   5   0    2.50    0.21
  11  -5   0    0.95    0.12
  11  -5   0    0.60    0.18
  11  -5   0    0.85    0.19
  11  -5   0    0.86    0.15
  11  -5   0    1.05    0.20
  11  -5   0    0.83    0.12
  11   5   0    1.00    0.17
  11   5   0    0.63    0.14
  11   5   0    0.86    0.15
  11   5   0    1.14    0.19
  11   5   0    0.58    0.14
 -11   5   0    1.28    0.24
  11   5   0    0.99    0.10
 -11   5   0    0.96    0.22
 -11   5   0    0.80    0.18
  11   5   0    0.72    0.20
 -11   5   0    1.17    0.23
  13  -5   0   17.84    0.88
  13  -5   0   19.30    0.68
  13  -5   0   19.01    0.74
  13  -5   0   16.46    0.80
  13   5   0   18.51    0.79
  13   5   0   18.19    0.82
 -13   5   0   18.09    0.85
  13   5   0   18.69    0.76
  13   5   0   18.24    0.77
 -13   5   0   18.16    0.86
  13   5   0   18.35    0.85
  13   5   0   17.75    0.81
  15  -5   0    1.61    0.19
  15  -5   0    2.03    0.27
  15  -5   0    1.62    0.29
  15   5   0    1.43    0.22
  15   5   0    1.85    0.26
  15   5   0    1.97    0.29
  15   5   0    2.32    0.28
  15   5   0    1.37    0.27
 -15   5   0    1.57    0.30
  17  -5   0   13.54    0.58
  17  -5   0   14.18    0.68
  17  -5   0   13.88    0.76
 -17   5   0   13.24    0.78
  17   5   0   13.06    0.68
  17   5   0   12.05    0.72
  17   5   0   12.47    0.68
  19  -5   0    1.65    0.23
  19  -5   0    1.45    0.34
  19  -5   0    1.98    0.33
  19   5   0    1.42    0.30
 -19   5   0    1.57    0.36
  19   5   0    1.04    0.34
  19   5   0    2.06    0.33
  21  -5   0    2.15    0.41
  21  -5   0    2.61    0.39
 -21   5   0    2.20    0.43
  21   5   0    2.13    0.36
  21   5   0    1.96    0.42
  21   5   0    2.92    0.41
 -21   5   0    2.33    0.36
  23  -5   0    2.33    0.42
 -23   5   0    2.20    0.36
  23   5   0    1.60    0.43
 -23   5   0    1.83    0.37
  23   5   0    2.16    0.40
  25   5   0    1.99    0.48
 -25   5   0    1.43    0.29
   0   6   0    1.23    0.14
   0   6   0    1.28    0.14
   0   6   0    1.06    0.14
   0   6   0    1.43    0.14
   0   6   0    1.15    0.13
   0   6   0    1.30    0.14
   2  -6   0   65.93    2.01
  -2   6   0   66.19    2.05
   2   6   0   68.56    2.01
  -2   6   0   63.48    2.10
  -2   6   0   65.45    2.25
  -2   6   0   62.26    2.05
   2   6   0   60.73    2.05
  -2   6   0   65.75    2.25
   2   6   0   64.15    2.20
   2   6   0   65.10    2.20
   2   6   0   63.35    2.00
   2   6   0   61.28    2.05
  -2   6   0   63.40    1.89
  -2   6   0   60.57    2.10
   4  -6   0    2.40    0.17
   4  -6   0    2.48    0.20
  -4   6   0    2.19    0.21
  -4   6   0    1.97    0.21
   4   6   0    2.56    0.17
  -4   6   0    2.02    0.14
  -4   6   0    2.50    0.21
  -4   6   0    2.45    0.24
   4   6   0    1.94    0.14
   4   6   0    2.39    0.19
   4   6   0    2.30    0.17
   4   6   0    2.03    0.17
   4   6   0    2.08    0.15
  -4   6   0    1.91    0.21
   6  -6   0   13.45    0.58
   6  -6   0   13.50    0.58
   6  -6   0   12.78    0.56
   6   6   0   13.84    0.55
  -6   6   0   12.75    0.64
  -6   6   0   13.28    0.64
  -6   6   0   12.62    0.59
  -6   6   0   13.29    0.50
   6   6   0   13.95    0.52
   6   6   0   12.63    0.49
  -6   6   0   15.03    0.61
   6   6   0   13.31    0.50
   6   6   0   12.89    0.53
   6   6   0   12.79    0.54
  -6   6   0   13.03    0.59
   6   6   0   13.07    0.51
   8  -6   0   33.63    1.26
   8  -6   0   32.23    1.27
   8  -6   0   32.70    1.17
  -8   6   0   31.78    1.31
  -8   6   0   32.26    1.23
  -8   6   0   31.12    1.08
   8   6   0   33.05    1.13
   8   6   0   32.24    1.11
   8   6   0   34.23    1.11
  -8   6   0   32.58    1.32
   8   6   0   31.88    1.19
   8   6   0   32.78    1.14
   8   6   0   32.21    1.21
   8   6   0   32.46    1.10
  -8   6   0   31.85    1.21
  10  -6   0   16.69    0.71
  10  -6   0   16.27    0.76
  10  -6   0   15.77    0.75
  10  -6   0   16.00    0.60
  10   6   0   15.88    0.65
 -10   6   0   15.34    0.79
 -10   6   0   15.30    0.62
  10   6   0   15.50    0.63
  10   6   0   16.15    0.68
 -10   6   0   15.62    0.74
  10   6   0   16.33    0.70
  10   6   0   15.79    0.70
 -10   6   0   16.23    0.80
  10   6   0   14.00    0.62
 -10   6   0   16.29    0.74
  12  -6   0    2.46    0.25
  12  -6   0    2.51    0.30
  12  -6   0    2.72    0.33
  12  -6   0    2.43    0.31
  12  -6   0    2.61    0.16
  12   6   0    2.16    0.26
  12   6   0    2.14    0.27
  12   6   0    2.28    0.25
  12   6   0    2.42    0.26
 -12   6   0    2.59    0.33
  12   6   0    2.49    0.30
  12   6   0    2.04    0.23
 -12   6   0    2.92    0.37
  14  -6   0    6.39    0.40
  14  -6   0    7.02    0.47
  14  -6   0    6.63    0.31
  14   6   0    5.78    0.46
  14   6   0    6.28    0.41
  14   6   0    5.83    0.48
  14   6   0    5.88    0.41
  14   6   0    6.44    0.44
 -14   6   0    7.07    0.51
  16  -6   0   13.82    0.53
  16  -6   0   12.61    0.64
  16  -6   0   12.98    0.72
 -16   6   0   13.42    0.76
  16   6   0   12.73    0.72
  16   6   0   13.39    0.67
  16   6   0   12.30    0.75
  16   6   0   13.08    0.66
  18  -6   0    0.83    0.25
  18  -6   0    0.65    0.15
  18  -6   0    0.84    0.27
  18   6   0    0.54    0.23
  18   6   0    0.15    0.25
  18   6   0    0.74    0.24
 -18   6   0    0.64    0.29
  20  -6   0    1.88    0.22
  20   6   0    2.14    0.36
  20   6   0    1.49    0.37
  20   6   0    2.47    0.37
 -20   6   0    2.03    0.42
  22   6   0    1.67    0.41
  22   6   0    0.79    0.30
  24   6   0   -0.14    0.35
 -24   6   0   -0.18    0.24
   1   7   0   27.84    0.94
  -1   7   0   25.26    0.96
   1   7   0   28.35    0.94
   1   7   0   26.28    1.01
   1   7   0   25.74    0.93
   1   7   0   25.88    0.93
  -1   7   0   29.15    0.96
  -1   7   0   26.82    1.04
  -1   7   0   27.42    0.96
  -1   7   0   26.11    0.95
  -1   7   0   26.24    1.03
   1   7   0   25.38    1.01
  -3   7   0   20.58    0.84
  -3   7   0   19.73    0.77
  -3   7   0   19.90    0.77
   3   7   0   19.63    0.71
  -3   7   0   20.46    0.65
  -3   7   0   18.85    0.77
   3   7   0   18.13    0.70
   3   7   0   17.77    0.70
   3   7   0   20.13    0.77
   3   7   0   21.62    0.72
  -3   7   0   19.22    0.83
   5  -7   0    0.64    0.11
   5  -7   0    0.55    0.13
   5  -7   0    0.75    0.11
   5   7   0    0.62    0.14
   5   7   0    0.72    0.13
   5   7   0    0.62    0.11
   5   7   0    0.92    0.14
   5   7   0    0.58    0.11
  -5   7   0    0.66    0.11
   5   7   0    0.62    0.11
   5   7   0    0.60    0.10
  -5   7   0    0.61    0.16
   5   7   0    0.77    0.12
  -5   7   0    0.56    0.15
  -5   7   0    0.56    0.14
  -5   7   0    0.47    0.14
  -5   7   0    0.45    0.15
   7  -7   0    7.20    0.39
   7  -7   0    6.88    0.38
   7  -7   0    6.61    0.37
   7   7   0    6.75    0.38
  -7   7   0    6.12    0.41
   7   7   0    6.67    0.34
   7   7   0    6.50    0.34
  -7   7   0    6.59    0.45
   7   7   0    6.38    0.31
   7   7   0    6.85    0.37
   7   7   0    6.94    0.34
  -7   7   0    6.86    0.34
  -7   7   0    7.15    0.43
  -7   7   0    6.83    0.46
   9  -7   0   10.41    0.51
   9  -7   0    9.74    0.52
   9  -7   0    9.67    0.39
   9  -7   0    8.89    0.51
  -9   7   0   10.08    0.59
  -9   7   0    9.54    0.58
   9   7   0   10.31    0.52
   9   7   0    9.60    0.47
   9   7   0    9.86    0.45
   9   7   0    9.01    0.42
   9   7   0    9.20    0.44
  -9   7   0    9.27    0.54
  -9   7   0    9.21    0.53
   9   7   0    9.16    0.48
  -9   7   0    8.85    0.43
  11  -7   0   10.58    0.45
  11  -7   0    9.19    0.52
  11  -7   0    9.96    0.59
  11   7   0   10.41    0.55
 -11   7   0   11.56    0.62
  11   7   0    9.77    0.47
  11   7   0    9.94    0.54
  11   7   0   10.05    0.48
 -11   7   0    9.49    0.47
  11   7   0   10.02    0.50
  11   7   0    9.96    0.52
 -11   7   0   10.50    0.61
  13   7   0   10.73    0.57
  13   7   0   10.83    0.54
 -13   7   0   11.03    0.67
  13   7   0   11.79    0.63
  13   7   0   11.35    0.60
  13   7   0   11.34    0.55
  13   7   0   10.20    0.60
  15   7   0    2.08    0.36
  15   7   0    2.77    0.35
 -15   7   0    3.13    0.43
  15   7   0    2.08    0.28
  15   7   0    2.52    0.30
 -17   7   0    5.68    0.58
  17   7   0    6.46    0.48
  17   7   0    7.60    0.51
  17   7   0    6.01    0.57
  19   7   0    3.20    0.39
  19   7   0    2.88    0.38
 -19   7   0    2.90    0.47
  19   7   0    2.55    0.41
 -21   7   0    1.15    0.38
  21   7   0    1.39    0.32
  21   7   0    1.18    0.36
  21   7   0    1.06    0.30
  23   7   0    1.20    0.35
  23   7   0    1.43    0.42
 -25   7   0    0.91    0.35
   0   8   0   10.46    0.46
   0   8   0    9.31    0.45
   0   8   0   10.89    0.51
   0   8   0    9.80    0.50
   0   8   0   10.11    0.47
   0   8   0    9.79    0.45
  -2   8   0    5.36    0.33
  -2   8   0    5.08    0.35
  -2   8   0    4.69    0.34
  -2   8   0    5.34    0.23
   2   8   0    4.82    0.32
  -2   8   0    4.73    0.32
  -2   8   0    4.71    0.31
   2   8   0    4.61    0.28
   2   8   0    5.32    0.29
   2   8   0    5.22    0.30
  -4   8   0    0.53    0.10
  -4   8   0    0.55    0.16
  -4   8   0    0.55    0.15
   4   8   0    0.67    0.14
   4   8   0    0.69    0.14
  -4   8   0    0.62    0.15
  -4   8   0    0.46    0.15
   4   8   0    0.79    0.13
   4   8   0    0.73    0.12
  -4   8   0    0.55    0.16
  -6   8   0    1.34    0.22
   6   8   0    1.59    0.19
   6   8   0    1.45    0.17
  -6   8   0    1.38    0.24
  -6   8   0    1.58    0.25
   6   8   0    1.53    0.17
   6   8   0    1.79    0.22
   6   8   0    1.38    0.18
  -6   8   0    1.21    0.22
  -6   8   0    1.61    0.17
   6   8   0    1.47    0.16
   8   8   0   18.36    0.74
  -8   8   0   17.30    0.81
  -8   8   0   18.05    0.88
  -8   8   0   17.50    0.68
   8   8   0   17.60    0.76
   8   8   0   18.05    0.74
  -8   8   0   16.05    0.79
   8   8   0   16.64    0.67
  -8   8   0   17.74    0.88
   8   8   0   17.62    0.70
   8   8   0   17.50    0.69
  10   8   0   21.00    0.88
  10   8   0   20.15    0.85
  10   8   0   19.45    0.77
  10   8   0   20.01    0.80
  10   8   0   18.62    0.77
  10   8   0   20.18    0.85
 -10   8   0   20.32    0.93
 -10   8   0   20.19    0.78
 -10   8   0   19.67    0.92
  12   8   0   12.03    0.63
  12   8   0   10.87    0.61
  12   8   0   12.40    0.61
  12   8   0   11.88    0.56
  12   8   0   10.91    0.54
 -12   8   0   10.65    0.54
  12   8   0   11.61    0.58
 -12   8   0   10.79    0.67
  14   8   0   10.05    0.60
  14   8   0   10.32    0.55
 -14   8   0   10.42    0.68
  14   8   0   10.56    0.63
  14   8   0   10.70    0.57
  16   8   0    0.03    0.17
 -16   8   0   -0.07    0.24
  16   8   0   -0.12    0.23
  16   8   0   -0.14    0.16
  18   8   0    0.27    0.23
 -18   8   0    0.62    0.31
  18   8   0    0.16    0.26
  18   8   0   -0.01    0.19
 -20   8   0    0.42    0.33
  20   8   0    0.68    0.26
  20   8   0    0.30    0.34
  20   8   0    1.21    0.30
  22   8   0   -0.43    0.28
  22   8   0    0.18    0.26
  22   8   0   -0.10    0.24
 -22   8   0    0.11    0.31
   1   9   0    6.81    0.38
  -1   9   0    7.00    0.43
  -1   9   0    7.07    0.40
  -1   9   0    6.94    0.39
   1   9   0    7.38    0.42
  -1   9   0    6.96    0.44
  -1   9   0    6.84    0.41
  -1   9   0    6.73    0.40
   1   9   0    7.03    0.39
  -3   9   0    9.54    0.53
   3   9   0    9.18    0.45
  -3   9   0    8.95    0.49
  -3   9   0    8.96    0.50
   3   9   0    9.00    0.48
  -3   9   0    8.71    0.49
   3   9   0    8.86    0.43
   3   9   0    9.27    0.44
  -3   9   0    9.34    0.54
  -3   9   0    9.49    0.50
   5   9   0    1.37    0.20
   5   9   0    1.24    0.18
  -5   9   0    1.35    0.24
   5   9   0    1.84    0.20
  -5   9   0    1.63    0.23
  -5   9   0    0.84    0.19
   5   9   0    1.32    0.17
  -5   9   0    1.26    0.22
  -5   9   0    1.44    0.24
   5   9   0    1.35    0.18
   7   9   0    3.18    0.29
  -7   9   0    3.01    0.34
  -7   9   0    2.43    0.32
  -7   9   0    2.95    0.32
   7   9   0    2.78    0.23
   7   9   0    3.05    0.26
   7   9   0    2.60    0.25
  -7   9   0    3.12    0.26
  -7   9   0    3.60    0.39
   7   9   0    2.69    0.25
   9   9   0    3.33    0.33
   9   9   0    4.00    0.30
   9   9   0    3.36    0.32
   9   9   0    3.06    0.28
   9   9   0    3.38    0.27
  -9   9   0    4.07    0.31
  -9   9   0    2.52    0.34
  -9   9   0    3.36    0.40
  -9   9   0    3.68    0.41
   9   9   0    3.49    0.28
  11   9   0   12.47    0.63
  11   9   0   12.30    0.58
  11   9   0   12.67    0.61
 -11   9   0   12.84    0.74
  11   9   0   11.88    0.58
  11   9   0   12.89    0.66
 -11   9   0   12.53    0.59
  13   9   0    0.90    0.21
  13   9   0    0.43    0.18
  13   9   0    0.72    0.25
 -13   9   0    0.52    0.27
  15   9   0    1.82    0.28
 -15   9   0    1.83    0.39
  15   9   0    1.93    0.29
  15   9   0    2.10    0.36
  17   9   0    2.45    0.34
  17   9   0    2.08    0.32
 -17   9   0    2.52    0.46
  17   9   0    2.70    0.43
  19   9   0    3.58    0.44
  19   9   0    3.04    0.40
  19   9   0    2.44    0.43
 -19   9   0    3.81    0.56
  21   9   0    0.57    0.28
  21   9   0    0.75    0.30
  21   9   0    0.72    0.35
 -21   9   0    0.77    0.37
   0  10   0    0.63    0.18
   0  10   0    0.72    0.16
   0  10   0    0.91    0.18
   0  10   0    0.82    0.19
   2  10   0    2.59    0.27
   2  10   0    2.19    0.23
  -2  10   0    2.68    0.29
  -2  10   0    2.76    0.31
  -2  10   0    2.96    0.31
   2  10   0    2.49    0.25
   2  10   0    2.64    0.29
  -2  10   0    1.98    0.27
   4  10   0    0.01    0.10
  -4  10   0    0.14    0.15
  -4  10   0    0.03    0.14
  -4  10   0    0.00    0.13
   4  10   0   -0.01    0.12
   4  10   0    0.02    0.12
   4  10   0   -0.05    0.12
  -4  10   0   -0.07    0.14
   4  10   0   -0.04    0.10
  -4  10   0    0.01    0.14
  -6  10   0    0.33    0.17
   6  10   0    0.20    0.12
   6  10   0    0.35    0.13
  -6  10   0    0.28    0.19
   6  10   0    0.07    0.13
   6  10   0    0.04    0.13
  -6  10   0    0.41    0.20
   8  10   0   -0.14    0.11
  -8  10   0   -0.05    0.16
  -8  10   0   -0.03    0.17
   8  10   0    0.18    0.12
  -8  10   0    0.03    0.17
   8  10   0    0.37    0.16
 -10  10   0    0.71    0.23
 -10  10   0    0.25    0.19
 -10  10   0    0.33    0.16
 -10  10   0    0.26    0.22
  10  10   0    0.26    0.15
  10  10   0    0.34    0.15
  10  10   0    0.01    0.14
  12  10   0    3.35    0.32
 -12  10   0    2.90    0.44
 -12  10   0    4.01    0.37
  12  10   0    3.61    0.40
  12  10   0    3.52    0.34
 -14  10   0    1.93    0.40
  14  10   0    2.26    0.36
  14  10   0    1.56    0.26
  14  10   0    1.74    0.27
  16  10   0    1.07    0.26
  16  10   0    0.68    0.24
  16  10   0    1.05    0.31
 -16  10   0    0.54    0.29
  18  10   0    0.28    0.26
  18  10   0    0.21    0.21
  18  10   0    0.37    0.24
 -18  10   0    0.28    0.29
 -20  10   0    0.34    0.35
  20  10   0   -0.14    0.23
  20  10   0    0.77    0.34
  20  10   0    0.33    0.29
  22  10   0    1.61    0.38
  -1  11   0    0.81    0.21
   1  11   0    0.83    0.19
   1  11   0    1.09    0.21
  -1  11   0    1.03    0.21
   1  11   0    0.65    0.19
  -1  11   0    0.96    0.22
   3  11   0    4.22    0.34
  -3  11   0    4.73    0.46
  -3  11   0    5.51    0.42
   3  11   0    5.38    0.36
  -3  11   0    4.50    0.42
   5  11   0    0.58    0.16
  -5  11   0    0.53    0.22
   5  11   0    0.96    0.20
   5  11   0    0.73    0.18
  -5  11   0    0.99    0.23
   7  11   0    2.54    0.28
  -7  11   0    2.43    0.35
  -7  11   0    2.66    0.37
   7  11   0    2.49    0.26
   7  11   0    2.71    0.29
  -9  11   0    3.27    0.42
   9  11   0    2.93    0.29
  -9  11   0    3.03    0.42
   9  11   0    2.62    0.30
   9  11   0    2.60    0.28
  11  11   0    2.85    0.30
  11  11   0    1.97    0.26
 -11  11   0    3.34    0.44
  13  11   0    0.17    0.17
 -13  11   0    0.32    0.24
 -13  11   0    0.09    0.18
  13  11   0    0.38    0.20
  15  11   0    0.91    0.24
  15  11   0    0.50    0.22
 -15  11   0    0.34    0.27
 -17  11   0    0.32    0.29
  17  11   0    0.49    0.23
  17  11   0    0.86    0.26
  19  11   0    0.34    0.25
  21  11   0    0.60    0.31
   0  12   0    1.01    0.24
   0  12   0    0.77    0.20
  -2  12   0    1.25    0.27
   2  12   0    1.25    0.23
  -2  12   0    1.38    0.26
   2  12   0    1.46    0.25
  -4  12   0    4.36    0.45
  -4  12   0    4.73    0.46
   4  12   0    4.82    0.38
   4  12   0    4.34    0.37
  -6  12   0    0.07    0.19
  -6  12   0    0.22    0.20
   6  12   0    0.34    0.17
   6  12   0    0.23    0.15
   8  12   0    3.11    0.32
   8  12   0    4.15    0.36
  -8  12   0    3.62    0.46
  -8  12   0    3.77    0.47
 -10  12   0    1.51    0.35
  10  12   0    1.84    0.26
  10  12   0    1.14    0.22
  12  12   0    0.90    0.23
  12  12   0    1.00    0.24
 -12  12   0    0.79    0.32
  14  12   0    0.71    0.23
 -14  12   0    0.60    0.31
  14  12   0    0.32    0.21
  16  12   0    2.00    0.32
  16  12   0    1.58    0.33
  18  12   0    1.26    0.31
   1  13   0    0.25    0.17
   1  13   0    0.00    0.19
  -1  13   0   -0.02    0.19
  -1  13   0    0.17    0.19
  -3  13   0    0.48    0.24
   3  13   0    0.80    0.22
  -3  13   0    0.57    0.24
   3  13   0    0.67    0.21
  -5  13   0    0.71    0.26
  -5  13   0    0.55    0.23
   5  13   0    0.79    0.21
   5  13   0    0.53    0.19
   7  13   0    0.39    0.18
   7  13   0    0.39    0.19
  -7  13   0    0.21    0.23
  -7  13   0    0.73    0.28
   9  13   0    2.46    0.30
   9  13   0    2.11    0.29
  -9  13   0    2.62    0.43
 -11  13   0    5.68    0.64
  11  13   0    6.03    0.44
  11  13   0    4.17    0.41
  13  13   0    0.27    0.22
  13  13   0    1.16    0.25
  15  13   0    0.50    0.25
   0  14   0    2.84    0.37
   0  14   0    2.98    0.39
  -2  14   0    0.94    0.27
   2  14   0    0.90    0.26
  -2  14   0    1.03    0.29
   2  14   0    0.82    0.26
   4  14   0    1.85    0.30
  -4  14   0    2.05    0.37
   4  14   0    1.98    0.31
  -4  14   0    2.32    0.39
  -6  14   0    0.16    0.24
  -6  14   0   -0.13    0.22
   6  14   0    0.24    0.19
   6  14   0    0.05    0.17
   8  14   0    2.20    0.31
   8  14   0    1.66    0.29
  -8  14   0    2.06    0.42
  10  14   0    0.75    0.23
  10  14   0    0.65    0.23
  12  14   0    0.05    0.20
  -1  15   0   -0.11    0.20
   1  15   0   -0.11    0.18
  -1  15   0    0.33    0.24
   1  15   0    0.14    0.21
   3  15   0    0.48    0.24
  -3  15   0    0.55    0.27
   3  15   0    0.40    0.23
   5  15   0    0.71    0.23
  -5  15   0    0.70    0.30
   5  15   0    1.24    0.26
   7  15   0    0.82    0.27
   7  15   0    0.91    0.25
   9  15   0   -0.13    0.18
   0  16   0    0.42    0.26
  -2  16   0    0.95    0.30
   2  16   0    0.24    0.24
   4  16   0    0.50    0.28
  26   0  -1    2.18    0.47
  26   0  -1    1.32    0.41
  24   0  -1    2.15    0.47
  24   0  -1    2.62    0.44
  22   0  -1    1.33    0.26
  22   0  -1    0.58    0.32
  22   0  -1    0.89    0.31
  20   0  -1   -0.16    0.19
  20   0  -1    0.04    0.16
  20   0  -1    0.40    0.25
 -20   0   1   -0.03    0.07
 -20   0   1    0.02    0.08
 -18   0   1    0.01    0.09
  18   0  -1    0.01    0.14
 -18   0   1   -0.03    0.09
 -18   0   1   -0.11    0.10
  18   0  -1   -0.06    0.16
  18   0  -1   -0.07    0.18
  16   0  -1    5.29    0.41
  16   0  -1    4.43    0.34
 -16   0   1    4.87    0.37
  16   0  -1    4.95    0.36
 -16   0   1    4.77    0.31
 -16   0   1    4.92    0.40
  16   0  -1    5.28    0.39
 -16   0   1    5.35    0.38
  16   0  -1    5.07    0.41
 -16   0   1    4.85    0.31
 -14   0   1   20.85    0.88
 -14   0   1   21.23    0.87
  14   0  -1   21.58    0.85
 -14   0   1   21.33    0.92
 -14   0   1   21.59    0.94
  14   0  -1   22.04    0.90
  14   0  -1   21.03    0.79
 -14   0   1   21.38    0.78
  14   0  -1   23.55    1.02
  14   0  -1   21.40    0.97
  14   0  -1   21.56    0.83
  14   0  -1   21.15    0.86
  14   0  -1   21.78    0.88
  12   0  -1   58.33    2.00
  12   0  -1   60.15    2.22
  12   0  -1   58.68    1.88
 -12   0   1   60.80    2.01
 -12   0   1   62.84    2.19
  12   0  -1   60.16    1.94
  12   0  -1   59.35    2.06
 -12   0   1   59.88    2.19
  12   0  -1   59.01    1.95
 -12   0   1   59.29    2.18
  12   0  -1   64.43    1.95
 -12   0   1   62.17    1.83
  12   0  -1   62.05    2.24
 -10   0   1   53.66    2.04
  10   0  -1   57.42    1.93
 -10   0   1   56.33    2.05
  10   0  -1   55.76    1.76
 -10   0   1   60.35    2.06
  10   0  -1   58.65    1.81
 -10   0   1   58.49    1.88
 -10   0   1   58.76    1.73
  10   0  -1   53.38    2.06
  10   0  -1   60.29    2.08
  10   0  -1   56.55    1.87
  10   0  -1   57.91    1.82
  10   0  -1   56.81    1.82
  -8   0   1   79.78    2.90
   8   0  -1   86.95    2.93
  -8   0   1   84.09    2.65
  -8   0   1   84.37    2.51
  -8   0   1   88.14    2.56
  -8   0   1   84.26    2.92
   8   0  -1   88.16    2.74
   8   0  -1   82.09    2.64
   8   0  -1   86.68    2.56
   8   0  -1   81.19    2.52
   8   0  -1   83.41    2.58
  -8   0   1   87.84    2.96
   8   0  -1   82.93    2.56
   6   0  -1  213.07    6.31
   6   0  -1  221.04    6.80
  -6   0   1  216.72    6.31
  -6   0   1  206.40    7.23
  -6   0   1  214.99    6.33
   6   0  -1  225.75    6.33
   6   0  -1  225.60    7.24
  -6   0   1  194.86    7.45
  -6   0   1  222.69    6.79
   6   0  -1  221.46    6.79
   6   0  -1  212.54    6.53
  -6   0   1  246.76    7.61
   6   0  -1  213.09    6.42
  -6   0   1  213.27    6.53
   6   0  -1  211.66    6.31
   4   0  -1   46.07    1.43
  -4   0   1   44.69    1.32
  -4   0   1   42.69    1.53
  -4   0   1   45.98    1.53
   4   0  -1   44.86    1.33
   4   0  -1   43.55    1.34
  -4   0   1   43.39    1.56
   4   0  -1   45.16    1.54
  -4   0   1   44.69    1.39
   4   0  -1   45.03    1.34
   4   0  -1   43.63    1.56
   4   0  -1   45.83    1.39
   4   0  -1   46.49    1.45
  -4   0   1   40.16    1.33
  -2   0   1   -0.49    0.02
  -2   0   1   -0.47    0.02
  -2   0   1   -0.45    0.02
   2   0  -1   -0.48    0.02
   2   0  -1   -0.50    0.02
  -2   0   1   -0.47    0.02
   2   0  -1   -0.48    0.02
  -2   0   1   -0.50    0.02
  -2   0   1   -0.44    0.03
  -2   0   1   -0.47    0.01
   2   0  -1   -0.49    0.02
   0   0   1   -0.01    0.01
   0   0  -1   -0.01    0.01
   0   0  -1   -0.01    0.01
   0   0  -1    0.00    0.01
   0   0  -1   -0.01    0.01
   0   0   1   -0.02    0.01
   0   0   1    0.00    0.01
   2   0   1  184.81    5.78
   4   0   1  551.19   16.94
  -4   0  -1  603.19   19.89
  -4   0  -1  532.50   19.46
   4   0   1  575.37   17.32
  -4   0  -1  585.84   17.21
  -4   0  -1  566.17   17.40
   4   0   1  626.57   17.12
  -4   0  -1  576.93   19.47
   4   0   1  556.89   19.29
   4   0   1  626.83   18.36
  -4   0  -1  577.82   17.04
   4   0   1  586.14   17.65
   4   0   1  591.19   19.50
  -4   0  -1  569.90   17.39
  -4   0  -1  590.90   19.85
   4   0   1  573.30   18.23
  -6   0  -1  686.64   20.23
   6   0   1  670.13   20.12
   6   0   1  697.87   23.20
  -6   0  -1  718.16   20.49
   6   0   1  718.17   21.74
  -6   0  -1  704.21   23.68
   6   0   1  670.02   21.84
   6   0   1  698.12   21.02
  -6   0  -1  620.57   23.25
  -6   0  -1  606.28   23.68
  -6   0  -1  711.91   21.01
  -6   0  -1  707.54   20.98
  -6   0  -1  776.29   23.18
   6   0   1  707.27   23.20
   6   0   1  692.03   20.27
  -8   0  -1   11.95    0.43
  -8   0  -1    9.78    0.44
  -8   0  -1   10.37    0.42
  -8   0  -1   10.10    0.47
  -8   0  -1    9.78    0.43
  -8   0  -1   10.17    0.45
   8   0   1   10.97    0.47
   8   0   1    9.93    0.45
   8   0   1   10.73    0.40
  -8   0  -1   10.58    0.41
  -8   0  -1   11.01    0.35
   8   0   1   10.03    0.45
   8   0   1   10.84    0.43
  -8   0  -1   10.72    0.44
   8   0   1   10.44    0.49
  -8   0  -1    9.39    0.46
   8   0   1   10.67    0.50
  10   0   1    3.49    0.28
  10   0   1    3.90    0.27
 -10   0  -1    4.38    0.28
 -10   0  -1    4.49    0.26
  10   0   1    3.84    0.32
  10   0   1    4.41    0.30
 -10   0  -1    4.02    0.24
  10   0   1    4.15    0.27
 -10   0  -1    4.32    0.24
 -10   0  -1    3.85    0.23
  10   0   1    3.52    0.26
  10   0   1    3.75    0.23
 -10   0  -1    4.25    0.28
 -10   0  -1    4.44    0.15
 -10   0  -1    4.22    0.27
 -10   0  -1    3.94    0.28
  12   0   1    8.25    0.38
  12   0   1    7.25    0.43
  12   0   1    8.75    0.44
 -12   0  -1    7.37    0.43
  12   0   1    6.63    0.41
  12   0   1    7.43    0.48
 -12   0  -1    8.00    0.38
  12   0   1    8.22    0.46
 -12   0  -1    7.63    0.42
 -12   0  -1    8.15    0.43
 -12   0  -1    7.24    0.36
 -12   0  -1    7.89    0.38
 -12   0  -1    7.76    0.42
  12   0   1    8.13    0.42
 -12   0  -1    7.91    0.37
  12   0   1    7.26    0.45
 -14   0  -1    2.57    0.28
 -14   0  -1    2.67    0.26
  14   0   1    2.25    0.29
 -14   0  -1    2.28    0.18
  14   0   1    2.12    0.28
 -14   0  -1    2.01    0.26
  14   0   1    2.40    0.29
  14   0   1    2.07    0.22
 -14   0  -1    2.12    0.24
  14   0   1    2.71    0.30
 -14   0  -1    2.31    0.18
  14   0   1    1.77    0.26
 -14   0  -1    2.30    0.22
 -14   0  -1    2.14    0.25
 -16   0  -1    1.52    0.13
 -16   0  -1    1.48    0.14
  16   0   1    1.43    0.27
 -16   0  -1    1.65    0.24
  16   0   1    1.49    0.21
 -16   0  -1    1.45    0.21
  16   0   1    1.72    0.28
  16   0   1    1.83    0.26
  18   0   1    1.17    0.31
 -18   0  -1    1.30    0.22
  18   0   1    0.94    0.21
  18   0   1    1.22    0.27
  20   0   1    2.18    0.35
  20   0   1    1.73    0.29
  20   0   1    2.12    0.37
  22   0   1    3.50    0.39
  22   0   1    3.90    0.51
  22   0   1    4.84    0.56
  24   0   1    3.08    0.48
  24   0   1    2.19    0.46
  26   0   1    1.38    0.45
  27  -1  -1   -0.10    0.31
  27  -1  -1    0.23    0.31
  27   1  -1    0.80    0.40
  25  -1  -1    0.14    0.28
  25  -1  -1   -0.42    0.26
  25   1  -1    0.63    0.32
  25   1  -1    0.80    0.35
  23  -1  -1    0.08    0.26
  23  -1  -1    0.14    0.27
 -23   1   1    0.05    0.09
 -23   1   1    0.32    0.10
  23   1  -1    0.08    0.27
  23   1  -1    0.31    0.27
  21  -1  -1    1.04    0.31
  21  -1  -1    0.49    0.20
  21  -1  -1    1.08    0.32
  21   1  -1    0.46    0.26
 -21   1   1    0.88    0.18
 -21   1   1    0.75    0.18
  21   1  -1    0.31    0.20
  21   1  -1    0.51    0.27
  19  -1  -1    1.20    0.22
  19  -1  -1    1.51    0.31
  19  -1  -1    1.96    0.34
  19   1  -1    1.34    0.30
  19   1  -1    1.45    0.23
 -19   1   1    1.52    0.22
 -19   1   1    1.68    0.23
  19   1  -1    1.66    0.30
 -19   1   1    1.68    0.23
  17  -1  -1    1.69    0.28
  17  -1  -1    2.28    0.31
 -17  -1   1    2.66    0.24
 -17  -1   1    2.27    0.27
  17  -1  -1    1.86    0.23
  17   1  -1    2.20    0.31
  17   1  -1    2.39    0.31
 -17   1   1    2.93    0.34
  17   1  -1    2.12    0.32
  17   1  -1    2.51    0.26
  17   1  -1    2.51    0.27
 -17   1   1    2.18    0.25
  15  -1  -1   14.58    0.68
 -15  -1   1   14.92    0.58
 -15  -1   1   17.47    0.73
  15  -1  -1   15.13    0.81
 -15  -1   1   15.24    0.61
  15  -1  -1   14.77    0.62
 -15  -1   1   15.06    0.66
  15  -1  -1   16.38    0.73
 -15  -1   1   15.02    0.69
  15  -1  -1   14.86    0.67
 -15  -1   1   15.41    0.72
  15  -1  -1   14.47    0.70
  15   1  -1   14.54    0.71
  15   1  -1   14.89    0.70
  15   1  -1   14.68    0.77
  15   1  -1   14.79    0.62
 -15   1   1   14.50    0.70
  15   1  -1   15.29    0.64
 -15   1   1   15.20    0.76
  15   1  -1   15.58    0.71
  15   1  -1   15.21    0.80
 -15   1   1   15.32    0.71
 -15   1   1   15.88    0.75
 -13  -1   1    1.20    0.18
  13  -1  -1    1.55    0.24
  13  -1  -1    1.55    0.21
 -13  -1   1    1.60    0.16
 -13  -1   1    1.73    0.21
  13  -1  -1    1.47    0.24
  13  -1  -1    1.46    0.17
 -13  -1   1    1.12    0.16
 -13  -1   1    1.53    0.16
  13  -1  -1    1.28    0.20
  13  -1  -1    1.37    0.21
  13  -1  -1    1.45    0.21
 -13  -1   1    1.42    0.18
  13  -1  -1    1.29    0.21
  13   1  -1    1.83    0.23
 -13   1   1    1.69    0.20
 -13   1   1    1.94    0.22
  13   1  -1    1.50    0.20
 -13   1   1    1.55    0.22
 -13   1   1    1.32    0.20
  13   1  -1    1.37    0.21
  13   1  -1    1.79    0.22
  13   1  -1    1.43    0.21
  13   1  -1    1.66    0.19
 -13   1   1    1.71    0.16
  13   1  -1    1.36    0.17
 -13   1   1    1.36    0.19
  13   1  -1    1.86    0.24
  13   1  -1    2.38    0.30
 -11  -1   1   20.99    0.79
 -11  -1   1   21.66    0.85
 -11  -1   1   19.67    0.79
  11  -1  -1   19.71    0.72
  11  -1  -1   21.79    0.82
  11  -1  -1   21.79    0.83
 -11  -1   1   21.93    0.70
 -11  -1   1   21.42    0.74
  11  -1  -1   20.73    0.78
  11  -1  -1   21.74    0.78
 -11  -1   1   21.99    0.84
  11  -1  -1   21.58    0.79
  11  -1  -1   20.93    0.90
  11  -1  -1   20.33    0.88
 -11   1   1   19.82    0.85
 -11   1   1   20.55    0.71
  11   1  -1   19.80    0.74
  11   1  -1   19.03    0.71
 -11   1   1   20.02    0.86
 -11   1   1   20.41    0.82
  11   1  -1   20.90    0.87
  11   1  -1   19.39    0.78
  11   1  -1   21.63    0.77
  11   1  -1   20.93    0.82
  11   1  -1   19.93    0.88
  11   1  -1   20.87    0.86
  11   1  -1   20.53    0.81
 -11   1   1   19.60    0.76
 -11   1   1   20.45    0.88
  11   1  -1   20.73    0.79
   9  -1  -1   12.84    0.59
  -9  -1   1   12.04    0.47
   9  -1  -1   11.83    0.50
   9  -1  -1   11.79    0.57
   9  -1  -1   12.23    0.52
  -9  -1   1   12.56    0.53
  -9  -1   1   12.64    0.43
  -9  -1   1   11.78    0.54
   9  -1  -1   13.29    0.51
  -9  -1   1   11.95    0.51
   9  -1  -1   12.15    0.47
   9  -1  -1   12.47    0.53
  -9  -1   1   12.75    0.39
   9  -1  -1   12.35    0.51
  -9  -1   1   12.27    0.50
   9   1  -1   13.18    0.50
  -9   1   1   11.95    0.52
  -9   1   1   12.05    0.56
   9   1  -1   12.39    0.56
  -9   1   1   12.41    0.58
   9   1  -1   12.64    0.52
   9   1  -1   11.73    0.47
   9   1  -1   12.24    0.46
   9   1  -1   11.57    0.54
  -9   1   1   13.08    0.55
   9   1  -1   13.19    0.54
   9   1  -1   12.14    0.51
   9   1  -1   12.90    0.58
   9   1  -1   12.40    0.51
  -9   1   1   12.81    0.46
   7  -1  -1  123.50    3.51
  -7  -1   1  124.02    3.42
   7  -1  -1  117.79    3.48
   7  -1  -1  113.15    3.61
   7  -1  -1  119.67    4.00
  -7  -1   1  122.76    3.42
  -7  -1   1  111.62    3.47
   7  -1  -1  112.74    3.56
  -7  -1   1  114.17    3.96
  -7  -1   1  114.85    3.97
  -7  -1   1  116.67    4.03
   7  -1  -1  116.40    3.47
   7  -1  -1  123.50    3.75
   7  -1  -1  115.30    4.00
  -7  -1   1  117.44    3.60
   7   1  -1  112.56    3.60
   7   1  -1  118.05    3.98
   7   1  -1  117.63    3.74
   7   1  -1  118.48    3.46
   7   1  -1  118.96    4.00
  -7   1   1  116.66    3.47
  -7   1   1  115.08    4.00
  -7   1   1  112.95    3.99
   7   1  -1  119.81    3.73
  -7   1   1  118.33    4.08
   7   1  -1  122.05    3.49
  -7   1   1  118.02    3.62
   7   1  -1  116.93    3.50
   7   1  -1  124.77    4.07
  -5  -1   1  425.65   14.53
  -5  -1   1  425.62   14.54
   5  -1  -1  436.82   14.53
   5  -1  -1  407.61   13.11
  -5  -1   1  397.41   14.79
  -5  -1   1  446.64   12.50
   5  -1  -1  479.18   14.70
   5  -1  -1  422.90   12.62
   5  -1  -1  410.63   12.70
  -5  -1   1  432.68   13.11
  -5  -1   1  396.42   12.54
   5  -1  -1  421.14   12.60
   5  -1  -1  415.71   12.79
   5   1  -1  463.30   14.86
   5   1  -1  433.88   13.13
   5   1  -1  425.07   12.44
  -5   1   1  424.14   12.68
  -5   1   1  431.09   13.39
   5   1  -1  466.93   13.77
  -5   1   1  420.65   14.68
   5   1  -1  453.67   13.01
   5   1  -1  448.60   12.81
   5   1  -1  440.46   13.54
   5   1  -1  450.26   14.39
  -5   1   1  422.90   13.01
   5   1  -1  430.22   12.66
  -3  -1   1    3.90    0.19
   3  -1  -1    3.93    0.20
   3  -1  -1    3.96    0.17
   3  -1  -1    3.72    0.15
  -3  -1   1    4.12    0.14
   3  -1  -1    4.20    0.19
  -3  -1   1    4.22    0.20
   3  -1  -1    3.99    0.16
   3  -1  -1    4.44    0.21
  -3   1   1    4.27    0.18
   3   1  -1    4.31    0.19
   3   1  -1    4.01    0.17
   3   1  -1    4.17    0.20
  -3   1   1    4.48    0.19
   3   1  -1    4.08    0.18
   3   1  -1    4.16    0.19
   3   1  -1    4.13    0.15
   3  -1   1  887.98   29.69
   3  -1   1  942.38   28.57
  -3  -1  -1  941.44   27.54
   3  -1   1  945.50   31.67
   3  -1   1  956.55   27.71
   3  -1   1  935.46   27.69
   3   1   1 1000.00   28.48
  -3   1  -1  961.07   28.64
   3   1   1  976.70   31.49
   3   1   1  920.97   28.46
  -3   1  -1  941.07   31.70
  -3   1  -1  998.85   31.73
  -3   1  -1  956.55   27.70
   3   1   1  958.59   29.51
   5  -1   1   99.69    2.89
   5  -1   1  101.34    3.13
   5  -1   1   97.69    3.01
  -5  -1  -1   99.23    2.91
   5  -1   1   96.41    3.33
  -5  -1  -1   96.44    3.28
  -5  -1  -1  100.01    2.88
   5  -1   1   96.21    2.90
  -5  -1  -1   98.24    2.87
  -5   1  -1  100.01    3.33
   5   1   1   93.03    3.09
   5   1   1  102.12    3.00
   5   1   1   97.24    3.30
  -5   1  -1  100.81    2.97
   5   1   1   94.50    2.98
  -5   1  -1   96.36    2.91
  -5   1  -1   94.50    3.01
  -5   1  -1  100.91    2.89
   5   1   1   97.44    3.30
  -5   1  -1   96.64    3.02
   5   1   1   98.88    3.10
   5   1   1  100.65    2.85
   7  -1   1    3.85    0.25
  -7  -1  -1    4.04    0.23
  -7  -1  -1    3.65    0.21
  -7  -1  -1    3.70    0.21
   7  -1   1    3.97    0.22
   7  -1   1    4.73    0.30
  -7  -1  -1    3.92    0.19
   7  -1   1    3.99    0.25
  -7  -1  -1    3.82    0.22
  -7  -1  -1    4.34    0.23
   7   1   1    4.38    0.24
   7   1   1    4.17    0.25
  -7   1  -1    4.07    0.20
   7   1   1    4.03    0.18
  -7   1  -1    4.05    0.26
   7   1   1    4.24    0.22
  -7   1  -1    4.46    0.25
   7   1   1    3.66    0.22
  -7   1  -1    4.15    0.27
  -7   1  -1    4.05    0.25
  -7   1  -1    4.95    0.24
  -7   1  -1    4.25    0.25
   7   1   1    4.26    0.24
   7   1   1    4.49    0.27
  -9  -1  -1    6.06    0.32
   9  -1   1    6.06    0.34
  -9  -1  -1    6.46    0.29
  -9  -1  -1    5.92    0.31
   9  -1   1    6.80    0.40
   9  -1   1    6.08    0.34
   9  -1   1    6.11    0.30
  -9  -1  -1    6.35    0.28
  -9  -1  -1    6.46    0.32
  -9  -1  -1    6.41    0.31
  -9   1  -1    5.99    0.36
   9   1   1    6.17    0.34
   9   1   1    6.16    0.37
  -9   1  -1    6.39    0.31
  -9   1  -1    6.53    0.27
   9   1   1    6.07    0.27
  -9   1  -1    5.98    0.35
  -9   1  -1    6.31    0.35
   9   1   1    6.69    0.36
   9   1   1    6.16    0.31
  -9   1  -1    6.29    0.35
   9   1   1    5.68    0.31
   9   1   1    6.74    0.35
   9   1   1    5.47    0.32
 -11  -1  -1    5.37    0.31
  11  -1   1    5.28    0.33
  11  -1   1    4.56    0.28
 -11  -1  -1    5.08    0.31
 -11  -1  -1    5.15    0.27
  11  -1   1    5.27    0.35
  11  -1   1    3.84    0.32
 -11  -1  -1    4.77    0.29
 -11  -1  -1    6.35    0.29
  11  -1   1    4.88    0.38
 -11  -1  -1    5.04    0.31
  11   1   1    4.68    0.30
 -11   1  -1    5.44    0.24
 -11   1  -1    4.85    0.33
  11   1   1    4.34    0.31
 -11   1  -1    4.81    0.32
  11   1   1    4.68    0.30
 -11   1  -1    5.23    0.34
 -11   1  -1    5.55    0.31
  11   1   1    5.10    0.27
  11   1   1    5.15    0.37
  11   1   1    5.15    0.34
  11   1   1    4.90    0.34
  11   1   1    5.06    0.34
 -11   1  -1    4.75    0.34
  13  -1   1    4.70    0.36
 -13  -1  -1    4.51    0.32
 -13  -1  -1    4.75    0.29
  13  -1   1    4.87    0.35
  13  -1   1    4.98    0.42
 -13  -1  -1    4.17    0.26
  13  -1   1    5.23    0.38
  13  -1   1    4.81    0.35
 -13  -1  -1    4.68    0.32
 -13  -1  -1    5.04    0.33
  13  -1   1    4.43    0.31
 -13  -1  -1    4.68    0.30
 -13   1  -1    5.01    0.37
  13   1   1    4.57    0.36
 -13   1  -1    5.24    0.31
  13   1   1    4.56    0.36
 -13   1  -1    4.94    0.35
 -13   1  -1    4.02    0.33
  13   1   1    5.02    0.34
  13   1   1    5.83    0.43
 -13   1  -1    4.34    0.30
 -13   1  -1    4.73    0.32
 -13   1  -1    4.64    0.34
  13   1   1    4.54    0.29
  13   1   1    5.09    0.35
 -15  -1  -1    8.05    0.44
  15  -1   1    8.06    0.51
 -15  -1  -1    8.61    0.42
  15  -1   1    7.55    0.42
  15  -1   1    8.12    0.50
 -15  -1  -1    8.39    0.40
  15  -1   1    8.21    0.50
  15   1   1    7.77    0.48
 -15   1  -1    8.24    0.45
 -15   1  -1    7.76    0.49
  15   1   1    7.24    0.50
  15   1   1    8.24    0.43
  15   1   1    7.70    0.47
 -15   1  -1    7.87    0.51
 -15   1  -1    7.78    0.43
  15   1   1    8.03    0.51
 -15   1  -1    7.49    0.42
 -15   1  -1    7.92    0.48
  15   1   1    7.89    0.55
  17  -1   1   35.32    1.40
  17  -1   1   36.25    1.27
 -17  -1  -1   36.61    1.25
  17  -1   1   35.84    1.37
  17   1   1   34.16    1.37
  17   1   1   35.23    1.26
 -17   1  -1   36.19    1.36
 -17   1  -1   36.06    1.29
  17   1   1   35.04    1.38
 -17   1  -1   34.62    1.36
  17   1   1   35.61    1.42
 -17   1  -1   36.59    1.40
  19  -1   1    2.40    0.30
  19  -1   1    2.48    0.39
  19  -1   1    2.89    0.39
 -19   1  -1    2.28    0.20
  19   1   1    2.75    0.38
  19   1   1    2.73    0.38
 -19   1  -1    2.65    0.31
  19   1   1    2.94    0.32
 -19   1  -1    2.21    0.21
  21  -1   1   13.55    0.70
  21  -1   1   14.93    0.84
  21  -1   1   14.26    0.85
  21   1   1   14.65    0.87
  21   1   1   13.94    0.72
  21   1   1   13.48    0.81
  23  -1   1    1.43    0.41
  23  -1   1    1.24    0.35
  23   1   1    1.95    0.40
  23   1   1    1.30    0.37
  25  -1   1    6.92    0.71
  25  -1   1    6.26    0.70
  25   1   1    6.85    0.70
  25   1   1    6.67    0.71
  26  -2  -1    2.72    0.50
  26  -2  -1    2.88    0.50
  26   2  -1    2.19    0.49
  26   2  -1    2.60    0.48
  24  -2  -1    0.41    0.30
  24  -2  -1    0.05    0.26
 -24   2   1    0.36    0.15
 -24   2   1    0.49    0.17
  24   2  -1    0.52    0.28
  24   2  -1    0.12    0.29
  22  -2  -1    0.14    0.25
  22  -2  -1   -0.14    0.25
 -22   2   1    0.14    0.15
  22   2  -1   -0.19    0.24
  22   2  -1    0.02    0.23
  22   2  -1   -0.43    0.17
  20  -2  -1    1.70    0.32
  20  -2  -1    1.95    0.27
  20  -2  -1    1.68    0.33
  20   2  -1    1.63    0.26
  20   2  -1    1.39    0.32
 -20   2   1    1.55    0.26
  20   2  -1    1.35    0.30
  18  -2  -1    0.35    0.21
  18  -2  -1    0.30    0.21
  18  -2  -1    0.32    0.16
 -18   2   1   -0.07    0.16
 -18   2   1   -0.04    0.16
  18   2  -1    0.16    0.16
  18   2  -1    0.29    0.19
  18   2  -1    0.09    0.15
  18   2  -1    0.16    0.23
 -16  -2   1    4.75    0.30
  16  -2  -1    4.74    0.38
 -16  -2   1    5.52    0.28
  16  -2  -1    4.64    0.34
  16  -2  -1    5.10    0.40
  16   2  -1    4.96    0.38
 -16   2   1    4.61    0.44
  16   2  -1    5.60    0.36
  16   2  -1    5.52    0.43
  16   2  -1    4.60    0.37
  16   2  -1    4.02    0.43
  16   2  -1    6.01    0.35
  14  -2  -1    4.01    0.36
 -14  -2   1    4.59    0.33
  14  -2  -1    4.11    0.40
 -14  -2   1    5.02    0.31
  14  -2  -1    3.83    0.33
  14  -2  -1    3.81    0.32
 -14  -2   1    4.84    0.24
 -14  -2   1    4.87    0.32
  14  -2  -1    4.25    0.35
 -14  -2   1    4.74    0.27
  14  -2  -1    4.27    0.30
 -14   2   1    4.61    0.41
  14   2  -1    4.56    0.34
  14   2  -1    4.88    0.30
  14   2  -1    4.59    0.36
 -14   2   1    4.92    0.37
  14   2  -1    4.94    0.37
  14   2  -1    4.48    0.35
 -14   2   1    4.04    0.32
  14   2  -1    4.36    0.29
  14   2  -1    4.33    0.39
 -14   2   1    4.57    0.40
 -12  -2   1   26.25    1.00
  12  -2  -1   25.35    0.96
  12  -2  -1   25.71    0.93
 -12  -2   1   27.13    1.01
 -12  -2   1   25.80    0.95
  12  -2  -1   27.03    1.11
  12  -2  -1   25.65    0.99
 -12  -2   1   27.08    0.88
 -12  -2   1   25.56    0.83
  12  -2  -1   26.16    1.08
  12  -2  -1   24.99    0.89
  12  -2  -1   26.30    1.01
 -12   2   1   24.66    1.06
  12   2  -1   25.77    1.07
  12   2  -1   26.29    0.87
  12   2  -1   25.49    0.88
 -12   2   1   24.92    1.08
  12   2  -1   24.74    0.95
 -12   2   1   25.54    1.00
  12   2  -1   26.04    0.97
  12   2  -1   26.31    0.93
  12   2  -1   25.18    1.05
 -12   2   1   23.30    1.04
  12   2  -1   26.23    1.00
  12   2  -1   26.32    0.98
  10  -2  -1   42.08    1.55
 -10  -2   1   41.15    1.36
  10  -2  -1   41.10    1.29
  10  -2  -1   40.02    1.38
 -10  -2   1   39.00    1.28
  10  -2  -1   38.73    1.39
 -10  -2   1   40.01    1.47
  10  -2  -1   39.88    1.53
 -10  -2   1   39.25    1.46
  10  -2  -1   41.15    1.30
 -10  -2   1   38.15    1.23
  10  -2  -1   40.48    1.33
 -10   2   1   42.27    1.55
  10   2  -1   40.79    1.37
 -10   2   1   40.77    1.53
  10   2  -1   41.30    1.30
 -10   2   1   41.03    1.41
  10   2  -1   43.67    1.52
  10   2  -1   37.80    1.40
  10   2  -1   44.85    1.33
 -10   2   1   40.45    1.44
  10   2  -1   40.58    1.42
  10   2  -1   43.52    1.38
  10   2  -1   39.97    1.27
  10   2  -1   41.70    1.53
   8  -2  -1   82.71    2.71
  -8  -2   1   89.21    2.52
   8  -2  -1   80.13    2.99
  -8  -2   1   88.76    2.95
  -8  -2   1   90.07    2.58
   8  -2  -1   88.06    2.60
   8  -2  -1   85.41    2.69
   8  -2  -1   86.90    3.01
   8  -2  -1   88.75    2.59
   8  -2  -1   88.03    2.59
  -8  -2   1   87.86    2.69
  -8  -2   1   88.58    2.94
   8   2  -1   89.81    2.61
   8   2  -1   87.85    2.80
   8   2  -1   85.67    2.69
  -8   2   1   85.98    2.73
   8   2  -1   82.99    2.78
   8   2  -1   84.08    2.97
   8   2  -1   86.89    2.64
  -8   2   1   83.47    3.00
   8   2  -1   84.07    2.56
  -8   2   1   85.51    3.00
  -8   2   1   89.11    2.82
   6  -2  -1   77.82    2.25
   6  -2  -1   76.39    2.36
   6  -2  -1   73.84    2.25
  -6  -2   1   73.88    2.56
  -6  -2   1   75.28    2.25
  -6  -2   1   73.08    2.33
  -6  -2   1   78.93    2.20
   6  -2  -1   74.00    2.62
   6  -2  -1   74.94    2.25
   6  -2  -1   76.15    2.48
   6  -2  -1   73.64    2.61
  -6  -2   1   76.56    2.56
   6  -2  -1   75.87    2.35
   6   2  -1   75.93    2.59
  -6   2   1   79.26    2.35
   6   2  -1   74.91    2.27
   6   2  -1   82.88    2.36
   6   2  -1   73.30    2.58
   6   2  -1   76.20    2.29
  -6   2   1   77.55    2.38
   6   2  -1   73.05    2.23
   6   2  -1   74.51    2.34
   6   2  -1   75.65    2.43
  -6   2   1   77.10    2.46
  -6   2   1   75.25    2.26
   6   2  -1   76.03    2.42
   4  -2  -1   77.37    2.45
  -4  -2   1   77.73    2.67
   4  -2  -1   80.54    2.71
   4  -2  -1   77.77    2.43
   4  -2  -1   81.99    2.71
   4  -2  -1   78.50    2.33
  -4  -2   1   80.66    2.68
   4  -2  -1   79.59    2.33
   4   2  -1   80.84    2.44
   4   2  -1   80.76    2.38
  -4   2   1   79.50    2.54
   4   2  -1   81.87    2.53
   4   2  -1   76.54    2.32
   4   2  -1   83.31    2.44
   4   2  -1   78.80    2.52
   4   2  -1   86.97    2.38
  -4   2   1   78.57    2.35
  -4   2   1   79.36    2.46
  -4   2   1   79.91    2.71
  -4   2   1   81.45    2.55
  -4   2   1   80.51    2.44
   4   2  -1   85.19    2.31
  -4   2   1   76.21    2.71
   4   2  -1   81.79    2.70
   4   2  -1   75.79    2.69
   4   2  -1   77.04    2.32
  -4   2   1   79.83    2.35
   2  -2  -1  141.55    4.73
   2  -2  -1  139.78    4.23
  -2  -2   1  138.59    4.72
   2  -2  -1  139.73    4.75
   2  -2  -1  147.23    4.11
  -2   2   1  151.43    4.27
  -2   2   1  136.25    4.43
   2   2  -1  141.26    4.27
   2   2  -1  154.56    4.28
  -2   2   1  143.39    4.73
   2   2  -1  131.21    4.73
  -2   2   1  146.94    4.24
  -2   2   1  143.51    4.43
   2   2  -1  141.96    4.14
  -2   2   1  143.96    4.73
  -2   2   1  140.99    4.27
   2   2  -1  148.18    4.44
   2   2  -1  142.76    4.73
   2   2  -1  135.03    4.43
   0  -2   1   67.23    2.44
   0  -2   1   84.77    2.71
   0  -2   1   81.03    2.71
   0   2  -1   85.94    2.55
   0   2   1   84.30    2.41
   0   2  -1   66.69    2.71
   0   2  -1   81.03    2.36
   0   2  -1   75.49    2.36
   0   2  -1   83.08    2.72
   0   2   1   83.22    2.41
   0   2  -1   87.13    2.46
   0   2   1   85.25    2.41
   0   2   1   87.55    2.34
   2  -2   1   95.47    3.31
  -2  -2  -1   97.46    2.87
   2  -2   1   96.11    2.87
   2  -2   1   94.31    2.98
   2  -2   1   97.18    3.31
   2  -2   1   97.12    2.87
  -2   2  -1   99.24    2.88
  -2   2  -1   99.76    3.00
  -2   2  -1   99.61    3.11
  -2   2  -1   96.64    3.10
  -2   2  -1  101.06    3.31
   2   2   1  100.33    2.92
  -2   2  -1  100.20    3.11
  -2   2  -1  101.59    2.88
   2   2   1   98.43    2.92
  -4  -2  -1   88.21    2.58
   4  -2   1   82.46    2.93
   4  -2   1   85.19    2.53
  -4  -2  -1   87.41    2.52
   4  -2   1   86.25    2.93
   4  -2   1   85.85    2.54
   4  -2   1   84.55    2.65
  -4   2  -1   87.89    2.75
  -4   2  -1   88.62    2.62
   4   2   1   82.63    2.85
   4   2   1   84.52    2.59
  -4   2  -1   84.90    2.66
   4   2   1   91.24    2.60
   4   2   1   85.79    2.67
  -4   2  -1   86.33    2.54
  -4   2  -1   86.12    2.54
  -4   2  -1   83.97    2.93
   4   2   1   83.79    2.86
  -6  -2  -1   15.76    0.48
   6  -2   1   15.83    0.66
  -6  -2  -1   15.00    0.54
   6  -2   1   14.45    0.52
  -6  -2  -1   15.31    0.52
   6  -2   1   14.62    0.53
   6  -2   1   14.56    0.58
   6  -2   1   14.62    0.60
  -6  -2  -1   15.17    0.54
   6  -2   1   15.18    0.65
   6   2   1   16.33    0.60
  -6   2  -1   16.28    0.66
   6   2   1   16.12    0.56
  -6   2  -1   15.61    0.60
  -6   2  -1   15.73    0.54
   6   2   1   15.81    0.55
   6   2   1   15.91    0.58
  -6   2  -1   15.58    0.60
   6   2   1   16.10    0.59
   6   2   1   15.94    0.56
   6   2   1   14.33    0.54
  -6   2  -1   13.42    0.59
  -6   2  -1   16.20    0.65
   8  -2   1   67.02    2.34
   8  -2   1   64.05    2.11
  -8  -2  -1   66.85    1.98
  -8  -2  -1   67.20    2.21
   8  -2   1   67.56    2.35
   8  -2   1   66.27    2.18
  -8  -2  -1   63.19    1.95
   8  -2   1   66.00    2.00
   8  -2   1   63.75    2.00
   8   2   1   62.63    2.13
   8   2   1   65.08    2.05
   8   2   1   64.87    2.28
   8   2   1   64.85    1.94
   8   2   1   70.34    2.09
  -8   2  -1   64.20    2.12
  -8   2  -1   63.60    2.33
   8   2   1   67.76    2.29
   8   2   1   67.61    2.15
  -8   2  -1   66.32    2.00
   8   2   1   65.14    2.07
  -8   2  -1   63.27    2.12
  -8   2  -1   64.55    2.33
  10  -2   1   37.16    1.33
  10  -2   1   38.90    1.47
 -10  -2  -1   37.02    1.26
  10  -2   1   36.83    1.23
 -10  -2  -1   38.71    1.33
 -10  -2  -1   37.00    1.26
  10  -2   1   37.43    1.36
 -10  -2  -1   37.57    1.20
 -10  -2  -1   35.75    1.18
  10  -2   1   36.53    1.46
  10   2   1   36.88    1.28
 -10   2  -1   39.95    1.37
  10   2   1   38.61    1.18
  10   2   1   39.06    1.43
 -10   2  -1   36.91    1.45
 -10   2  -1   38.48    1.34
  10   2   1   37.98    1.30
 -10   2  -1   36.32    1.44
  10   2   1   39.44    1.33
 -10   2  -1   39.73    1.22
  10   2   1   35.95    1.31
 -10   2  -1   40.42    1.38
 -10   2  -1   37.77    1.33
  10   2   1   37.67    1.41
 -12  -2  -1    4.38    0.25
  12  -2   1    4.19    0.36
  12  -2   1    4.86    0.39
 -12  -2  -1    4.36    0.26
  12  -2   1    4.03    0.32
 -12  -2  -1    4.91    0.30
 -12  -2  -1    4.93    0.30
  12  -2   1    4.67    0.33
  12  -2   1    4.20    0.29
 -12  -2  -1    4.17    0.23
  12   2   1    4.54    0.37
 -12   2  -1    4.85    0.26
  12   2   1    4.93    0.35
  12   2   1    4.73    0.34
  12   2   1    4.33    0.31
 -12   2  -1    4.59    0.36
 -12   2  -1    4.70    0.34
 -12   2  -1    4.74    0.35
  12   2   1    4.31    0.31
 -12   2  -1    5.11    0.33
  12   2   1    4.46    0.34
  12   2   1    4.64    0.26
 -12   2  -1    5.03    0.35
  14  -2   1    8.60    0.51
  14  -2   1    8.96    0.58
  14  -2   1    7.63    0.54
  14  -2   1    9.01    0.50
  14  -2   1    9.32    0.45
 -14  -2  -1    9.10    0.41
 -14  -2  -1    9.32    0.39
 -14   2  -1    7.74    0.50
  14   2   1    8.89    0.49
 -14   2  -1   10.01    0.55
  14   2   1    8.56    0.42
  14   2   1    9.09    0.54
  14   2   1    8.10    0.54
  14   2   1    8.96    0.52
 -14   2  -1    9.20    0.55
  14   2   1    9.49    0.50
 -14   2  -1    8.44    0.48
 -16  -2  -1    8.97    0.42
  16  -2   1    7.09    0.50
  16  -2   1    6.99    0.44
 -16  -2  -1    8.14    0.37
  16  -2   1    7.68    0.50
  16   2   1    7.98    0.60
  16   2   1    8.15    0.53
  16   2   1    6.55    0.47
 -16   2  -1    7.80    0.46
 -16   2  -1    7.19    0.46
 -16   2  -1    7.55    0.46
 -16   2  -1    7.71    0.52
  16   2   1    7.16    0.48
  16   2   1    8.22    0.43
 -18  -2  -1   11.50    0.51
  18  -2   1   13.42    0.73
  18  -2   1   12.35    0.60
  18  -2   1   13.08    0.72
  18   2   1   11.40    0.59
  18   2   1   11.87    0.67
 -18   2  -1   11.52    0.61
  18   2   1   11.95    0.67
 -18   2  -1   12.50    0.62
  18   2   1   12.02    0.70
 -18   2  -1   12.26    0.63
  20  -2   1    0.50    0.28
  20  -2   1    0.55    0.27
  20  -2   1    0.57    0.21
  20   2   1    0.79    0.22
  20   2   1    0.89    0.28
 -20   2  -1    0.75    0.22
 -20   2  -1    0.88    0.19
 -20   2  -1    0.73    0.17
  20   2   1    0.34    0.27
  22  -2   1    7.41    0.66
  22  -2   1    7.78    0.71
 -22   2  -1    7.21    0.39
  22   2   1    8.02    0.64
 -22   2  -1    7.38    0.41
  22   2   1    8.05    0.73
  22   2   1    9.07    0.60
  24  -2   1   -0.41    0.26
  24  -2   1    0.50    0.35
  24   2   1    0.33    0.29
  24   2   1    0.34    0.33
  26  -2   1    1.36    0.47
  26  -2   1    1.91    0.44
  26   2   1    1.17    0.44
  27  -3  -1   -0.16    0.30
  27  -3  -1   -0.17    0.33
  25  -3  -1   -0.38    0.29
  25  -3  -1    0.21    0.29
  25   3  -1   -0.15    0.26
 -25   3   1    0.10    0.15
  25   3  -1   -0.22    0.31
  23  -3  -1    3.10    0.49
  23  -3  -1    3.23    0.46
  23   3  -1    3.04    0.44
  23   3  -1    2.92    0.48
 -23   3   1    3.39    0.37
  21  -3  -1    2.20    0.29
  21  -3  -1    2.42    0.39
  21  -3  -1    2.66    0.43
  21   3  -1    2.76    0.33
  21   3  -1    2.50    0.43
  21   3  -1    2.25    0.37
 -19  -3   1    0.62    0.13
  19  -3  -1    0.57    0.18
  19  -3  -1    0.49    0.25
  19  -3  -1    0.41    0.23
  19   3  -1    1.01    0.24
  19   3  -1    0.36    0.19
  19   3  -1    0.74    0.26
 -19   3   1    0.79    0.28
 -19   3   1    0.67    0.26
  19   3  -1    0.48    0.22
  17  -3  -1    4.68    0.46
  17  -3  -1    4.02    0.32
  17  -3  -1    4.19    0.38
 -17  -3   1    3.94    0.25
  17   3  -1    3.35    0.37
  17   3  -1    3.41    0.40
  17   3  -1    3.83    0.39
  17   3  -1    4.21    0.34
 -17   3   1    3.63    0.42
 -17   3   1    3.86    0.42
  15  -3  -1   21.64    0.81
  15  -3  -1   20.88    0.86
 -15  -3   1   21.09    0.76
  15  -3  -1   21.27    0.92
 -15   3   1   21.36    0.94
  15   3  -1   22.15    0.80
  15   3  -1   21.08    0.89
  15   3  -1   21.45    0.91
  15   3  -1   22.50    1.02
  15   3  -1   22.09    0.79
  15   3  -1   22.19    0.93
  15   3  -1   21.98    0.99
  13  -3  -1    7.70    0.45
  13  -3  -1    7.13    0.36
 -13  -3   1    6.71    0.35
 -13  -3   1    6.50    0.31
  13  -3  -1    6.63    0.45
  13  -3  -1    6.97    0.43
 -13  -3   1    6.64    0.28
  13  -3  -1    6.83    0.48
  13  -3  -1    6.33    0.38
 -13  -3   1    7.13    0.34
 -13  -3   1    7.57    0.39
  13   3  -1    7.12    0.41
 -13   3   1    6.64    0.45
  13   3  -1    6.74    0.43
 -13   3   1    5.58    0.45
  13   3  -1    7.12    0.34
  13   3  -1    6.22    0.45
  13   3  -1    6.83    0.40
  13   3  -1    6.55    0.32
  13   3  -1    6.84    0.43
  13   3  -1    7.10    0.44
 -13   3   1    7.17    0.46
  11  -3  -1    5.96    0.39
  11  -3  -1    6.32    0.40
 -11  -3   1    6.65    0.34
  11  -3  -1    6.00    0.36
 -11  -3   1    6.46    0.30
 -11  -3   1    5.88    0.27
  11  -3  -1    6.33    0.33
  11  -3  -1    6.25    0.29
  11  -3  -1    5.84    0.30
 -11  -3   1    6.11    0.31
  11  -3  -1    6.14    0.42
  11  -3  -1    6.92    0.41
 -11  -3   1    5.98    0.24
 -11   3   1    5.57    0.41
  11   3  -1    6.07    0.29
  11   3  -1    6.50    0.38
 -11   3   1    5.88    0.40
  11   3  -1    6.88    0.38
  11   3  -1    6.34    0.35
 -11   3   1    6.13    0.38
  11   3  -1    6.33    0.35
  11   3  -1    5.51    0.37
  11   3  -1    6.39    0.29
  11   3  -1    5.95    0.39
 -11   3   1    5.98    0.40
   9  -3  -1   45.27    1.65
   9  -3  -1   44.47    1.38
   9  -3  -1   45.06    1.50
  -9  -3   1   46.96    1.54
   9  -3  -1   44.92    1.50
  -9  -3   1   47.25    1.32
  -9  -3   1   38.71    1.46
   9  -3  -1   42.43    1.65
   9  -3  -1   44.13    1.40
  -9  -3   1   43.50    1.54
   9  -3  -1   47.15    1.38
   9   3  -1   44.91    1.62
   9   3  -1   45.53    1.47
   9   3  -1   46.09    1.52
   9   3  -1   44.28    1.35
   9   3  -1   43.43    1.50
  -9   3   1   39.89    1.64
   9   3  -1   43.57    1.46
   9   3  -1   44.59    1.61
  -9   3   1   44.96    1.52
  -9   3   1   44.20    1.55
   7  -3  -1    2.74    0.22
   7  -3  -1    3.07    0.19
   7  -3  -1    3.38    0.26
   7  -3  -1    3.38    0.18
   7  -3  -1    3.28    0.26
  -7  -3   1    3.39    0.18
   7  -3  -1    3.50    0.24
   7  -3  -1    3.21    0.16
  -7  -3   1    3.43    0.17
  -7   3   1    2.68    0.23
   7   3  -1    3.10    0.21
   7   3  -1    3.83    0.22
   7   3  -1    3.58    0.24
  -7   3   1    3.48    0.24
   7   3  -1    3.75    0.22
   7   3  -1    3.53    0.14
   7   3  -1    2.93    0.19
  -7   3   1    3.66    0.24
   7   3  -1    3.43    0.21
  -7   3   1    3.28    0.26
  -7   3   1    3.56    0.26
  -7   3   1    3.20    0.19
   7   3  -1    3.57    0.24
   5  -3  -1   15.30    0.59
   5  -3  -1   14.64    0.48
   5  -3  -1   13.99    0.44
   5  -3  -1   13.89    0.56
   5  -3  -1   14.58    0.44
   5  -3  -1   14.93    0.54
  -5  -3   1   14.88    0.52
   5  -3  -1   14.68    0.59
  -5   3   1   14.44    0.49
   5   3  -1   14.23    0.54
  -5   3   1   14.28    0.56
   5   3  -1   14.55    0.52
  -5   3   1   14.64    0.56
   5   3  -1   14.85    0.53
  -5   3   1   14.96    0.60
   5   3  -1   15.93    0.53
  -5   3   1   15.09    0.61
   5   3  -1   15.14    0.58
   5   3  -1   14.09    0.56
  -5   3   1   15.26    0.56
  -5   3   1   14.70    0.49
   5   3  -1   14.60    0.52
  -3  -3   1   39.37    1.25
   3  -3  -1   37.40    1.28
   3  -3  -1   36.20    1.20
   3  -3  -1   37.42    1.09
  -3  -3   1   38.52    1.25
   3  -3  -1   37.02    1.28
   3   3  -1   36.09    1.18
   3   3  -1   35.40    1.29
   3   3  -1   35.89    1.20
  -3   3   1   36.24    1.19
  -3   3   1   38.72    1.20
  -3   3   1   37.01    1.10
  -3   3   1   39.12    1.19
  -3   3   1   37.77    1.31
  -3   3   1   35.80    1.30
   3   3  -1   39.34    1.18
   3   3  -1   38.51    1.21
  -3   3   1   35.47    1.10
  -3   3   1   37.90    1.22
  -3   3   1   36.65    1.22
   3   3  -1   36.71    1.29
   3   3  -1   37.24    1.15
   1  -3  -1  127.63    3.82
  -1  -3   1  123.95    4.24
  -1  -3   1  131.48    4.25
  -1   3   1  128.25    3.84
   1   3  -1  123.78    3.86
  -1   3   1  127.86    4.24
   1   3  -1  124.81    4.00
  -1   3   1  126.89    3.96
   1   3  -1  131.98    3.86
  -1   3   1  129.65    3.84
   1   3  -1  129.58    4.27
   1   3  -1  131.45    4.00
  -1   3   1  126.39    3.82
   1  -3   1  182.75    5.55
   1  -3   1  174.97    6.14
   1  -3   1  182.83    6.14
  -1   3  -1  190.60    5.77
   1   3   1  191.18    5.33
  -1   3  -1  190.65    5.56
  -1   3  -1  186.73    5.40
  -1   3  -1  182.66    5.56
  -1   3  -1  180.70    5.77
  -1   3  -1  174.35    6.14
   1   3   1  183.19    5.51
   1   3   1  184.72    5.45
  -1   3  -1  188.75    6.16
  -1   3  -1  190.96    5.36
   1   3   1  191.32    5.52
  -1   3  -1  180.38    5.77
  -3  -3  -1   34.62    1.06
   3  -3   1   33.90    1.03
   3  -3   1   33.00    1.22
   3  -3   1   33.75    1.22
   3  -3   1   35.24    1.12
  -3   3  -1   33.64    1.13
  -3   3  -1   32.87    1.23
   3   3   1   34.00    1.06
  -3   3  -1   33.79    1.05
  -3   3  -1   32.61    1.23
   3   3   1   34.04    1.04
  -3   3  -1   34.61    1.16
  -3   3  -1   35.28    1.16
   3   3   1   34.68    1.04
  -3   3  -1   34.70    1.05
   3   3   1   33.62    1.02
   5  -3   1   32.00    0.97
   5  -3   1   30.53    0.97
   5  -3   1   30.15    1.05
   5  -3   1   29.82    1.15
   5  -3   1   29.89    1.15
  -5  -3  -1   31.30    0.98
  -5   3  -1   31.06    1.07
   5   3   1   31.26    0.98
  -5   3  -1   29.69    0.98
   5   3   1   31.88    0.99
  -5   3  -1   32.09    0.99
  -5   3  -1   30.84    1.16
   5   3   1   33.01    0.99
   5   3   1   30.90    0.98
   5   3   1   31.25    1.02
   5   3   1   31.71    0.99
   5   3   1   30.26    1.07
   5   3   1   30.53    1.06
  -5   3  -1   30.40    1.09
   7  -3   1   41.56    1.50
   7  -3   1   39.81    1.24
  -7  -3  -1   39.68    1.24
  -7  -3  -1   40.67    1.25
   7  -3   1   39.91    1.25
   7  -3   1   39.50    1.35
   7  -3   1   38.69    1.48
  -7   3  -1   39.11    1.49
  -7   3  -1   38.42    1.35
   7   3   1   41.41    1.29
   7   3   1   39.49    1.31
  -7   3  -1   38.05    1.35
   7   3   1   41.30    1.31
   7   3   1   40.66    1.40
   7   3   1   41.48    1.41
  -7   3  -1   39.97    1.39
  -7   3  -1   39.96    1.49
   7   3   1   38.76    1.28
   7   3   1   38.59    1.30
  -9  -3  -1    7.86    0.33
   9  -3   1    7.03    0.44
   9  -3   1    7.50    0.35
  -9  -3  -1    7.62    0.34
   9  -3   1    7.72    0.34
   9  -3   1    8.39    0.47
   9  -3   1    8.20    0.42
   9   3   1    7.91    0.41
   9   3   1    8.15    0.42
   9   3   1    7.69    0.39
  -9   3  -1    9.14    0.45
  -9   3  -1    9.10    0.46
  -9   3  -1    8.14    0.46
   9   3   1    7.85    0.37
   9   3   1    8.57    0.28
  -9   3  -1    7.32    0.45
   9   3   1    8.47    0.39
   9   3   1    8.68    0.39
  -9   3  -1    8.38    0.45
   9   3   1    7.59    0.36
  11  -3   1    2.28    0.21
  11  -3   1    2.48    0.28
  11  -3   1    2.24    0.27
  11  -3   1    1.75    0.24
  11  -3   1    3.02    0.26
 -11  -3  -1    2.90    0.19
  11   3   1    2.42    0.23
 -11   3  -1    2.75    0.29
  11   3   1    2.57    0.24
 -11   3  -1    2.87    0.30
 -11   3  -1    2.45    0.27
  11   3   1    2.59    0.28
  11   3   1    3.14    0.18
  11   3   1    2.80    0.27
  11   3   1    2.81    0.25
 -11   3  -1    2.13    0.25
  11   3   1    2.45    0.23
  13  -3   1   13.18    0.66
  13  -3   1   13.45    0.73
  13  -3   1   13.18    0.72
  13  -3   1   13.16    0.57
  13  -3   1   12.83    0.61
 -13  -3  -1   14.06    0.54
  13   3   1   13.37    0.62
 -13   3  -1   14.57    0.72
 -13   3  -1   13.36    0.67
  13   3   1   14.25    0.70
 -13   3  -1   13.58    0.67
  13   3   1   14.46    0.66
  13   3   1   14.43    0.67
  13   3   1   14.27    0.54
  13   3   1   13.39    0.67
  13   3   1   14.11    0.62
 -13   3  -1   14.07    0.72
  15  -3   1    2.65    0.35
  15  -3   1    2.85    0.27
  15  -3   1    3.20    0.33
 -15  -3  -1    2.75    0.22
  15   3   1    2.65    0.25
  15   3   1    3.31    0.32
  15   3   1    2.68    0.35
 -15   3  -1    3.31    0.38
  15   3   1    2.18    0.30
  15   3   1    2.80    0.31
  15   3   1    2.85    0.31
  17  -3   1   21.33    1.00
  17  -3   1   21.81    0.87
  17  -3   1   22.28    0.96
  17   3   1   22.30    1.00
 -17   3  -1   22.64    1.01
  17   3   1   22.02    0.97
  17   3   1   22.67    0.97
 -17   3  -1   22.51    1.02
  19  -3   1    0.34    0.19
  19  -3   1    0.22    0.23
  19  -3   1    0.27    0.25
 -19   3  -1    0.28    0.19
  19   3   1    0.17    0.20
 -19   3  -1    0.26    0.17
  19   3   1    0.36    0.19
  19   3   1    0.31    0.26
  21  -3   1    6.96    0.63
  21  -3   1    7.82    0.70
 -21   3  -1    7.32    0.49
 -21   3  -1    7.06    0.53
  21   3   1    7.10    0.67
  21   3   1    7.93    0.59
  23  -3   1    3.88    0.54
  23  -3   1    3.07    0.50
 -23   3  -1    3.47    0.32
 -23   3  -1    3.69    0.34
  23   3   1    3.91    0.50
  23   3   1    3.77    0.54
  25  -3   1    5.13    0.62
  25  -3   1    4.83    0.64
  25   3   1    3.91    0.59
  25   3   1    4.53    0.57
  26   4  -1    0.13    0.34
  24  -4  -1    1.62    0.41
  24  -4  -1    1.05    0.36
 -24   4   1    1.54    0.29
  24   4  -1    1.35    0.36
  24   4  -1    1.33    0.44
  22  -4  -1   -0.02    0.24
  22  -4  -1    0.24    0.26
  22   4  -1   -0.04    0.22
  22   4  -1    0.21    0.27
  20  -4  -1    2.08    0.38
  20  -4  -1    1.70    0.31
  20  -4  -1    2.49    0.28
  20   4  -1    2.12    0.34
 -20   4   1    2.83    0.43
  20   4  -1    1.63    0.35
  20   4  -1    2.08    0.33
 -20   4   1    2.30    0.39
  18  -4  -1    0.92    0.25
  18  -4  -1    0.89    0.18
  18  -4  -1    1.18    0.29
 -18   4   1    0.74    0.25
  18   4  -1    0.77    0.22
  18   4  -1    0.99    0.30
 -18   4   1    1.33    0.29
  18   4  -1    0.59    0.21
  16  -4  -1    2.65    0.25
  16  -4  -1    2.62    0.34
  16  -4  -1    2.56    0.29
  16   4  -1    2.43    0.31
 -16   4   1    2.77    0.37
  16   4  -1    2.88    0.32
  16   4  -1    2.52    0.25
 -16   4   1    2.62    0.35
  16   4  -1    3.00    0.36
  16   4  -1    2.20    0.33
  14  -4  -1    9.58    0.42
  14  -4  -1    8.41    0.54
  14  -4  -1    7.97    0.49
  14  -4  -1    8.22    0.45
  14   4  -1    8.06    0.40
 -14   4   1    7.92    0.51
  14   4  -1    8.90    0.48
  14   4  -1    8.45    0.50
  14   4  -1    7.56    0.53
  14   4  -1    8.35    0.48
  14   4  -1    8.46    0.37
  14   4  -1    7.73    0.50
  12  -4  -1   27.37    0.92
  12  -4  -1   27.70    1.06
 -12  -4   1   27.34    0.85
  12  -4  -1   27.41    0.91
  12  -4  -1   27.10    1.15
  12  -4  -1   27.27    0.97
  12  -4  -1   26.73    1.15
  12   4  -1   27.71    0.91
 -12   4   1   27.12    1.08
  12   4  -1   28.11    1.05
  12   4  -1   26.52    1.10
 -12   4   1   28.26    1.10
 -12   4   1   26.07    1.16
  12   4  -1   26.69    1.01
  12   4  -1   27.34    1.03
  12   4  -1   26.47    1.12
  12   4  -1   28.42    1.05
 -12   4   1   27.61    1.17
  12   4  -1   27.16    0.90
  10  -4  -1   12.45    0.46
  10  -4  -1   12.13    0.62
  10  -4  -1   12.85    0.62
  10  -4  -1   11.55    0.49
  10  -4  -1   12.77    0.57
  10  -4  -1   12.70    0.46
  10   4  -1   13.90    0.61
  10   4  -1   11.86    0.52
 -10   4   1   11.88    0.59
 -10   4   1   12.94    0.59
  10   4  -1   11.59    0.52
 -10   4   1   13.47    0.65
  10   4  -1   11.88    0.54
  10   4  -1   13.22    0.45
  10   4  -1   12.79    0.58
  10   4  -1   12.28    0.57
   8  -4  -1   16.25    0.65
   8  -4  -1   16.45    0.53
   8  -4  -1   16.59    0.58
   8  -4  -1   17.54    0.72
  -8  -4   1   16.86    0.59
   8  -4  -1   15.94    0.70
   8  -4  -1   15.95    0.67
  -8   4   1   15.65    0.58
  -8   4   1   16.44    0.67
   8   4  -1   16.30    0.51
  -8   4   1   15.79    0.67
   8   4  -1   16.07    0.61
  -8   4   1   15.66    0.67
   8   4  -1   16.39    0.67
  -8   4   1   15.35    0.72
   8   4  -1   16.55    0.63
   8   4  -1   16.34    0.65
   8   4  -1   16.56    0.68
  -8   4   1   16.61    0.73
   8   4  -1   15.96    0.61
   8   4  -1   17.45    0.63
  -6  -4   1   34.08    1.09
   6  -4  -1   35.62    1.26
   6  -4  -1   33.85    1.15
   6  -4  -1   33.21    1.25
   6  -4  -1   33.11    1.05
   6  -4  -1   33.63    1.18
   6   4  -1   34.66    1.13
   6   4  -1   33.39    1.22
   6   4  -1   35.27    1.24
  -6   4   1   34.69    1.20
  -6   4   1   34.15    1.29
  -6   4   1   35.52    1.21
  -6   4   1   33.90    1.18
   6   4  -1   33.03    1.12
  -6   4   1   35.40    1.29
   6   4  -1   35.05    1.16
   6   4  -1   36.41    1.13
   6   4  -1   33.26    1.14
  -6   4   1   33.20    1.07
   4  -4  -1   31.43    1.04
   4  -4  -1   31.95    1.13
  -4  -4   1   32.74    1.01
   4  -4  -1   32.23    1.12
   4  -4  -1   31.32    0.94
  -4   4   1   29.74    1.16
   4   4  -1   31.84    1.03
   4   4  -1   32.41    1.04
  -4   4   1   32.66    1.09
  -4   4   1   32.11    1.09
   4   4  -1   32.16    1.13
  -4   4   1   32.24    0.97
   4   4  -1   30.38    1.05
  -4   4   1   32.08    0.97
  -4   4   1   31.98    1.17
   4   4  -1   30.31    1.12
  -4   4   1   31.73    1.07
   4   4  -1   32.66    1.06
   4   4  -1   31.81    1.04
  -2  -4   1   45.23    1.41
   2  -4  -1   46.10    1.41
   2   4  -1   46.35    1.44
   2   4  -1   45.42    1.44
  -2   4   1   45.08    1.47
  -2   4   1   45.86    1.57
   2   4  -1   46.77    1.47
  -2   4   1   45.38    1.45
   2   4  -1   43.96    1.47
  -2   4   1   45.54    1.47
   2   4  -1   43.89    1.57
  -2   4   1   43.54    1.43
  -2   4   1   48.17    1.44
  -2   4   1   45.21    1.57
   0  -4   1   75.67    2.60
   0  -4   1   77.45    2.60
   0   4   1   78.51    2.35
   0   4   1   80.31    2.25
   0   4  -1   72.93    2.63
   0   4  -1   77.80    2.64
   0   4  -1   75.38    2.46
   0   4   1   77.83    2.56
   0   4   1   77.89    2.35
   0   4  -1   78.21    2.25
   0   4  -1   75.41    2.47
   0   4   1   76.92    2.56
   0   4  -1   78.83    2.47
   0   4   1   78.34    2.35
   0   4  -1   75.79    2.25
   0   4  -1   76.10    2.39
   0   4   1   78.62    2.35
   0   4  -1   79.41    2.39
   2  -4   1  331.37   11.14
   2  -4   1  335.77   10.07
   2  -4   1  333.17   11.15
   2   4   1  340.43    9.70
   2   4   1  331.89   10.06
  -2   4  -1  325.96    9.82
  -2   4  -1  334.78   10.09
  -2   4  -1  332.57   10.48
   2   4   1  337.10    9.89
  -2   4  -1  344.01   11.18
  -2   4  -1  346.27    9.75
  -2   4  -1  336.63   11.17
   2   4   1  354.88   10.09
  -2   4  -1  328.57   10.48
   4  -4   1   25.58    0.79
   4  -4   1   25.03    0.99
   4  -4   1   26.50    0.91
   4  -4   1   25.88    0.79
   4  -4   1   25.76    0.98
   4   4   1   26.65    0.86
  -4   4  -1   26.20    0.94
  -4   4  -1   25.62    0.94
   4   4   1   26.40    0.80
  -4   4  -1   26.97    1.01
   4   4   1   26.15    0.83
  -4   4  -1   25.44    0.83
  -4   4  -1   25.76    1.00
  -4   4  -1   24.92    0.92
   4   4   1   27.26    0.83
  -6  -4  -1   31.77    1.02
   6  -4   1   31.65    0.99
   6  -4   1   30.81    1.21
   6  -4   1   30.43    1.10
   6  -4   1   31.42    1.21
   6  -4   1   30.79    0.99
  -6   4  -1   32.24    1.13
   6   4   1   32.15    1.03
  -6   4  -1   31.46    1.03
  -6   4  -1   31.82    1.23
   6   4   1   31.47    1.02
   6   4   1   33.13    1.07
   6   4   1   30.51    1.11
  -6   4  -1   32.85    1.23
   6   4   1   31.82    1.12
  -6   4  -1   35.00    1.18
   6   4   1   31.83    1.03
  -6   4  -1   32.15    1.15
   6   4   1   33.25    1.04
   8  -4   1   28.84    1.06
   8  -4   1   29.24    0.95
   8  -4   1   29.17    1.17
   8  -4   1   29.04    1.16
   8  -4   1   30.95    0.95
  -8  -4  -1   30.38    0.95
   8   4   1   29.91    1.01
   8   4   1   28.69    0.99
   8   4   1   30.54    1.04
   8   4   1   28.69    0.98
  -8   4  -1   27.48    1.17
   8   4   1   29.62    0.99
  -8   4  -1   29.10    1.10
  -8   4  -1   28.26    0.97
   8   4   1   28.63    1.07
  -8   4  -1   29.10    1.08
   8   4   1   30.70    1.09
 -10  -4  -1    2.17    0.17
  10  -4   1    2.31    0.26
  10  -4   1    2.29    0.18
  10  -4   1    1.93    0.24
  10  -4   1    2.37    0.27
  10  -4   1    2.18    0.19
 -10   4  -1    2.54    0.26
  10   4   1    2.66    0.23
  10   4   1    2.57    0.23
 -10   4  -1    1.91    0.24
 -10   4  -1    1.69    0.24
  10   4   1    1.74    0.19
 -10   4  -1    2.49    0.29
  10   4   1    2.08    0.20
 -10   4  -1    1.91    0.25
  10   4   1    2.01    0.25
  10   4   1    2.45    0.24
  10   4   1    2.39    0.21
  12  -4   1   13.81    0.66
 -12  -4  -1   14.34    0.53
  12  -4   1   13.49    0.56
  12  -4   1   13.36    0.72
  12  -4   1   13.18    0.72
  12   4   1   12.77    0.59
 -12   4  -1   13.49    0.67
  12   4   1   13.34    0.64
  12   4   1   13.08    0.66
  12   4   1   14.30    0.60
  12   4   1   14.04    0.63
 -12   4  -1   14.46    0.73
  12   4   1   14.49    0.66
  12   4   1   14.53    0.50
 -12   4  -1   14.46    0.73
 -14  -4  -1    3.30    0.22
  14  -4   1    3.22    0.32
  14  -4   1    2.94    0.26
  14  -4   1    3.19    0.37
  14   4   1    2.75    0.29
  14   4   1    3.04    0.33
 -14   4  -1    2.85    0.36
  14   4   1    2.89    0.30
  14   4   1    3.14    0.36
  14   4   1    2.67    0.31
  16  -4   1   12.24    0.68
  16  -4   1   11.24    0.54
  16  -4   1   10.38    0.58
  16   4   1   10.44    0.59
 -16   4  -1   11.62    0.67
  16   4   1   10.77    0.59
  16   4   1   10.42    0.68
  16   4   1    9.88    0.63
  18  -4   1    1.36    0.30
  18  -4   1    1.54    0.35
  18  -4   1    1.89    0.25
  18   4   1    1.75    0.30
  18   4   1    1.85    0.30
 -18   4  -1    1.74    0.35
 -18   4  -1    1.61    0.28
  18   4   1    1.55    0.32
  20  -4   1    2.31    0.32
  20  -4   1    2.54    0.39
  20  -4   1    2.33    0.43
 -20   4  -1    1.80    0.34
 -20   4  -1    2.18    0.32
  20   4   1    2.36    0.36
  20   4   1    2.17    0.36
  20   4   1    1.96    0.41
  22  -4   1    6.38    0.66
  22  -4   1    7.06    0.64
 -22   4  -1    6.37    0.49
  22   4   1    5.98    0.58
 -22   4  -1    5.69    0.57
  22   4   1    6.21    0.64
  24  -4   1    4.98    0.58
  24  -4   1    4.14    0.59
  24   4   1    4.07    0.58
  24   4   1    3.04    0.47
 -24   4  -1    3.39    0.36
  26  -4   1    3.06    0.50
  25   5  -1    0.81    0.41
 -25   5   1    1.33    0.31
  23   5  -1    1.37    0.39
  23   5  -1    1.55    0.35
 -23   5   1    1.38    0.32
  21  -5  -1    0.42    0.18
  21  -5  -1    0.71    0.27
  21  -5  -1    0.49    0.29
  21   5  -1    0.46    0.32
 -21   5   1    0.55    0.30
  21   5  -1    0.90    0.29
  19  -5  -1   -0.09    0.18
  19  -5  -1    0.02    0.20
  19  -5  -1    0.08    0.13
 -19   5   1    0.21    0.22
  19   5  -1   -0.04    0.18
  19   5  -1    0.38    0.20
  19   5  -1    0.15    0.24
 -19   5   1    0.30    0.23
  17  -5  -1    4.82    0.42
  17  -5  -1    4.91    0.32
  17  -5  -1    4.26    0.46
  17   5  -1    4.88    0.41
 -17   5   1    5.23    0.52
 -17   5   1    5.44    0.53
  17   5  -1    4.50    0.47
  17   5  -1    4.38    0.41
  15  -5  -1    1.31    0.21
  15  -5  -1    1.40    0.27
  15  -5  -1    1.32    0.16
  15   5  -1    1.16    0.23
  15   5  -1    1.00    0.23
 -15   5   1    0.89    0.24
 -15   5   1    1.15    0.26
  15   5  -1    0.99    0.21
  15   5  -1    1.05    0.22
  15   5  -1    0.73    0.23
  13  -5  -1    8.63    0.55
  13  -5  -1    9.72    0.59
  13  -5  -1    8.99    0.45
  13  -5  -1    8.71    0.38
  13  -5  -1    9.00    0.52
  13   5  -1    9.32    0.48
  13   5  -1    9.89    0.54
  13   5  -1    9.83    0.51
  13   5  -1    8.81    0.48
 -13   5   1    8.61    0.53
  13   5  -1    8.96    0.54
  13   5  -1    9.50    0.52
 -13   5   1    9.85    0.56
  11  -5  -1   28.03    1.20
  11  -5  -1   29.80    1.21
  11  -5  -1   29.63    1.00
  11  -5  -1   29.47    1.11
  11  -5  -1   29.63    0.93
 -11   5   1   29.19    1.24
  11   5  -1   31.25    1.19
  11   5  -1   30.16    1.16
 -11   5   1   29.67    1.15
  11   5  -1   30.05    1.11
  11   5  -1   29.33    1.08
 -11   5   1   28.85    1.24
  11   5  -1   30.21    0.94
  11   5  -1   29.92    1.10
  11   5  -1   28.21    1.06
 -11   5   1   28.62    1.16
   9  -5  -1    1.28    0.14
   9  -5  -1    1.37    0.19
   9  -5  -1    1.09    0.17
  -9  -5   1    1.68    0.14
   9  -5  -1    1.11    0.18
  -9   5   1    1.03    0.13
   9   5  -1    0.98    0.15
   9   5  -1    1.25    0.17
  -9   5   1    1.27    0.19
  -9   5   1    0.96    0.17
   9   5  -1    1.24    0.15
  -9   5   1    1.41    0.21
  -9   5   1    1.44    0.21
   9   5  -1    1.06    0.15
   9   5  -1    1.36    0.09
   9   5  -1    1.00    0.16
  -9   5   1    0.81    0.17
   9   5  -1    1.13    0.20
   9   5  -1    1.02    0.16
   7  -5  -1   19.21    0.79
   7  -5  -1   19.33    0.63
   7  -5  -1   19.51    0.73
   7  -5  -1   19.15    0.78
  -7  -5   1   19.60    0.66
   7   5  -1   18.83    0.70
  -7   5   1   18.90    0.76
   7   5  -1   18.35    0.71
  -7   5   1   20.18    0.77
  -7   5   1   18.78    0.82
   7   5  -1   18.84    0.75
  -7   5   1   19.14    0.66
   7   5  -1   19.92    0.73
   7   5  -1   21.22    0.71
   7   5  -1   19.40    0.70
  -7   5   1   19.34    0.82
  -7   5   1   18.33    0.76
   7   5  -1   19.17    0.77
   5  -5  -1    2.41    0.18
   5  -5  -1    2.33    0.18
   5  -5  -1    2.28    0.17
   5  -5  -1    2.09    0.11
  -5  -5   1    2.08    0.13
  -5   5   1    2.18    0.14
  -5   5   1    1.83    0.19
  -5   5   1    2.22    0.20
   5   5  -1    2.54    0.19
  -5   5   1    2.27    0.22
  -5   5   1    2.26    0.21
   5   5  -1    2.17    0.17
   5   5  -1    1.92    0.19
   5   5  -1    2.01    0.16
   5   5  -1    2.47    0.17
  -5   5   1    1.93    0.19
   5   5  -1    1.98    0.17
   5   5  -1    2.12    0.15
  -3  -5   1    1.96    0.13
   3   5  -1    1.92    0.16
  -3   5   1    2.23    0.18
  -3   5   1    2.49    0.18
   3   5  -1    1.82    0.15
  -3   5   1    2.18    0.18
  -3   5   1    2.04    0.18
  -3   5   1    1.97    0.16
   3   5  -1    2.39    0.18
  -3   5   1    2.06    0.16
   3   5  -1    2.31    0.16
  -3   5   1    1.75    0.17
   3   5  -1    1.96    0.17
  -1  -5   1   67.58    2.03
   1   5  -1   62.78    2.12
   1   5  -1   70.08    2.07
  -1   5   1   63.17    2.09
  -1   5   1   63.57    2.24
   1   5  -1   66.78    2.13
  -1   5   1   67.67    2.24
   1   5  -1   68.33    2.28
  -1   5   1   68.60    2.04
   1   5  -1   64.71    2.27
  -1   5   1   65.81    2.05
  -1   5   1   64.48    2.04
   1   5  -1   64.54    2.07
  -1   5   1   64.51    2.09
   1  -5   1   51.04    1.79
   1  -5   1   51.62    1.79
  -1   5  -1   52.97    1.56
  -1   5  -1   51.28    1.73
   1   5   1   50.74    1.75
  -1   5  -1   51.08    1.84
  -1   5  -1   51.81    1.73
   1   5   1   55.00    1.62
  -1   5  -1   54.30    1.73
   1   5   1   52.98    1.64
  -1   5  -1   54.33    1.56
   1   5   1   55.12    1.57
   1   5   1   51.30    1.62
   1   5   1   51.68    1.76
  -1   5  -1   49.57    1.68
  -1   5  -1   53.38    1.86
   3  -5   1   44.19    1.53
   3  -5   1   43.37    1.40
   3  -5   1   42.36    1.52
  -3   5  -1   42.31    1.45
  -3   5  -1   41.50    1.42
   3   5   1   43.93    1.33
   3   5   1   42.08    1.33
  -3   5  -1   41.32    1.46
  -3   5  -1   43.44    1.56
  -3   5  -1   41.87    1.31
  -3   5  -1   42.92    1.57
   3   5   1   43.40    1.33
   3   5   1   42.73    1.33
   5  -5   1   16.12    0.69
   5  -5   1   16.30    0.64
   5  -5   1   16.67    0.69
  -5   5  -1   15.64    0.72
   5   5   1   16.57    0.59
  -5   5  -1   16.49    0.67
  -5   5  -1   16.36    0.67
   5   5   1   16.72    0.57
   5   5   1   16.44    0.61
  -5   5  -1   16.46    0.73
  -5   5  -1   16.57    0.68
   5   5   1   16.59    0.53
  -5   5  -1   16.28    0.58
   5   5   1   16.96    0.57
   7  -5   1   35.99    1.29
   7  -5   1   36.55    1.42
   7  -5   1   36.66    1.42
   7  -5   1   36.52    1.14
  -7   5  -1   39.06    1.36
   7   5   1   38.73    1.22
  -7   5  -1   37.78    1.33
  -7   5  -1   37.28    1.45
   7   5   1   37.10    1.25
   7   5   1   38.14    1.23
  -7   5  -1   38.05    1.45
  -7   5  -1   37.40    1.21
   7   5   1   38.84    1.33
   7   5   1   37.10    1.31
   7   5   1   36.58    1.21
  -7   5  -1   36.78    1.35
   7   5   1   36.47    1.21
  -9  -5  -1    0.09    0.08
   9  -5   1    0.28    0.14
   9  -5   1    0.38    0.13
   9  -5   1    0.12    0.08
   9  -5   1    0.01    0.11
   9  -5   1    0.27    0.07
   9   5   1    0.17    0.08
   9   5   1    0.14    0.07
  -9   5  -1    0.13    0.13
   9   5   1    0.39    0.14
  -9   5  -1    0.25    0.14
   9   5   1    0.30    0.10
   9   5   1    0.24    0.10
   9   5   1    0.35    0.10
   9   5   1    0.40    0.11
  -9   5  -1    0.21    0.09
 -11  -5  -1    0.79    0.12
  11  -5   1    0.78    0.18
  11  -5   1    0.98    0.22
  11  -5   1    0.66    0.18
  11  -5   1    0.71    0.13
  11   5   1    1.10    0.21
 -11   5  -1    0.70    0.19
  11   5   1    0.57    0.14
 -11   5  -1    0.63    0.17
  11   5   1    0.89    0.16
 -11   5  -1    0.66    0.19
  11   5   1    0.82    0.17
  11   5   1    0.72    0.14
  11   5   1    0.52    0.12
 -11   5  -1    0.96    0.21
 -11   5  -1    0.67    0.20
  13  -5   1    4.88    0.30
 -13  -5  -1    5.65    0.28
  13  -5   1    3.89    0.40
  13   5   1    5.45    0.40
  13   5   1    4.61    0.34
  13   5   1    4.75    0.42
  13   5   1    4.73    0.35
  13   5   1    4.13    0.33
 -13   5  -1    4.53    0.44
  13   5   1    4.75    0.36
  15  -5   1    3.08    0.37
  15  -5   1    3.19    0.33
  15  -5   1    2.48    0.24
  15   5   1    2.15    0.33
  15   5   1    2.44    0.31
  15   5   1    2.42    0.29
  15   5   1    1.95    0.27
  15   5   1    2.14    0.32
 -15   5  -1    2.68    0.37
  17  -5   1    5.43    0.38
  17  -5   1    5.02    0.45
  17  -5   1    5.74    0.49
  17   5   1    6.01    0.46
 -17   5  -1    7.01    0.61
  17   5   1    6.19    0.46
  17   5   1    5.74    0.53
  19  -5   1    7.49    0.46
  19  -5   1    7.33    0.55
  19  -5   1    7.64    0.60
  19   5   1    6.89    0.53
  19   5   1    7.28    0.55
 -19   5  -1    7.92    0.64
  19   5   1    7.42    0.59
 -19   5  -1    7.27    0.57
  21  -5   1    4.48    0.49
  21  -5   1    3.91    0.55
  21   5   1    5.03    0.56
  21   5   1    3.90    0.46
 -21   5  -1    3.31    0.42
  21   5   1    3.44    0.45
 -21   5  -1    3.94    0.48
  23  -5   1    3.10    0.48
 -23   5  -1    2.86    0.44
  23   5   1    2.56    0.43
  23   5   1    2.81    0.49
 -23   5  -1    3.03    0.38
  25   5   1    1.20    0.43
  24   6  -1    1.96    0.46
  24   6  -1    1.47    0.38
  22   6  -1    0.53    0.27
  22   6  -1    0.61    0.32
 -22   6   1    0.51    0.34
  20  -6  -1    0.04    0.11
  20   6  -1    0.01    0.29
 -20   6   1    0.27    0.27
  20   6  -1    0.03    0.20
  20   6  -1    0.06    0.21
  18  -6  -1    2.97    0.39
  18  -6  -1    2.47    0.21
  18   6  -1    2.59    0.40
  18   6  -1    2.03    0.33
  18   6  -1    2.16    0.33
 -18   6   1    2.40    0.40
  16  -6  -1    1.86    0.26
  16  -6  -1    1.49    0.15
  16  -6  -1    1.36    0.28
  16   6  -1    1.43    0.25
  16   6  -1    1.37    0.30
  16   6  -1    2.26    0.33
  16   6  -1    1.66    0.27
 -16   6   1    1.24    0.29
 -16   6   1    1.70    0.31
  14  -6  -1   13.71    0.68
  14  -6  -1   13.23    0.58
  14  -6  -1   13.56    0.46
  14   6  -1   13.57    0.72
  14   6  -1   13.06    0.69
  14   6  -1   13.90    0.64
  14   6  -1   12.47    0.67
 -14   6   1   13.38    0.74
 -14   6   1   13.70    0.74
  14   6  -1   13.07    0.64
  12  -6  -1    1.04    0.22
  12  -6  -1    1.44    0.23
  12  -6  -1    1.50    0.25
  12  -6  -1    0.95    0.16
  12   6  -1    0.88    0.18
 -12   6   1    1.05    0.24
 -12   6   1    0.64    0.22
 -12   6   1    0.93    0.23
  12   6  -1    0.87    0.19
  12   6  -1    1.17    0.22
  12   6  -1    0.87    0.18
  12   6  -1    0.81    0.16
  12   6  -1    0.85    0.23
  10  -6  -1    6.22    0.30
  10  -6  -1    6.10    0.41
  10  -6  -1    6.43    0.40
  10  -6  -1    7.32    0.41
 -10   6   1    6.06    0.33
 -10   6   1    4.78    0.40
 -10   6   1    6.13    0.45
  10   6  -1    5.52    0.35
 -10   6   1    5.48    0.41
  10   6  -1    6.54    0.40
  10   6  -1    5.92    0.35
  10   6  -1    6.99    0.41
 -10   6   1    6.11    0.44
 -10   6   1    5.64    0.40
  10   6  -1    6.44    0.37
  10   6  -1    6.23    0.34
   8  -6  -1    0.48    0.12
   8  -6  -1    0.64    0.10
   8  -6  -1    0.80    0.15
   8  -6  -1    0.64    0.14
  -8   6   1    0.65    0.15
   8   6  -1    0.72    0.14
   8   6  -1    0.37    0.10
  -8   6   1    0.34    0.14
   8   6  -1    0.62    0.14
   8   6  -1    0.42    0.16
   8   6  -1    0.69    0.12
  -8   6   1    0.51    0.15
  -8   6   1    0.45    0.15
   8   6  -1    0.70    0.14
  -8   6   1    0.64    0.16
  -8   6   1    0.58    0.11
  -8   6   1    0.80    0.17
   8   6  -1    0.49    0.12
   6  -6  -1    8.38    0.39
   6  -6  -1    8.31    0.39
   6  -6  -1    7.88    0.29
  -6   6   1    8.64    0.46
  -6   6   1    7.97    0.42
  -6   6   1    8.15    0.43
   6   6  -1    8.55    0.40
   6   6  -1    8.45    0.38
   6   6  -1    8.36    0.38
   6   6  -1    9.02    0.42
  -6   6   1    8.19    0.46
   6   6  -1    7.84    0.40
   6   6  -1    8.11    0.36
  -6   6   1    7.82    0.42
  -6   6   1    8.07    0.42
  -6   6   1    8.57    0.34
   6   6  -1    9.13    0.39
  -4   6   1   11.64    0.51
  -4   6   1   11.56    0.51
   4   6  -1   11.52    0.51
   4   6  -1   12.27    0.48
  -4   6   1   12.14    0.55
  -4   6   1   12.55    0.56
  -4   6   1   11.31    0.40
   4   6  -1   12.93    0.49
  -4   6   1   11.92    0.51
  -4   6   1   12.82    0.51
   4   6  -1   11.98    0.52
   4   6  -1   11.31    0.47
   4   6  -1   11.70    0.48
   2  -6  -1   23.57    0.74
  -2  -6   1   24.01    0.75
  -2   6   1   22.59    0.86
  -2   6   1   24.45    0.81
  -2   6   1   21.94    0.80
  -2   6   1   22.04    0.86
   2   6  -1   21.27    0.79
   2   6  -1   20.93    0.80
   2   6  -1   23.08    0.80
  -2   6   1   22.35    0.80
   2   6  -1   22.66    0.81
  -2   6   1   21.43    0.80
   0  -6   1   37.15    1.17
   0   6   1   34.86    1.25
   0   6  -1   38.26    1.21
   0   6   1   34.57    1.16
   0   6   1   37.47    1.16
   0   6  -1   33.64    1.19
   0   6   1   34.57    1.25
   0   6  -1   34.32    1.21
   0   6  -1   36.34    1.07
   0   6  -1   35.75    1.07
   0   6  -1   34.41    1.30
   0   6  -1   35.98    1.31
   0   6   1   35.49    1.16
   0   6  -1   35.47    1.22
   0   6  -1   34.73    1.22
   2  -6   1    4.11    0.22
   2  -6   1    3.89    0.22
   2  -6   1    3.64    0.25
  -2   6  -1    4.47    0.28
   2   6   1    4.05    0.20
  -2   6  -1    3.80    0.28
  -2   6  -1    4.34    0.30
   2   6   1    4.62    0.22
   2   6   1    4.37    0.16
  -2   6  -1    4.21    0.26
  -2   6  -1    4.11    0.27
  -2   6  -1    4.29    0.27
   2   6   1    4.29    0.20
   2   6   1    4.43    0.21
   2   6   1    4.24    0.21
  -2   6  -1    4.27    0.20
   2   6   1    3.94    0.24
   4  -6   1   42.66    1.43
   4  -6   1   41.23    1.53
   4  -6   1   43.91    1.54
  -4   6  -1   41.92    1.50
   4   6   1   41.57    1.46
   4   6   1   45.21    1.37
   4   6   1   45.61    1.36
   4   6   1   41.67    1.35
  -4   6  -1   41.85    1.60
  -4   6  -1   41.59    1.46
  -4   6  -1   42.46    1.34
   4   6   1   42.39    1.34
   4   6   1   42.03    1.46
  -4   6  -1   44.74    1.62
  -4   6  -1   43.46    1.50
   6  -6   1   10.55    0.51
   6  -6   1   10.69    0.49
   6  -6   1   10.85    0.52
   6   6   1   10.09    0.36
   6   6   1   10.72    0.43
  -6   6  -1   10.66    0.52
   6   6   1   10.82    0.41
   6   6   1   10.92    0.39
  -6   6  -1   10.18    0.43
  -6   6  -1   10.88    0.56
  -6   6  -1   11.42    0.57
   6   6   1    9.76    0.42
   6   6   1   10.59    0.41
   6   6   1    9.32    0.37
  -6   6  -1   11.29    0.52
  -6   6  -1    9.79    0.51
   6   6   1   11.17    0.47
   8  -6   1   24.79    1.01
   8  -6   1   24.70    1.00
   8  -6   1   22.45    0.92
  -8   6  -1   24.23    0.98
  -8   6  -1   23.44    0.96
   8   6   1   25.31    0.84
  -8   6  -1   24.20    1.04
   8   6   1   22.84    0.83
   8   6   1   23.28    0.84
   8   6   1   23.91    0.89
  -8   6  -1   22.97    0.84
   8   6   1   24.16    0.92
   8   6   1   23.11    0.82
   8   6   1   23.74    0.90
  -8   6  -1   24.51    0.97
  -8   6  -1   24.66    1.05
  10  -6   1   17.13    0.81
  10  -6   1   18.23    0.76
  10  -6   1   17.08    0.57
  10  -6   1   15.46    0.80
  10   6   1   16.89    0.71
 -10   6  -1   17.32    0.79
  10   6   1   17.17    0.73
 -10   6  -1   18.16    0.80
  10   6   1   16.71    0.73
 -10   6  -1   16.32    0.83
 -10   6  -1   16.72    0.66
 -10   6  -1   17.78    0.85
  10   6   1   17.34    0.68
  10   6   1   16.19    0.65
  10   6   1   16.75    0.66
 -10   6  -1   17.32    0.78
  12  -6   1    3.55    0.37
  12  -6   1    3.64    0.22
  12  -6   1    3.54    0.38
 -12   6  -1    3.06    0.36
  12   6   1    3.06    0.28
  12   6   1    3.10    0.27
  12   6   1    3.05    0.31
  12   6   1    3.23    0.35
  12   6   1    3.29    0.27
  12   6   1    3.06    0.29
  14  -6   1    5.05    0.29
  14  -6   1    5.02    0.36
  14  -6   1    5.50    0.45
  14   6   1    4.81    0.38
 -14   6  -1    4.79    0.50
  14   6   1    4.39    0.40
  14   6   1    5.46    0.42
  14   6   1    4.94    0.47
  14   6   1    4.65    0.36
  14   6   1    5.02    0.37
  16  -6   1   16.98    0.66
  16  -6   1   15.17    0.83
  16  -6   1   17.72    0.78
  16   6   1   16.75    0.79
  16   6   1   18.18    0.88
  16   6   1   16.38    0.77
 -16   6  -1   17.19    0.92
  16   6   1   16.17    0.87
  18  -6   1    0.83    0.26
  18  -6   1    1.53    0.34
  18  -6   1    1.35    0.20
  18   6   1    1.09    0.26
  18   6   1    1.25    0.32
 -18   6  -1    1.42    0.36
  18   6   1    1.35    0.28
  20   6   1    3.88    0.44
  20   6   1    4.26    0.47
 -20   6  -1    5.65    0.61
  20   6   1    4.74    0.56
 -22   6  -1   10.57    0.74
  22   6   1    9.28    0.68
  22   6   1   10.45    0.78
 -24   6  -1    4.22    0.48
  24   6   1    3.62    0.56
 -24   6  -1    3.55    0.50
  23   7  -1    0.45    0.29
  23   7  -1   -0.03    0.30
  21   7  -1    0.10    0.32
 -21   7   1    0.52    0.31
  21   7  -1    0.40    0.26
  21   7  -1    0.63    0.26
  19   7  -1    3.34    0.40
 -19   7   1    3.47    0.51
  19   7  -1    3.75    0.49
  19   7  -1    3.56    0.43
  17   7  -1    1.63    0.34
 -17   7   1    1.76    0.35
  17   7  -1    1.20    0.26
  17   7  -1    1.61    0.28
 -15   7   1    4.22    0.48
  15   7  -1    4.23    0.39
  15   7  -1    3.84    0.42
  15   7  -1    4.93    0.40
  15   7  -1    4.37    0.45
 -13   7   1    1.73    0.30
  13   7  -1    1.84    0.24
  13   7  -1    1.81    0.26
 -13   7   1    1.68    0.30
  13   7  -1    2.06    0.25
  13   7  -1    2.63    0.35
  13   7  -1    1.71    0.24
  13   7  -1    1.63    0.26
  11  -7  -1   20.31    0.92
  11   7  -1   20.38    0.88
  11   7  -1   18.87    0.81
  11   7  -1   20.98    0.87
 -11   7   1   21.66    0.93
  11   7  -1   20.23    0.81
  11   7  -1   20.20    0.84
  11   7  -1   21.10    0.91
 -11   7   1   21.35    0.79
 -11   7   1   20.12    0.92
 -11   7   1   20.36    0.92
   9  -7  -1   10.11    0.50
   9  -7  -1   10.02    0.51
   9   7  -1   10.09    0.51
   9   7  -1    9.00    0.46
  -9   7   1    9.79    0.55
  -9   7   1    9.30    0.58
   9   7  -1   10.02    0.45
   9   7  -1    8.58    0.45
  -9   7   1    8.90    0.53
  -9   7   1    9.73    0.54
   9   7  -1   10.09    0.50
  -9   7   1    9.91    0.58
  -9   7   1    9.49    0.44
   9   7  -1   10.16    0.49
   7  -7  -1    6.75    0.37
   7  -7  -1    6.91    0.36
  -7   7   1    7.06    0.43
  -7   7   1    6.12    0.43
   7   7  -1    6.85    0.37
  -7   7   1    7.11    0.46
   7   7  -1    7.21    0.39
   7   7  -1    7.13    0.36
   7   7  -1    7.07    0.35
  -7   7   1    7.02    0.42
   7   7  -1    6.93    0.39
  -7   7   1    6.83    0.33
  -7   7   1    7.34    0.43
  -7   7   1    7.59    0.42
   7   7  -1    7.24    0.37
   5   7  -1    8.59    0.40
   5   7  -1    8.58    0.41
  -5   7   1    9.62    0.50
  -5   7   1    8.58    0.45
  -5   7   1    8.81    0.45
  -5   7   1    8.04    0.45
   5   7  -1   10.07    0.44
   5   7  -1    9.04    0.44
  -5   7   1    8.65    0.49
   5   7  -1    9.52    0.42
   5   7  -1    9.52    0.45
  -5   7   1    9.85    0.37
   3  -7  -1    1.84    0.16
   3   7  -1    1.59    0.18
   3   7  -1    1.40    0.17
   3   7  -1    1.60    0.19
  -3   7   1    1.73    0.10
   3   7  -1    1.50    0.16
  -3   7   1    1.41    0.18
  -3   7   1    1.75    0.20
  -3   7   1    2.06    0.21
  -3   7   1    1.66    0.18
  -3   7   1    1.75    0.20
   3   7  -1    1.90    0.20
  -3   7   1    1.81    0.19
  -1  -7   1   48.82    1.53
   1   7  -1   48.68    1.63
  -1   7   1   47.44    1.60
   1   7  -1   45.39    1.62
  -1   7   1   47.07    1.57
  -1   7   1   48.89    1.60
  -1   7   1   50.68    1.57
   1   7  -1   50.35    1.60
  -1   7   1   50.14    1.72
   1   7  -1   45.71    1.58
   1   7  -1   45.65    1.74
   1   7  -1   47.81    1.43
  -1   7   1   49.54    1.72
   1  -7   1   18.99    0.68
  -1   7  -1   19.67    0.80
  -1   7  -1   19.65    0.74
  -1   7  -1   18.72    0.74
  -1   7  -1   18.86    0.62
   1   7   1   19.03    0.72
  -1   7  -1   18.59    0.74
   1   7   1   18.34    0.67
  -1   7  -1   18.03    0.74
   1   7   1   18.59    0.66
   1   7   1   19.32    0.68
   1   7   1   18.08    0.66
  -1   7  -1   19.25    0.81
   3  -7   1   16.14    0.61
   3  -7   1   14.29    0.63
   3   7   1   16.43    0.58
  -3   7  -1   14.91    0.67
  -3   7  -1   15.77    0.67
   3   7   1   16.97    0.61
  -3   7  -1   15.85    0.73
   3   7   1   16.47    0.58
  -3   7  -1   16.00    0.67
   3   7   1   15.52    0.58
  -3   7  -1   16.17    0.67
   3   7   1   16.14    0.55
   3   7   1   15.32    0.55
   3   7   1   15.68    0.60
  -3   7  -1   15.80    0.56
  -3   7  -1   15.73    0.72
   5  -7   1   12.58    0.55
   5  -7   1   12.09    0.56
   5  -7   1   12.08    0.55
   5   7   1   13.55    0.47
  -5   7  -1   12.78    0.50
  -5   7  -1   12.86    0.59
  -5   7  -1   11.73    0.58
  -5   7  -1   12.75    0.64
  -5   7  -1   11.22    0.61
   5   7   1   13.31    0.53
   5   7   1   13.11    0.48
  -5   7  -1   12.21    0.59
   5   7   1   11.88    0.45
  -5   7  -1   12.17    0.58
   5   7   1   12.41    0.48
   5   7   1   12.02    0.44
   5   7   1   12.19    0.50
   7  -7   1    8.23    0.45
   7  -7   1    8.41    0.48
   7  -7   1    8.35    0.46
   7   7   1    8.98    0.38
   7   7   1    9.11    0.40
   7   7   1    9.13    0.45
  -7   7  -1    9.20    0.41
  -7   7  -1    7.96    0.49
  -7   7  -1    9.23    0.54
  -7   7  -1    9.02    0.50
  -7   7  -1    8.60    0.50
   7   7   1    8.29    0.35
  -7   7  -1    9.20    0.54
   7   7   1    8.13    0.40
   7   7   1    8.99    0.37
   9  -7   1    0.15    0.14
   9  -7   1    0.11    0.14
   9  -7   1    0.16    0.12
   9   7   1    0.22    0.09
  -9   7  -1    0.19    0.16
   9   7   1    0.28    0.11
   9   7   1    0.28    0.14
  -9   7  -1    0.32    0.12
   9   7   1    0.27    0.11
  -9   7  -1    0.22    0.16
  -9   7  -1    0.28    0.16
   9   7   1    0.31    0.11
  -9   7  -1    0.17    0.15
   9   7   1    0.20    0.09
  11  -7   1    5.16    0.39
  11  -7   1    4.91    0.46
  11  -7   1    4.68    0.40
  11   7   1    5.18    0.31
 -11   7  -1    4.89    0.33
  11   7   1    5.26    0.40
  11   7   1    4.83    0.33
  11   7   1    4.37    0.35
 -11   7  -1    4.46    0.44
  11   7   1    5.34    0.34
  11   7   1    4.76    0.31
  13  -7   1    3.49    0.38
  13  -7   1    3.40    0.31
  13   7   1    3.07    0.33
  13   7   1    3.12    0.37
  13   7   1    2.64    0.27
  13   7   1    3.41    0.31
  13   7   1    2.74    0.28
  13   7   1    2.88    0.30
 -13   7  -1    3.08    0.42
  15  -7   1    3.14    0.20
  15   7   1    2.82    0.37
 -15   7  -1    2.71    0.41
  15   7   1    2.88    0.32
  15   7   1    2.54    0.30
 -17   7  -1    0.20    0.24
  17   7   1    0.23    0.19
  17   7   1   -0.05    0.18
  17   7   1   -0.01    0.22
  19   7   1    4.65    0.49
  19   7   1    4.75    0.46
  19   7   1    4.60    0.53
 -19   7  -1    5.56    0.61
  21   7   1    0.49    0.31
  21   7   1    0.50    0.27
 -21   7  -1    0.59    0.33
  21   7   1    0.67    0.28
 -23   7  -1    0.19    0.29
  23   7   1    0.63    0.39
  22   8  -1    0.32    0.26
  22   8  -1    0.33    0.33
 -22   8   1    0.02    0.30
 -20   8   1    0.76    0.36
  20   8  -1    0.71    0.28
  20   8  -1    0.50    0.26
  20   8  -1    0.69    0.31
  18   8  -1    1.43    0.29
 -18   8   1    1.09    0.33
  18   8  -1    1.18    0.28
  18   8  -1    1.38    0.34
  16   8  -1    8.57    0.63
  16   8  -1    9.44    0.57
  16   8  -1    8.19    0.53
 -16   8   1    8.51    0.64
  14   8  -1    1.32    0.23
  14   8  -1    1.62    0.28
  14   8  -1    1.57    0.25
  14   8  -1    1.22    0.27
 -14   8   1    1.48    0.32
 -12   8   1    2.12    0.24
  12   8  -1    1.87    0.29
 -12   8   1    1.83    0.32
 -12   8   1    2.00    0.31
  12   8  -1    2.30    0.26
  12   8  -1    2.12    0.27
  12   8  -1    2.43    0.28
  12   8  -1    1.45    0.23
  12   8  -1    2.77    0.32
 -10   8   1   10.93    0.64
  10   8  -1   12.57    0.58
  10   8  -1   12.14    0.56
  10   8  -1   11.84    0.59
 -10   8   1   12.48    0.54
  10   8  -1   11.74    0.60
  10   8  -1   12.24    0.62
  10   8  -1   11.55    0.55
 -10   8   1   11.76    0.64
  -8   8   1    2.61    0.33
  -8   8   1    2.92    0.32
   8   8  -1    2.33    0.23
  -8   8   1    2.92    0.33
   8   8  -1    2.29    0.26
   8   8  -1    2.50    0.25
   8   8  -1    2.67    0.28
   8   8  -1    2.54    0.25
   8   8  -1    2.42    0.24
  -8   8   1    2.57    0.22
  -8   8   1    2.06    0.27
  -6   8   1    2.58    0.30
   6   8  -1    2.74    0.24
  -6   8   1    3.08    0.33
  -6   8   1    2.94    0.29
   6   8  -1    2.57    0.22
  -6   8   1    2.71    0.20
   6   8  -1    2.81    0.26
   6   8  -1    2.63    0.24
  -6   8   1    2.79    0.29
  -6   8   1    2.53    0.29
   6   8  -1    2.73    0.24
   4   8  -1   25.37    0.95
   4   8  -1   24.39    0.96
  -4   8   1   24.75    0.99
  -4   8   1   26.57    1.00
  -4   8   1   26.71    0.85
   4   8  -1   27.23    1.05
  -4   8   1   29.30    1.10
  -4   8   1   24.51    0.98
  -4   8   1   26.99    1.09
   4   8  -1   25.98    1.04
   4   8  -1   28.02    0.98
  -2   8   1   11.72    0.53
  -2   8   1   12.25    0.57
   2   8  -1   11.54    0.57
  -2   8   1   11.84    0.52
  -2   8   1   11.75    0.57
   2   8  -1   11.66    0.52
  -2   8   1   11.81    0.52
   2   8  -1   12.81    0.54
   2   8  -1   11.63    0.53
   0   8  -1    9.14    0.45
   0   8  -1    9.23    0.46
   0   8  -1    9.04    0.34
   0   8  -1    8.69    0.48
   0   8  -1    8.71    0.48
   0   8   1    8.01    0.43
   0   8   1    8.22    0.40
   0   8  -1    9.70    0.45
   0   8   1    9.18    0.42
   0   8   1    9.42    0.41
   0   8   1    9.41    0.45
   2   8   1    4.61    0.25
  -2   8  -1    4.78    0.25
  -2   8  -1    4.19    0.33
   2   8   1    4.26    0.24
   2   8   1    4.42    0.27
  -2   8  -1    4.16    0.35
  -2   8  -1    4.43    0.32
  -2   8  -1    4.81    0.32
  -2   8  -1    4.55    0.35
   2   8   1    4.95    0.28
  -2   8  -1    4.71    0.32
  -4   8  -1   15.30    0.78
   4   8   1   17.91    0.63
   4   8   1   16.16    0.60
  -4   8  -1   17.18    0.62
   4   8   1   17.94    0.67
   4   8   1   16.18    0.61
  -4   8  -1   16.62    0.73
  -4   8  -1   17.20    0.79
  -4   8  -1   15.33    0.72
   4   8   1   15.68    0.59
  -4   8  -1   15.38    0.71
  -4   8  -1   16.19    0.72
   6   8   1    5.76    0.33
   6   8   1    5.22    0.29
  -6   8  -1    5.93    0.43
   6   8   1    5.00    0.30
  -6   8  -1    6.34    0.45
  -6   8  -1    5.02    0.40
  -6   8  -1    5.24    0.39
   6   8   1    5.42    0.29
   6   8   1    4.66    0.26
  -6   8  -1    5.58    0.31
   6   8   1    5.02    0.27
  -6   8  -1    5.36    0.40
   8   8   1    0.40    0.10
   8   8   1    0.45    0.12
   8   8   1    0.39    0.16
  -8   8  -1    0.38    0.20
  -8   8  -1    0.39    0.13
  -8   8  -1    0.54    0.21
   8   8   1    0.28    0.12
  -8   8  -1    0.32    0.16
  -8   8  -1    0.41    0.18
   8   8   1    0.41    0.11
   8   8   1    0.63    0.13
  10   8   1    1.00    0.24
  10   8   1    1.24    0.17
 -10   8  -1    1.63    0.29
 -10   8  -1    1.40    0.27
  10   8   1    1.12    0.19
  10   8   1    1.19    0.18
  10   8   1    1.04    0.16
 -10   8  -1    0.92    0.17
 -10   8  -1    1.41    0.29
  10   8   1    1.15    0.19
  12   8   1    0.81    0.18
  12   8   1    0.90    0.19
  12   8   1    0.92    0.17
 -12   8  -1    1.09    0.29
  12   8   1    0.61    0.16
  12   8   1    0.88    0.24
 -14   8  -1   19.45    1.01
  14   8   1   20.11    0.86
  14   8   1   21.50    0.86
  14   8   1   20.12    0.94
  16   8   1   11.76    0.71
  16   8   1   11.63    0.65
 -16   8  -1   11.50    0.79
  16   8   1   12.65    0.64
  18   8   1    1.47    0.29
 -18   8  -1    1.81    0.39
  18   8   1    1.31    0.35
  18   8   1    1.44    0.30
  20   8   1    2.83    0.41
  20   8   1    3.24    0.41
  20   8   1    2.58    0.46
 -20   8  -1    3.29    0.55
  22   8   1    1.72    0.38
  22   8   1    2.14    0.45
  21   9  -1    2.91    0.45
  21   9  -1    3.52    0.46
  21   9  -1    2.97    0.51
 -21   9   1    3.80    0.59
  19   9  -1    5.53    0.51
  19   9  -1    4.84    0.51
 -19   9   1    4.98    0.61
  19   9  -1    5.98    0.63
 -17   9   1    2.90    0.44
  17   9  -1    2.04    0.37
  17   9  -1    2.25    0.33
  17   9  -1    2.08    0.33
  15   9  -1    0.75    0.23
 -15   9   1    0.29    0.25
  15   9  -1    1.07    0.29
  15   9  -1    0.96    0.23
 -13   9   1    6.34    0.58
  13   9  -1    5.88    0.48
  13   9  -1    6.66    0.44
  13   9  -1    5.69    0.42
  11   9  -1    6.48    0.43
  11   9  -1    6.26    0.45
  11   9  -1    5.43    0.38
  11   9  -1    5.69    0.41
 -11   9   1    5.73    0.53
  11   9  -1    5.27    0.37
 -11   9   1    5.81    0.49
 -11   9   1    5.76    0.38
   9   9  -1    9.21    0.48
  -9   9   1    7.68    0.53
   9   9  -1    8.26    0.51
   9   9  -1    8.37    0.48
  -9   9   1    7.50    0.53
  -9   9   1    9.22    0.45
   9   9  -1    8.09    0.45
   9   9  -1    8.60    0.45
  -7   9   1    1.73    0.25
   7   9  -1    1.77    0.24
   7   9  -1    1.67    0.20
   7   9  -1    1.41    0.21
   7   9  -1    1.50    0.21
   7   9  -1    1.74    0.22
  -7   9   1    1.86    0.28
  -7   9   1    1.74    0.28
  -7   9   1    1.77    0.27
   5   9  -1    0.76    0.17
  -5   9   1    0.78    0.19
   5   9  -1    0.52    0.14
   5   9  -1    0.88    0.18
   5   9  -1    0.61    0.15
  -5   9   1    0.83    0.20
  -5   9   1    0.96    0.20
  -5   9   1    0.38    0.17
  -5   9   1    0.64    0.18
   5   9  -1    0.42    0.15
  -3   9   1    4.85    0.37
   3   9  -1    4.91    0.33
   3   9  -1    4.40    0.31
   3   9  -1    5.18    0.35
  -3   9   1    4.48    0.32
   3   9  -1    4.41    0.32
  -3   9   1    4.50    0.36
  -3   9   1    4.77    0.34
  -3   9   1    4.20    0.33
   1   9  -1    6.07    0.36
  -1   9   1    5.24    0.34
  -1   9   1    5.22    0.34
   1   9  -1    5.89    0.37
   1   9  -1    6.06    0.37
  -1   9   1    5.61    0.34
  -1   9   1    5.58    0.37
   1   9  -1    5.76    0.39
  -1   9   1    5.88    0.37
   1   9   1    0.54    0.14
  -1   9  -1    0.80    0.19
  -1   9  -1    0.60    0.16
   1   9   1    0.84    0.14
  -1   9  -1    0.49    0.17
   1   9   1    0.75    0.14
  -1   9  -1    0.49    0.15
   1   9   1    0.96    0.16
   1   9   1    0.45    0.12
  -3   9  -1    4.80    0.37
  -3   9  -1    5.60    0.42
  -3   9  -1    4.83    0.39
   3   9   1    4.22    0.26
   3   9   1    4.44    0.27
   3   9   1    4.55    0.28
  -3   9  -1    4.70    0.36
  -5   9  -1    7.52    0.48
  -5   9  -1    7.97    0.52
  -5   9  -1    7.99    0.53
   5   9   1    7.29    0.36
  -5   9  -1    7.56    0.47
   5   9   1    6.79    0.34
   5   9   1    6.88    0.35
   5   9   1    6.91    0.38
  -5   9  -1    7.72    0.39
   5   9   1    7.00    0.38
   7   9   1    9.36    0.49
   7   9   1   10.55    0.49
  -7   9  -1   11.14    0.61
   7   9   1   10.71    0.46
   7   9   1    9.08    0.43
   7   9   1   11.80    0.52
  -7   9  -1   10.62    0.49
  -7   9  -1    9.06    0.58
   7   9   1   10.05    0.46
  -7   9  -1    9.94    0.58
   9   9   1    2.65    0.24
  -9   9  -1    2.12    0.33
  -9   9  -1    2.21    0.25
  -9   9  -1    2.12    0.30
   9   9   1    2.48    0.24
   9   9   1    2.73    0.23
  -9   9  -1    2.23    0.32
   9   9   1    2.02    0.23
   9   9   1    2.63    0.30
  11   9   1    1.66    0.22
  11   9   1    2.20    0.26
  11   9   1    1.95    0.30
 -11   9  -1    1.93    0.25
 -11   9  -1    1.33    0.29
  11   9   1    1.56    0.21
  13   9   1    2.21    0.26
 -13   9  -1    2.28    0.40
  13   9   1    1.99    0.33
  13   9   1    2.12    0.26
  15   9   1    2.11    0.29
 -15   9  -1    1.78    0.38
  15   9   1    1.80    0.27
  15   9   1    2.32    0.38
  17   9   1   -0.04    0.18
  17   9   1    0.01    0.26
 -17   9  -1    0.29    0.30
  17   9   1    0.14    0.20
  19   9   1    0.04    0.26
  19   9   1    0.27    0.23
  19   9   1    0.28    0.24
 -19   9  -1    0.22    0.31
  21   9   1    1.05    0.36
 -21   9  -1    0.95    0.40
  21   9   1    1.10    0.32
  20  10  -1    0.49    0.28
  20  10  -1    0.74    0.36
  20  10  -1    1.00    0.30
 -20  10   1    1.25    0.39
  18  10  -1    2.47    0.36
  18  10  -1    2.18    0.35
 -18  10   1    3.17    0.51
  18  10  -1    2.43    0.43
  16  10  -1    1.00    0.26
 -16  10   1    1.38    0.38
  16  10  -1    1.30    0.32
  16  10  -1    1.28    0.28
  14  10  -1    0.63    0.27
  14  10  -1    0.06    0.18
 -14  10   1    0.37    0.26
  14  10  -1    0.19    0.19
  12  10  -1    2.11    0.27
 -12  10   1    2.37    0.28
 -12  10   1    1.74    0.32
  12  10  -1    1.48    0.25
 -10  10   1    6.05    0.50
  10  10  -1    6.42    0.42
  10  10  -1    6.59    0.41
 -10  10   1    5.74    0.51
   8  10  -1    1.91    0.25
  -8  10   1    1.68    0.29
   8  10  -1    1.57    0.23
  -8  10   1    2.38    0.33
   8  10  -1    2.03    0.25
   8  10  -1    1.50    0.21
   6  10  -1    0.66    0.18
  -6  10   1    0.48    0.19
  -6  10   1    0.55    0.19
   6  10  -1    0.22    0.15
   6  10  -1    0.37    0.16
  -6  10   1    0.67    0.21
   6  10  -1    0.57    0.16
   6  10  -1    0.16    0.12
   4  10  -1    2.60    0.28
  -4  10   1    1.86    0.28
   4  10  -1    2.26    0.26
  -4  10   1    2.43    0.29
  -4  10   1    2.02    0.27
   4  10  -1    2.48    0.27
   4  10  -1    1.99    0.24
  -4  10   1    2.41    0.29
   4  10  -1    2.51    0.29
  -2  10   1    3.76    0.35
  -2  10   1    3.76    0.31
  -2  10   1    3.39    0.33
   2  10  -1    3.74    0.32
   2  10  -1    3.91    0.37
  -2  10   1    3.67    0.34
   2  10  -1    2.89    0.29
  -2  10   1    3.43    0.32
   2  10  -1    4.36    0.34
   0  10   1    0.34    0.12
   0  10  -1    0.41    0.17
   0  10  -1    0.74    0.18
   0  10   1    0.27    0.13
   0  10   1    0.31    0.14
   0  10   1    0.45    0.15
   0  10   1    0.45    0.15
   0  10   1    0.52    0.15
   0  10  -1    0.61    0.18
   2  10   1    0.18    0.11
  -2  10  -1    0.28    0.17
   2  10   1    0.28    0.13
   2  10   1    0.26    0.12
  -2  10  -1    0.40    0.16
   2  10   1    0.13    0.13
  -2  10  -1    0.35    0.17
  -4  10  -1    8.06    0.52
  -4  10  -1    8.97    0.54
   4  10   1    8.71    0.43
  -4  10  -1    9.65    0.60
   4  10   1    8.05    0.41
   4  10   1    8.45    0.42
  -6  10  -1    3.88    0.38
   6  10   1    3.54    0.27
   6  10   1    3.55    0.27
   6  10   1    3.66    0.27
  -6  10  -1    4.19    0.42
   8  10   1    0.38    0.15
   8  10   1    0.53    0.15
  -8  10  -1    0.70    0.17
  -8  10  -1    0.67    0.22
  -8  10  -1    0.56    0.24
   8  10   1    0.34    0.12
 -10  10  -1    0.93    0.26
  10  10   1    0.66    0.18
  10  10   1    0.22    0.14
  10  10   1    0.81    0.22
 -10  10  -1    0.73    0.19
  10  10   1    0.38    0.14
  12  10   1    0.19    0.15
  12  10   1    0.42    0.22
 -12  10  -1    0.48    0.18
  12  10   1    0.38    0.18
  12  10   1    0.35    0.16
 -12  10  -1    0.41    0.26
  14  10   1    4.93    0.40
 -14  10  -1    5.05    0.57
  14  10   1    5.04    0.49
  14  10   1    4.69    0.38
 -16  10  -1    1.61    0.38
  16  10   1    1.74    0.36
  16  10   1    1.62    0.28
  16  10   1    1.75    0.29
  18  10   1    0.96    0.35
  18  10   1    0.93    0.27
 -18  10  -1    1.16    0.40
  18  10   1    0.95    0.28
  20  10   1    0.67    0.29
  20  10   1    1.19    0.39
  22  10   1    0.22    0.28
  21  11  -1    3.18    0.48
  19  11  -1    1.57    0.35
 -17  11   1    0.34    0.31
  17  11  -1    0.71    0.25
  17  11  -1    0.74    0.26
  15  11  -1    2.05    0.33
 -15  11   1    2.24    0.42
  15  11  -1    1.95    0.32
 -13  11   1    1.30    0.34
  13  11  -1    1.63    0.27
  13  11  -1    1.45    0.27
  11  11  -1    0.29    0.17
 -11  11   1    0.07    0.21
  11  11  -1    0.10    0.17
  -9  11   1    0.91    0.26
  -9  11   1    0.66    0.26
  -9  11   1    1.17    0.29
   9  11  -1    1.08    0.22
   9  11  -1    0.78    0.19
  -7  11   1    0.57    0.23
  -7  11   1    0.66    0.23
  -7  11   1    0.41    0.19
   7  11  -1    0.47    0.16
   7  11  -1    0.54    0.19
  -5  11   1    1.51    0.27
  -5  11   1    1.27    0.26
  -5  11   1    1.40    0.26
   5  11  -1    1.80    0.27
   5  11  -1    1.28    0.23
   5  11  -1    1.51    0.23
   3  11  -1    3.33    0.34
  -3  11   1    3.67    0.37
   3  11  -1    3.83    0.36
  -3  11   1    3.89    0.38
  -3  11   1    4.42    0.37
  -3  11   1    4.99    0.49
   3  11  -1    3.92    0.36
  -3  11   1    3.63    0.39
  -1  11   1   10.03    0.53
   1  11  -1    9.56    0.60
  -1  11   1    9.17    0.56
   1  11  -1   10.57    0.57
  -1  11   1   10.91    0.59
   1  11  -1    8.93    0.54
  -1  11   1   10.00    0.54
   1  11   1    0.41    0.15
  -1  11  -1    0.54    0.18
   1  11   1    0.64    0.17
  -1  11  -1    0.91    0.22
  -1  11  -1    0.85    0.24
   1  11   1    0.48    0.16
  -3  11  -1    2.60    0.33
   3  11   1    2.24    0.24
  -3  11  -1    1.74    0.30
   3  11   1    2.20    0.25
   5  11   1    0.69    0.18
   5  11   1    0.48    0.15
  -5  11  -1    0.71    0.22
   5  11   1    0.42    0.15
  -5  11  -1    0.47    0.21
  -7  11  -1    0.95    0.26
   7  11   1    0.91    0.19
   7  11   1    1.29    0.19
  -7  11  -1    1.08    0.27
   7  11   1    0.98    0.17
   9  11   1    2.87    0.27
  -9  11  -1    2.39    0.39
   9  11   1    2.24    0.27
   9  11   1    2.26    0.25
 -11  11  -1    2.26    0.31
  11  11   1    1.89    0.25
  11  11   1    1.43    0.23
 -11  11  -1    2.02    0.38
  13  11   1    1.58    0.25
  13  11   1    1.70    0.25
 -13  11  -1    1.33    0.38
  15  11   1    0.70    0.23
  15  11   1    1.14    0.24
 -15  11  -1    0.48    0.32
 -17  11  -1    0.00    0.31
  17  11   1    0.12    0.20
  17  11   1    0.21    0.22
  19  11   1    0.60    0.27
  18  12  -1    2.72    0.42
 -16  12   1    2.56    0.46
  16  12  -1    2.03    0.36
  16  12  -1    2.10    0.34
  14  12  -1    1.61    0.31
 -14  12   1    1.79    0.40
  14  12  -1    2.26    0.32
  12  12  -1    1.37    0.26
  12  12  -1    0.96    0.25
 -12  12   1    0.74    0.31
  10  12  -1    0.29    0.18
  10  12  -1    0.18    0.17
 -10  12   1    0.49    0.26
  -8  12   1   -0.09    0.19
   8  12  -1   -0.09    0.14
  -8  12   1    0.12    0.21
  -8  12   1    0.08    0.19
   8  12  -1    0.03    0.15
  -6  12   1    0.48    0.23
  -6  12   1    1.29    0.29
   6  12  -1    1.36    0.24
   6  12  -1    1.08    0.22
  -6  12   1    1.00    0.24
  -4  12   1    0.90    0.23
  -4  12   1    0.81    0.24
   4  12  -1    0.56    0.20
   4  12  -1    0.47    0.20
   2  12  -1    1.57    0.27
   2  12  -1    1.72    0.28
  -2  12   1    1.65    0.27
  -2  12   1    2.11    0.30
   0  12  -1    1.15    0.24
   0  12   1    1.24    0.24
   0  12   1    1.32    0.23
   0  12  -1    1.31    0.27
  -2  12  -1    1.02    0.25
  -2  12  -1    1.29    0.26
   2  12   1    0.89    0.21
   2  12   1    1.26    0.22
   4  12   1    2.53    0.28
  -4  12  -1    2.47    0.36
   4  12   1    1.68    0.24
   4  12   1    2.21    0.26
  -4  12  -1    2.50    0.36
   6  12   1    2.79    0.30
  -6  12  -1    2.07    0.34
   6  12   1    2.77    0.28
   6  12   1    2.34    0.27
  -6  12  -1    1.89    0.35
   8  12   1    0.83    0.23
   8  12   1    0.87    0.19
   8  12   1    0.80    0.18
  -8  12  -1    1.03    0.30
  10  12   1    0.20    0.16
 -10  12  -1    0.51    0.26
  10  12   1    0.28    0.16
 -12  12  -1    2.15    0.42
  12  12   1    2.02    0.27
  12  12   1    1.47    0.27
  14  12   1    2.70    0.35
  14  12   1    2.68    0.32
 -14  12  -1    1.92    0.44
  16  12   1    1.41    0.29
  16  12   1    1.13    0.26
  18  12   1    0.07    0.24
  17  13  -1    0.31    0.26
  15  13  -1    0.18    0.23
  13  13  -1    0.02    0.20
  13  13  -1    0.39    0.23
 -13  13   1    0.65    0.33
  11  13  -1    2.01    0.29
  11  13  -1    1.44    0.28
 -11  13   1    1.42    0.36
   9  13  -1    4.68    0.42
   9  13  -1    3.62    0.39
  -9  13   1    4.48    0.52
   7  13  -1    5.63    0.46
   7  13  -1    6.08    0.46
  -7  13   1    7.11    0.58
  -7  13   1    6.53    0.59
   5  13  -1    8.85    0.57
  -5  13   1    8.80    0.62
   5  13  -1    8.94    0.55
  -5  13   1    9.79    0.63
  -3  13   1    0.64    0.25
   3  13  -1    0.56    0.21
  -3  13   1    0.50    0.23
  -1  13   1    0.45    0.20
  -1  13   1    0.50    0.22
   1  13  -1    0.54    0.22
   1  13  -1    0.53    0.23
  -1  13  -1   -0.01    0.18
   1  13   1    0.29    0.17
   1  13   1    0.34    0.19
  -1  13  -1    0.22    0.21
   3  13   1    0.91    0.22
   3  13   1    0.92    0.22
  -3  13  -1    0.78    0.27
  -3  13  -1    1.03    0.27
   5  13   1    0.37    0.17
  -5  13  -1    0.34    0.24
   5  13   1    0.33    0.17
  -5  13  -1    0.41    0.23
   7  13   1    2.59    0.30
   7  13   1    2.69    0.30
  -7  13  -1    2.64    0.43
   9  13   1    1.67    0.25
  -9  13  -1    1.62    0.37
   9  13   1    1.74    0.25
  11  13   1    0.43    0.20
  11  13   1    0.46    0.19
 -11  13  -1    0.16    0.27
  13  13   1    0.80    0.24
  15  13   1    0.30    0.23
  14  14  -1    0.82    0.28
  12  14  -1    1.74    0.32
  10  14  -1    1.18    0.26
  10  14  -1    0.85    0.25
   8  14  -1    0.56    0.23
  -8  14   1    1.06    0.32
   8  14  -1    0.39    0.22
  -6  14   1    1.41    0.32
   6  14  -1    0.77    0.24
   6  14  -1    1.41    0.28
  -6  14   1    1.34    0.33
  -4  14   1    1.73    0.34
  -4  14   1    1.17    0.29
   4  14  -1    1.23    0.27
   4  14  -1    0.92    0.27
  -2  14   1    0.04    0.18
   2  14  -1   -0.06    0.19
   2  14  -1    0.13    0.21
  -2  14   1    0.13    0.20
   0  14   1    0.28    0.22
   0  14  -1    0.25    0.22
   0  14  -1    0.39    0.23
   0  14   1    0.25    0.19
  -2  14  -1    0.41    0.25
   2  14   1    0.31    0.20
   2  14   1    0.26    0.19
  -2  14  -1    0.64    0.26
   4  14   1    1.04    0.23
   4  14   1    0.85    0.22
  -4  14  -1    0.66    0.28
  -4  14  -1    0.95    0.28
   6  14   1    1.74    0.28
   6  14   1    1.82    0.27
  -6  14  -1    2.10    0.40
  -8  14  -1    0.23    0.26
   8  14   1    0.07    0.16
  10  14   1    0.00    0.17
  12  14   1    0.38    0.21
   9  15  -1    0.20    0.23
   7  15  -1    0.31    0.21
   5  15  -1    0.23    0.23
  -5  15   1    0.52    0.27
   5  15  -1    0.23    0.22
   3  15  -1    0.50    0.26
  -3  15   1    0.60    0.26
  -3  15   1    0.38    0.26
   3  15  -1    0.57    0.26
   1  15  -1    2.42    0.38
  -1  15   1    2.09    0.35
   1  15  -1    1.74    0.35
  -1  15   1    2.08    0.35
  -1  15  -1    1.95    0.36
   1  15   1    1.44    0.30
   1  15   1    1.54    0.30
  -1  15  -1    1.81    0.36
  -3  15  -1    3.09    0.46
   3  15   1    2.12    0.33
   3  15   1    2.90    0.35
   5  15   1    2.85    0.36
   5  15   1    2.18    0.33
   7  15   1    0.70    0.23
   9  15   1    0.21    0.20
   4  16  -1    0.74    0.28
  -4  16   1    0.50    0.29
   2  16  -1    0.46    0.26
  -2  16   1    0.13    0.23
   0  16   1    0.34    0.24
   0  16  -1    0.69    0.28
   2  16   1    0.40    0.23
  26   0  -2    1.31    0.42
  26   0  -2    1.72    0.43
  24   0  -2    2.53    0.47
  24   0  -2    1.85    0.41
 -22   0   2    0.04    0.08
  22   0  -2   -0.05    0.20
  22   0  -2    0.05    0.19
 -22   0   2   -0.02    0.08
  22   0  -2    0.02    0.25
 -20   0   2    1.69    0.21
  20   0  -2    1.02    0.29
  20   0  -2    1.22    0.30
 -20   0   2    1.36    0.20
  20   0  -2    1.35    0.24
 -18   0   2    3.85    0.28
  18   0  -2    3.44    0.32
 -18   0   2    4.29    0.41
 -18   0   2    3.67    0.29
  18   0  -2    4.36    0.43
  18   0  -2    3.55    0.41
  18   0  -2    3.95    0.37
  16   0  -2    4.32    0.33
  16   0  -2    4.03    0.34
 -16   0   2    3.49    0.35
  16   0  -2    3.30    0.36
  16   0  -2    2.97    0.28
  16   0  -2    3.78    0.37
 -16   0   2    3.70    0.33
 -16   0   2    4.52    0.40
 -16   0   2    3.91    0.29
 -16   0   2    3.70    0.26
 -14   0   2    0.35    0.13
  14   0  -2    0.46    0.15
 -14   0   2    0.46    0.18
 -14   0   2    0.35    0.11
  14   0  -2    0.23    0.14
  14   0  -2    0.46    0.18
  14   0  -2    0.55    0.16
 -14   0   2    0.42    0.16
  14   0  -2    0.27    0.15
 -14   0   2    0.50    0.09
  14   0  -2    0.39    0.16
  14   0  -2    0.27    0.12
  12   0  -2    0.24    0.11
  12   0  -2    0.25    0.12
 -12   0   2    0.22    0.13
  12   0  -2    0.42    0.12
 -12   0   2   -0.07    0.12
 -12   0   2    0.18    0.09
  12   0  -2    0.19    0.13
  12   0  -2    0.22    0.15
 -12   0   2    0.27    0.10
 -12   0   2    0.26    0.08
  12   0  -2    0.34    0.13
  12   0  -2    0.38    0.13
 -12   0   2    0.15    0.10
  10   0  -2   38.20    1.38
  10   0  -2   40.71    1.35
 -10   0   2   42.56    1.29
 -10   0   2   42.47    1.40
  10   0  -2   39.39    1.43
  10   0  -2   41.86    1.55
  10   0  -2   42.29    1.35
 -10   0   2   41.95    1.34
  10   0  -2   40.89    1.30
  10   0  -2   40.93    1.35
 -10   0   2   41.73    1.54
 -10   0   2   42.47    1.52
 -10   0   2   40.96    1.53
   8   0  -2   12.87    0.50
  -8   0   2   13.02    0.55
  -8   0   2   13.27    0.46
   8   0  -2   12.44    0.55
   8   0  -2   14.02    0.59
  -8   0   2   12.71    0.55
   8   0  -2   13.54    0.50
   8   0  -2   12.95    0.47
   8   0  -2   12.71    0.52
  -8   0   2   12.12    0.57
  -8   0   2   12.65    0.52
   8   0  -2   12.33    0.51
   6   0  -2  119.26    3.65
  -6   0   2  113.41    3.52
  -6   0   2  113.96    3.38
   6   0  -2  121.21    3.89
  -6   0   2  114.06    3.88
   6   0  -2  117.02    3.38
   6   0  -2  111.02    3.97
  -6   0   2  116.20    3.41
   6   0  -2  113.23    3.51
  -6   0   2  112.67    3.97
   6   0  -2  109.61    3.89
  -6   0   2  117.18    3.90
   6   0  -2  113.87    3.39
   6   0  -2  119.87    3.41
   4   0  -2  309.80   10.94
  -4   0   2  318.02    9.46
   4   0  -2  313.08    9.67
   4   0  -2  312.20   10.60
   4   0  -2  317.90    9.27
   4   0  -2  314.24   10.70
   4   0  -2  319.29    9.27
  -4   0   2  338.32    9.51
  -4   0   2  299.97   10.60
   4   0  -2  317.16    9.16
  -4   0   2  340.20   11.08
  -4   0   2  304.57   10.78
  -2   0   2   92.79    3.09
   0   0   2    3.52    0.15
  -2   0  -2   37.48    1.32
  -2   0  -2   39.69    1.33
   2   0   2   37.29    1.33
   2   0   2   38.56    1.20
   2   0   2   40.04    1.24
   2   0   2   39.39    1.24
  -2   0  -2   37.38    1.32
  -2   0  -2   38.69    1.18
   2   0   2   39.27    1.21
  -4   0  -2    5.52    0.27
   4   0   2    5.76    0.27
  -4   0  -2    6.06    0.27
  -4   0  -2    6.33    0.27
   4   0   2    6.29    0.23
  -4   0  -2    6.28    0.25
   4   0   2    6.62    0.29
   4   0   2    6.31    0.27
   4   0   2    6.08    0.27
  -4   0  -2    5.40    0.25
  -4   0  -2    5.95    0.25
   4   0   2    5.64    0.29
  -6   0  -2    6.35    0.30
   6   0   2    5.86    0.29
   6   0   2    5.24    0.31
   6   0   2    5.82    0.25
  -6   0  -2    6.62    0.27
  -6   0  -2    5.64    0.29
  -6   0  -2    5.77    0.26
   6   0   2    7.51    0.32
   6   0   2    5.54    0.29
  -6   0  -2    5.41    0.26
  -6   0  -2    6.47    0.29
   6   0   2    5.64    0.32
  -8   0  -2  301.93    8.54
   8   0   2  289.09    9.63
  -8   0  -2  282.24    9.59
  -8   0  -2  282.45    9.84
   8   0   2  282.13    8.69
  -8   0  -2  290.24    8.39
  -8   0  -2  293.41    9.97
  -8   0  -2  297.51    8.40
  -8   0  -2  282.82    8.68
   8   0   2  297.39    9.04
   8   0   2  282.06    9.63
   8   0   2  280.47    9.02
   8   0   2  284.67    8.39
  10   0   2    5.23    0.35
  10   0   2    5.07    0.27
 -10   0  -2    5.50    0.32
 -10   0  -2    4.57    0.24
 -10   0  -2    5.18    0.32
  10   0   2    5.05    0.31
  10   0   2    4.83    0.36
  10   0   2    5.37    0.34
 -10   0  -2    5.28    0.30
 -10   0  -2    4.73    0.26
  10   0   2    4.81    0.31
 -10   0  -2    4.95    0.30
 -10   0  -2    4.79    0.24
 -12   0  -2   21.52    0.86
  12   0   2   24.20    0.93
  12   0   2   24.43    0.95
  12   0   2   23.30    1.02
 -12   0  -2   24.39    0.92
 -12   0  -2   24.74    0.96
  12   0   2   23.12    0.83
 -12   0  -2   24.75    0.88
  12   0   2   25.33    1.05
 -12   0  -2   23.59    0.87
 -12   0  -2   21.11    0.83
 -14   0  -2    0.08    0.13
 -14   0  -2    0.01    0.11
 -14   0  -2    0.03    0.09
  14   0   2    0.07    0.12
 -14   0  -2   -0.08    0.07
  14   0   2    0.04    0.15
  14   0   2   -0.17    0.11
  14   0   2    0.07    0.11
 -14   0  -2    0.05    0.06
  14   0   2    0.14    0.16
  14   0   2    0.10    0.14
  16   0   2   12.35    0.66
  16   0   2   11.95    0.57
  16   0   2   12.74    0.67
  16   0   2   12.16    0.66
 -16   0  -2   11.50    0.58
 -18   0  -2    7.83    0.49
  18   0   2    8.56    0.59
  18   0   2    8.87    0.51
  18   0   2    8.50    0.62
  20   0   2    9.63    0.59
  20   0   2   10.85    0.69
  20   0   2    9.57    0.67
 -20   0  -2   10.07    0.57
  22   0   2    1.51    0.37
  22   0   2    1.53    0.37
  24   0   2    5.18    0.62
  24   0   2    4.70    0.59
  26   0   2    0.02    0.37
  27  -1  -2    4.26    0.58
  27  -1  -2    4.76    0.65
  27   1  -2    3.45    0.56
  27   1  -2    4.29    0.60
  25  -1  -2    0.14    0.29
  25  -1  -2    0.49    0.32
  25   1  -2    0.69    0.35
  25   1  -2    0.25    0.35
  23  -1  -2    1.09    0.33
  23  -1  -2    0.80    0.32
  23   1  -2    0.98    0.27
  23   1  -2    0.69    0.32
 -23   1   2    0.90    0.18
 -23   1   2    0.94    0.19
  23   1  -2    0.42    0.26
  21  -1  -2    3.46    0.43
  21  -1  -2    4.57    0.51
  21  -1  -2    3.86    0.37
 -21   1   2    3.82    0.34
  21   1  -2    4.01    0.48
  21   1  -2    3.95    0.38
  21   1  -2    5.24    0.52
  19  -1  -2    0.45    0.23
  19  -1  -2    0.47    0.17
 -19  -1   2    0.24    0.07
  19  -1  -2    0.44    0.22
 -19  -1   2    0.59    0.09
  19  -1  -2    0.50    0.21
  19   1  -2    0.32    0.19
  19   1  -2    0.30    0.17
 -19   1   2    0.48    0.15
  19   1  -2    0.36    0.21
 -19   1   2    0.28    0.14
 -19   1   2    0.77    0.25
  19   1  -2    0.53    0.24
  17  -1  -2    0.17    0.18
  17  -1  -2    0.64    0.22
 -17  -1   2    0.48    0.15
 -17  -1   2    0.53    0.17
  17  -1  -2    0.75    0.21
  17  -1  -2    0.33    0.14
 -17  -1   2    0.46    0.18
 -17  -1   2    0.40    0.11
 -17  -1   2    0.32    0.10
  17   1  -2    0.46    0.16
  17   1  -2    0.62    0.17
  17   1  -2    0.18    0.19
 -17   1   2    0.56    0.21
  17   1  -2    0.51    0.21
  17   1  -2    0.18    0.15
 -17   1   2    0.59    0.16
 -15  -1   2    3.81    0.34
  15  -1  -2    4.17    0.34
  15  -1  -2    4.08    0.36
  15  -1  -2    4.12    0.38
  15  -1  -2    3.81    0.36
 -15  -1   2    4.14    0.37
  15  -1  -2    4.11    0.41
 -15  -1   2    3.94    0.32
  15  -1  -2    4.51    0.35
 -15  -1   2    4.31    0.27
  15  -1  -2    4.47    0.31
 -15  -1   2    4.47    0.25
  15   1  -2    5.08    0.39
 -15   1   2    3.75    0.34
  15   1  -2    3.97    0.37
  15   1  -2    4.09    0.34
 -15   1   2    3.89    0.37
  15   1  -2    4.52    0.43
  15   1  -2    4.15    0.30
 -15   1   2    4.28    0.32
  15   1  -2    4.07    0.34
 -15   1   2    4.54    0.38
  15   1  -2    4.13    0.31
 -13  -1   2   40.01    1.23
  13  -1  -2   39.52    1.35
 -13  -1   2   41.63    1.40
 -13  -1   2   39.16    1.48
 -13  -1   2   39.87    1.31
  13  -1  -2   38.69    1.54
  13  -1  -2   38.13    1.34
  13  -1  -2   39.63    1.56
  13  -1  -2   40.17    1.37
  13  -1  -2   38.05    1.28
  13  -1  -2   38.27    1.42
  13  -1  -2   39.31    1.40
 -13  -1   2   40.76    1.51
 -13  -1   2   41.57    1.19
 -13  -1   2   35.86    1.44
  13   1  -2   38.18    1.36
 -13   1   2   37.29    1.51
 -13   1   2   39.26    1.27
 -13   1   2   40.15    1.51
  13   1  -2   41.22    1.43
  13   1  -2   40.72    1.35
  13   1  -2   39.01    1.28
  13   1  -2   40.39    1.33
  13   1  -2   38.94    1.39
 -13   1   2   38.49    1.40
 -13   1   2   39.47    1.53
  13   1  -2   39.20    1.55
  13   1  -2   36.56    1.51
  11  -1  -2  132.34    3.94
  11  -1  -2  129.10    3.82
  11  -1  -2  126.97    4.14
  11  -1  -2  126.22    3.85
  11  -1  -2  121.41    4.41
 -11  -1   2  128.78    4.39
  11  -1  -2  132.86    4.44
 -11  -1   2  127.09    4.38
 -11  -1   2  131.40    4.44
  11  -1  -2  129.32    3.87
 -11  -1   2  128.43    3.98
  11  -1  -2  121.54    3.99
 -11   1   2  117.31    4.39
 -11   1   2  126.37    4.42
  11   1  -2  130.82    3.82
  11   1  -2  133.62    4.42
  11   1  -2  134.47    4.15
 -11   1   2  132.66    3.82
  11   1  -2  138.46    3.88
  11   1  -2  124.17    3.87
  11   1  -2  128.42    3.99
  11   1  -2  126.03    3.89
 -11   1   2  128.05    4.01
 -11   1   2  117.59    4.47
  11   1  -2  134.69    4.43
  11   1  -2  124.36    4.12
   9  -1  -2   59.76    1.95
  -9  -1   2   59.56    2.14
  -9  -1   2   59.85    2.12
   9  -1  -2   60.87    2.02
   9  -1  -2   60.20    1.88
   9  -1  -2   60.69    2.17
  -9  -1   2   59.30    1.81
   9  -1  -2   59.79    2.16
  -9  -1   2   64.85    2.15
   9  -1  -2   60.86    1.85
   9  -1  -2   59.73    1.92
   9  -1  -2   62.46    1.89
  -9  -1   2   60.53    1.95
   9   1  -2   61.65    2.16
   9   1  -2   60.85    2.01
  -9   1   2   58.48    1.96
   9   1  -2   62.90    2.02
  -9   1   2   60.81    2.15
  -9   1   2   62.94    2.18
  -9   1   2   61.05    1.85
   9   1  -2   59.05    1.84
  -9   1   2   59.13    2.16
   9   1  -2   62.48    1.91
   9   1  -2   58.88    1.94
   9   1  -2   61.78    1.88
   9   1  -2   55.24    2.13
   7  -1  -2   31.23    1.06
  -7  -1   2   31.45    1.06
   7  -1  -2   31.06    0.99
   7  -1  -2   31.84    1.18
  -7  -1   2   30.25    1.15
   7  -1  -2   31.94    1.03
   7  -1  -2   30.31    1.01
  -7  -1   2   31.70    0.97
   7  -1  -2   28.74    1.16
  -7  -1   2   32.37    1.16
  -7  -1   2   30.56    1.16
   7  -1  -2   30.81    1.05
   7   1  -2   34.43    1.11
  -7   1   2   32.78    1.08
   7   1  -2   28.72    1.15
   7   1  -2   34.11    1.03
   7   1  -2   32.08    1.04
   7   1  -2   33.26    1.18
   7   1  -2   31.23    1.09
   7   1  -2   31.45    0.99
  -7   1   2   32.60    1.00
  -7   1   2   31.14    1.17
  -7   1   2   34.55    1.19
   7   1  -2   32.30    1.06
  -7   1   2   32.52    1.10
  -5  -1   2  127.39    4.51
   5  -1  -2  133.87    3.85
  -5  -1   2  140.32    3.80
  -5  -1   2  132.21    4.00
   5  -1  -2  133.79    4.00
   5  -1  -2  126.38    4.43
   5  -1  -2  136.41    4.43
  -5  -1   2  130.33    4.43
   5  -1  -2  129.58    3.85
  -5  -1   2  132.60    4.42
   5  -1  -2  132.17    3.88
   5  -1  -2  136.34    4.15
  -5  -1   2  134.58    3.85
   5   1  -2  130.65    4.15
   5   1  -2  139.79    4.16
  -5   1   2  130.19    4.01
   5   1  -2  134.74    3.88
  -5   1   2  127.64    4.43
   5   1  -2  131.08    3.86
   5   1  -2  127.64    4.00
  -5   1   2  129.38    3.86
   5   1  -2  128.88    4.43
  -5   1   2  134.03    4.16
   5   1  -2  129.21    3.87
   3  -1  -2   98.35    2.90
  -3  -1   2   94.23    3.22
  -3  -1   2   82.31    3.02
   3  -1  -2   91.91    3.21
  -3  -1   2   93.99    3.22
  -3  -1   2   96.88    2.80
  -3  -1   2   98.91    2.82
   3  -1  -2   91.45    3.21
  -3  -1   2   96.84    3.29
  -3  -1   2   91.99    2.91
   3  -1  -2   97.33    2.81
   3  -1  -2   92.39    2.78
   3  -1  -2   95.28    2.80
  -3  -1   2   99.69    2.77
   3   1  -2   98.91    2.82
  -3   1   2  101.69    3.01
  -3   1   2   84.74    3.21
   3   1  -2   96.85    3.23
   3   1  -2  101.58    2.93
   3   1  -2  101.04    2.78
   3   1  -2  104.94    3.02
  -3   1   2   95.96    3.21
   3   1  -2   92.16    2.91
  -3   1   2   93.63    2.90
   3   1  -2  102.78    3.03
   3   1  -2   98.03    2.82
  -3   1   2   97.50    3.02
   3   1  -2   94.56    2.80
  -3   1   2   96.63    2.79
  -1  -1   2   25.47    0.84
  -1  -1   2   23.62    0.83
  -1  -1   2   23.74    0.72
   1  -1  -2   24.07    0.73
   1   1  -2   22.33    0.83
  -1   1   2   23.76    0.73
   1   1  -2   23.60    0.72
   1   1  -2   24.18    0.76
   1   1  -2   21.04    0.84
   1  -1   2  174.96    4.82
  -1  -1  -2  173.28    4.88
   1  -1   2  173.52    5.58
   1  -1   2  144.90    5.07
   1  -1   2  148.53    4.77
   1  -1   2  147.86    4.88
  -1  -1  -2  177.87    4.89
  -1  -1  -2  149.76    4.71
  -1   1  -2  152.17    4.78
   1   1   2  173.62    4.93
  -1   1  -2  168.37    5.54
   1   1   2  170.16    4.89
  -1   1  -2  169.66    4.75
  -1   1  -2  172.13    5.42
  -1   1  -2  156.84    5.41
  -1   1  -2  152.85    4.89
   3  -1   2   55.03    1.80
  -3  -1  -2   55.73    1.67
   3  -1   2   55.82    1.66
   3  -1   2   56.86    1.80
  -3  -1  -2   53.65    1.62
  -3  -1  -2   54.82    1.70
   3  -1   2   55.57    1.92
   3  -1   2   54.88    1.66
   3  -1   2   57.22    1.81
   3  -1   2   53.56    1.74
  -3   1  -2   56.97    1.66
  -3   1  -2   54.29    1.92
   3   1   2   56.41    1.70
  -3   1  -2   55.42    1.95
   3   1   2   59.15    1.71
  -3   1  -2   55.51    1.74
   3   1   2   53.48    1.87
  -3   1  -2   58.45    1.80
   3   1   2   55.61    1.75
   3   1   2   56.12    1.75
   5  -1   2  180.68    5.57
  -5  -1  -2  179.50    5.45
   5  -1   2  186.06    5.79
  -5  -1  -2  184.99    6.09
   5  -1   2  184.32    5.37
   5  -1   2  180.80    5.38
   5  -1   2  182.16    6.17
  -5  -1  -2  178.42    6.18
  -5  -1  -2  188.03    5.43
   5  -1   2  186.84    5.79
  -5  -1  -2  180.88    5.36
   5   1   2  193.10    6.13
  -5   1  -2  181.28    6.29
   5   1   2  178.31    5.53
  -5   1  -2  188.26    5.40
  -5   1  -2  186.81    6.16
   5   1   2  184.68    5.75
   5   1   2  180.84    6.13
   5   1   2  179.51    5.74
  -5   1  -2  179.18    5.57
  -5   1  -2  189.53    5.36
   5   1   2  193.93    5.55
  -5   1  -2  184.12    6.16
  -7  -1  -2   11.41    0.40
  -7  -1  -2   10.51    0.38
  -7  -1  -2   10.97    0.43
   7  -1   2   10.77    0.48
   7  -1   2   11.27    0.52
   7  -1   2   11.18    0.47
   7  -1   2   11.36    0.51
   7  -1   2   10.36    0.46
  -7  -1  -2   10.46    0.43
  -7  -1  -2   11.28    0.43
   7   1   2   10.56    0.48
   7   1   2   10.90    0.49
  -7   1  -2    9.64    0.48
   7   1   2    9.81    0.43
  -7   1  -2   10.60    0.44
   7   1   2   11.20    0.45
  -7   1  -2   10.50    0.49
  -7   1  -2   11.05    0.38
   7   1   2   10.89    0.37
  -7   1  -2   10.39    0.47
  -7   1  -2   10.07    0.46
   7   1   2   10.05    0.43
  -9  -1  -2   19.35    0.67
   9  -1   2   18.35    0.72
  -9  -1  -2   18.01    0.63
   9  -1   2   17.80    0.73
  -9  -1  -2   17.94    0.70
  -9  -1  -2   17.48    0.62
   9  -1   2   16.77    0.64
   9  -1   2   17.86    0.79
  -9  -1  -2   17.54    0.68
   9  -1   2   19.24    0.80
   9   1   2   17.25    0.69
  -9   1  -2   17.79    0.71
   9   1   2   17.64    0.71
   9   1   2   18.61    0.62
   9   1   2   17.81    0.70
   9   1   2   18.47    0.77
   9   1   2   20.37    0.71
   9   1   2   17.04    0.76
  -9   1  -2   18.37    0.74
  -9   1  -2   18.98    0.70
  -9   1  -2   18.95    0.74
  -9   1  -2   17.67    0.76
  -9   1  -2   18.29    0.77
  -9   1  -2   19.69    0.61
  11  -1   2    9.48    0.54
 -11  -1  -2    9.46    0.44
 -11  -1  -2    9.53    0.40
 -11  -1  -2    9.73    0.43
  11  -1   2    9.68    0.49
  11  -1   2    9.27    0.49
 -11  -1  -2    9.88    0.45
  11  -1   2    9.56    0.43
  11  -1   2    8.81    0.52
  11   1   2    9.85    0.53
  11   1   2    9.95    0.49
  11   1   2    9.21    0.50
 -11   1  -2    9.76    0.50
 -11   1  -2    9.28    0.50
 -11   1  -2    9.37    0.45
 -11   1  -2   10.06    0.46
  11   1   2    9.98    0.46
  11   1   2    8.64    0.46
 -11   1  -2    9.57    0.46
  11   1   2    9.82    0.47
  11   1   2    9.74    0.40
 -11   1  -2    9.36    0.48
 -13  -1  -2    2.30    0.24
 -13  -1  -2    2.78    0.27
  13  -1   2    1.92    0.27
 -13  -1  -2    2.04    0.20
 -13  -1  -2    2.52    0.21
  13  -1   2    1.83    0.21
  13  -1   2    2.14    0.26
  13  -1   2    1.96    0.29
  13  -1   2    2.13    0.28
  13   1   2    1.78    0.23
 -13   1  -2    2.05    0.20
 -13   1  -2    1.86    0.24
  13   1   2    2.18    0.27
 -13   1  -2    2.33    0.22
  13   1   2    2.20    0.30
 -13   1  -2    2.70    0.13
 -13   1  -2    2.47    0.27
  13   1   2    1.98    0.27
 -13   1  -2    2.23    0.27
  13   1   2    2.02    0.25
 -13   1  -2    2.00    0.26
  13   1   2    2.11    0.21
 -13   1  -2    2.76    0.13
  15  -1   2    2.15    0.29
  15  -1   2    1.77    0.23
  15  -1   2    1.99    0.29
  15  -1   2    1.75    0.27
 -15  -1  -2    2.19    0.22
 -15  -1  -2    1.99    0.24
 -15   1  -2    2.09    0.27
 -15   1  -2    2.12    0.27
  15   1   2    1.56    0.21
 -15   1  -2    1.39    0.18
 -15   1  -2    1.77    0.26
 -15   1  -2    1.89    0.19
 -15   1  -2    1.66    0.25
  15   1   2    2.00    0.27
  15   1   2    1.31    0.23
  15   1   2    1.69    0.28
  15   1   2    1.87    0.31
  17  -1   2    1.29    0.27
  17  -1   2    1.56    0.30
 -17  -1  -2    1.95    0.25
  17  -1   2    1.64    0.25
 -17   1  -2    1.87    0.19
  17   1   2    2.06    0.29
 -17   1  -2    1.57    0.17
  17   1   2    1.41    0.31
  17   1   2    2.05    0.25
  17   1   2    1.84    0.29
 -17   1  -2    1.63    0.25
  19  -1   2    1.68    0.34
  19  -1   2    1.42    0.33
 -19  -1  -2    1.14    0.23
  19  -1   2    1.14    0.25
  19   1   2    1.09    0.24
  19   1   2    1.23    0.29
  19   1   2    1.05    0.30
 -19   1  -2    1.59    0.26
  21  -1   2   12.06    0.77
  21  -1   2   12.39    0.80
  21  -1   2   12.22    0.67
  21   1   2   11.49    0.66
 -21   1  -2   11.37    0.65
  21   1   2   12.22    0.78
  21   1   2   11.46    0.76
  23  -1   2   18.47    1.04
  23  -1   2   15.34    0.95
  23   1   2   18.19    1.02
  23   1   2   16.91    0.98
  25  -1   2    3.38    0.57
  25  -1   2    2.56    0.50
  25   1   2    3.53    0.53
  25   1   2    3.39    0.55
  28  -2  -2   -0.01    0.32
  26  -2  -2    1.42    0.41
  26  -2  -2    0.76    0.38
  26   2  -2    1.60    0.42
  26   2  -2    1.43    0.37
 -26   2   2    0.55    0.16
 -26   2   2    1.39    0.18
  24  -2  -2    0.54    0.31
  24  -2  -2   -0.06    0.28
  24   2  -2    0.50    0.30
 -24   2   2    0.65    0.19
  24   2  -2    0.34    0.35
  22  -2  -2    0.11    0.19
  22  -2  -2    0.67    0.27
  22  -2  -2    0.57    0.29
  22   2  -2    0.32    0.26
  22   2  -2    0.06    0.21
  22   2  -2    0.18    0.19
  20  -2  -2    0.38    0.22
  20  -2  -2    0.27    0.21
  20  -2  -2   -0.14    0.14
  20   2  -2    0.54    0.24
 -20   2   2    0.15    0.19
  20   2  -2    0.30    0.24
  20   2  -2   -0.15    0.16
 -20   2   2   -0.09    0.17
  18  -2  -2    2.96    0.37
  18  -2  -2    3.12    0.36
  18  -2  -2    3.74    0.32
  18  -2  -2    3.03    0.35
  18   2  -2    3.21    0.39
 -18   2   2    2.85    0.36
  18   2  -2    3.40    0.39
  18   2  -2    3.37    0.31
  18   2  -2    3.33    0.37
  18   2  -2    4.02    0.33
  16  -2  -2    0.96    0.23
  16  -2  -2    0.89    0.24
 -16  -2   2    0.84    0.16
  16  -2  -2    0.93    0.23
  16  -2  -2    0.80    0.16
 -16  -2   2    0.87    0.20
  16   2  -2    0.92    0.25
  16   2  -2    0.76    0.17
  16   2  -2    0.85    0.17
  16   2  -2    1.07    0.22
  16   2  -2    0.73    0.22
  16   2  -2    0.61    0.18
 -16   2   2    0.67    0.22
  14  -2  -2    0.98    0.16
 -14  -2   2    1.41    0.19
  14  -2  -2    1.10    0.23
 -14  -2   2    1.25    0.10
  14  -2  -2    1.17    0.22
 -14  -2   2    1.20    0.17
  14  -2  -2    0.93    0.20
  14  -2  -2    1.18    0.25
 -14  -2   2    1.31    0.21
 -14  -2   2    1.22    0.10
 -14  -2   2    1.32    0.19
  14  -2  -2    1.05    0.21
 -14  -2   2    1.52    0.13
  14   2  -2    1.28    0.18
 -14   2   2    1.18    0.22
  14   2  -2    0.95    0.21
  14   2  -2    1.13    0.19
  14   2  -2    1.30    0.17
 -14   2   2    1.76    0.26
 -14   2   2    1.00    0.19
  14   2  -2    1.46    0.23
  14   2  -2    1.10    0.22
 -14   2   2    1.38    0.23
  14   2  -2    1.18    0.22
  12  -2  -2   13.10    0.58
 -12  -2   2   12.58    0.58
  12  -2  -2   12.46    0.50
 -12  -2   2   12.56    0.43
 -12  -2   2   12.59    0.51
  12  -2  -2   12.36    0.55
  12  -2  -2   13.37    0.66
  12  -2  -2   12.84    0.64
 -12  -2   2   13.33    0.58
 -12  -2   2   12.36    0.55
  12  -2  -2   11.58    0.57
  12   2  -2   13.35    0.52
  12   2  -2   13.06    0.58
  12   2  -2   12.99    0.59
  12   2  -2   12.03    0.59
 -12   2   2   13.12    0.61
 -12   2   2   11.96    0.64
  12   2  -2   13.76    0.56
  12   2  -2   12.58    0.61
  12   2  -2   12.13    0.56
  12   2  -2   12.63    0.58
 -12   2   2   13.07    0.60
  12   2  -2   12.80    0.50
  12   2  -2   12.15    0.63
 -12   2   2   11.44    0.61
 -10  -2   2   12.35    0.39
  10  -2  -2   12.28    0.49
  10  -2  -2   11.83    0.53
  10  -2  -2   11.98    0.59
  10  -2  -2   12.22    0.53
  10  -2  -2   12.99    0.46
 -10  -2   2   12.27    0.54
 -10  -2   2   11.91    0.46
  10  -2  -2   12.77    0.46
 -10  -2   2   12.44    0.53
  10  -2  -2   11.86    0.57
 -10  -2   2   12.12    0.51
  10   2  -2   11.66    0.52
 -10   2   2   11.23    0.58
  10   2  -2   11.02    0.55
 -10   2   2   11.67    0.53
  10   2  -2   12.08    0.49
  10   2  -2   11.19    0.52
  10   2  -2   10.46    0.53
  10   2  -2   11.63    0.51
 -10   2   2   13.11    0.55
  10   2  -2   11.46    0.53
 -10   2   2   11.72    0.57
  10   2  -2   11.62    0.57
  10   2  -2   11.45    0.45
 -10   2   2   11.74    0.55
   8  -2  -2   16.02    0.59
   8  -2  -2   15.13    0.51
  -8  -2   2   14.75    0.53
  -8  -2   2   15.91    0.62
   8  -2  -2   14.37    0.64
   8  -2  -2   14.12    0.63
   8  -2  -2   14.51    0.59
   8  -2  -2   14.89    0.51
  -8  -2   2   15.45    0.57
   8  -2  -2   14.57    0.53
  -8  -2   2   15.60    0.60
  -8   2   2   14.30    0.64
   8   2  -2   15.22    0.55
  -8   2   2   14.59    0.53
   8   2  -2   14.99    0.51
  -8   2   2   13.90    0.59
   8   2  -2   15.08    0.64
   8   2  -2   14.11    0.62
  -8   2   2   15.05    0.61
   8   2  -2   15.17    0.63
   8   2  -2   13.88    0.57
   8   2  -2   14.79    0.58
   8   2  -2   15.25    0.59
   8   2  -2   12.99    0.57
   6  -2  -2   19.15    0.72
   6  -2  -2   17.32    0.72
   6  -2  -2   18.06    0.61
  -6  -2   2   17.68    0.65
  -6  -2   2   18.87    0.67
   6  -2  -2   18.68    0.59
   6  -2  -2   18.79    0.58
  -6  -2   2   18.47    0.61
   6  -2  -2   18.71    0.67
   6  -2  -2   17.92    0.66
  -6  -2   2   18.14    0.69
  -6  -2   2   18.83    0.71
   6   2  -2   19.35    0.71
   6   2  -2   18.87    0.66
  -6   2   2   18.99    0.61
  -6   2   2   18.22    0.73
  -6   2   2   19.05    0.69
   6   2  -2   18.08    0.59
   6   2  -2   18.96    0.68
  -6   2   2   18.92    0.68
  -6   2   2   17.80    0.73
   6   2  -2   19.27    0.63
   6   2  -2   16.11    0.70
  -6   2   2   17.57    0.66
   6   2  -2   18.73    0.73
   6   2  -2   18.36    0.66
   6   2  -2   18.43    0.65
   4  -2  -2   78.46    2.39
   4  -2  -2   73.24    2.63
  -4  -2   2   75.98    2.39
  -4  -2   2   77.80    2.63
   4  -2  -2   77.53    2.38
  -4  -2   2   74.78    2.64
   4  -2  -2   76.61    2.63
  -4  -2   2   76.91    2.26
  -4  -2   2   78.55    2.67
  -4  -2   2   78.43    2.26
   4  -2  -2   78.88    2.28
  -4   2   2   78.12    2.40
   4   2  -2   78.81    2.40
   4   2  -2   80.69    2.49
   4   2  -2   72.44    2.64
   4   2  -2   82.26    2.32
  -4   2   2   81.05    2.39
  -4   2   2   76.18    2.64
   4   2  -2   77.34    2.32
   4   2  -2   77.09    2.29
  -4   2   2   78.12    2.48
   4   2  -2   78.68    2.40
  -4   2   2   74.87    2.64
  -4   2   2   81.92    2.48
  -4   2   2   79.73    2.28
   4   2  -2   79.78    2.48
   4   2  -2   78.11    2.65
   4   2  -2   80.80    2.29
  -4   2   2   76.40    2.28
   2  -2  -2  100.66    2.95
  -2  -2   2   95.81    3.30
  -2  -2   2   96.79    2.86
  -2  -2   2   95.17    3.36
  -2  -2   2   97.87    2.98
   2  -2  -2   95.50    2.94
  -2  -2   2   99.29    3.30
   2   2  -2   99.44    2.87
  -2   2   2   96.84    3.06
   2   2  -2  105.11    2.99
   2   2  -2   99.98    2.87
  -2   2   2   96.26    3.26
   2   2  -2  103.27    3.10
   2   2  -2   98.48    3.30
  -2   2   2  101.16    2.96
  -2   2   2   88.61    3.06
   2   2  -2  100.20    3.37
   2   2  -2   98.58    3.10
  -2   2   2   98.98    3.27
   2   2  -2   95.65    2.98
   2   2  -2   99.22    3.31
  -2   2   2   99.47    2.96
   0  -2   2   56.88    1.73
   0  -2   2   57.75    1.73
   0  -2  -2   59.55    1.76
   0  -2   2   59.30    1.81
   0  -2   2   61.86    2.01
   0   2  -2   57.86    1.74
   0   2  -2   60.16    1.88
   0   2  -2   57.32    1.88
   0   2  -2   57.52    1.82
   0   2  -2   58.58    1.74
   0   2  -2   58.00    2.01
   2  -2   2   39.09    1.13
   2  -2   2   37.33    1.20
   2  -2   2   35.76    1.32
  -2  -2  -2   37.92    1.15
   2  -2   2   37.47    1.13
   2  -2   2   38.44    1.32
  -2   2  -2   36.67    1.32
  -2   2  -2   36.70    1.24
  -2   2  -2   36.50    1.13
  -2   2  -2   36.16    1.20
   2   2   2   37.78    1.12
   2   2   2   37.82    1.12
  -2   2  -2   36.36    1.14
  -4  -2  -2   30.17    0.90
   4  -2   2   28.75    1.02
  -4  -2  -2   29.94    0.94
   4  -2   2   29.10    1.00
   4  -2   2   31.00    1.11
   4  -2   2   30.10    0.93
   4  -2   2   29.46    0.93
   4  -2   2   29.80    1.10
  -4   2  -2   30.34    1.01
   4   2   2   29.84    0.93
   4   2   2   30.30    0.94
   4   2   2   30.83    0.94
   4   2   2   28.35    1.01
   4   2   2   29.33    0.93
  -4   2  -2   29.60    1.10
  -4   2  -2   29.02    0.93
  -4   2  -2   28.23    0.92
  -4   2  -2   29.74    1.10
  -6  -2  -2   66.81    1.99
   6  -2   2   65.02    2.07
   6  -2   2   63.71    2.29
   6  -2   2   63.40    1.96
   6  -2   2   66.52    1.96
   6  -2   2   62.17    2.28
  -6  -2  -2   65.68    1.96
   6  -2   2   66.64    2.14
  -6   2  -2   61.91    2.27
   6   2   2   69.01    2.03
   6   2   2   64.06    2.01
   6   2   2   65.45    2.07
  -6   2  -2   64.01    2.08
   6   2   2   64.98    2.22
   6   2   2   65.23    2.07
   6   2   2   64.38    2.21
  -6   2  -2   67.45    1.96
  -6   2  -2   60.81    2.27
   6   2   2   63.59    2.07
   8  -2   2   13.99    0.59
   8  -2   2   15.02    0.61
   8  -2   2   14.07    0.53
  -8  -2  -2   13.02    0.46
   8  -2   2   13.53    0.65
   8  -2   2   13.44    0.65
  -8  -2  -2   13.46    0.53
  -8   2  -2   14.83    0.65
   8   2   2   14.53    0.61
   8   2   2   14.27    0.60
   8   2   2   14.47    0.55
   8   2   2   14.91    0.46
  -8   2  -2   14.79    0.52
  -8   2  -2   15.26    0.61
   8   2   2   15.34    0.57
   8   2   2   14.12    0.55
  -8   2  -2   13.52    0.64
  -8   2  -2   13.69    0.60
   8   2   2   15.43    0.57
  10  -2   2   44.39    1.71
 -10  -2  -2   42.94    1.37
 -10  -2  -2   47.80    1.54
  10  -2   2   45.10    1.55
 -10  -2  -2   43.73    1.43
  10  -2   2   44.38    1.59
  10  -2   2   42.51    1.44
 -10  -2  -2   45.64    1.54
  10   2   2   44.01    1.50
  10   2   2   44.09    1.54
  10   2   2   44.12    1.65
 -10   2  -2   46.71    1.41
  10   2   2   44.84    1.38
 -10   2  -2   44.03    1.68
  10   2   2   43.33    1.50
 -10   2  -2   48.92    1.71
  10   2   2   45.14    1.66
  10   2   2   47.41    1.56
 -10   2  -2   44.72    1.48
 -10   2  -2   44.30    1.55
  12  -2   2    3.56    0.29
 -12  -2  -2    3.35    0.24
 -12  -2  -2    2.95    0.18
  12  -2   2    2.55    0.29
  12  -2   2    3.20    0.26
 -12  -2  -2    2.99    0.18
  12  -2   2    2.40    0.29
  12   2   2    3.29    0.33
 -12   2  -2    3.09    0.32
  12   2   2    2.75    0.31
 -12   2  -2    2.69    0.24
 -12   2  -2    3.26    0.20
  12   2   2    2.06    0.24
  12   2   2    2.70    0.21
  12   2   2    2.38    0.26
 -12   2  -2    2.82    0.31
  12   2   2    2.82    0.28
  12   2   2    2.79    0.26
 -12   2  -2    3.14    0.29
 -12   2  -2    2.81    0.26
 -14  -2  -2    5.55    0.34
 -14  -2  -2    5.51    0.28
  14  -2   2    6.10    0.37
  14  -2   2    5.43    0.43
  14   2   2    5.44    0.39
  14   2   2    5.98    0.34
 -14   2  -2    5.65    0.40
 -14   2  -2    6.61    0.39
 -14   2  -2    6.15    0.44
 -14   2  -2    5.97    0.45
  14   2   2    6.64    0.45
  14   2   2    5.87    0.39
 -14   2  -2    5.45    0.37
 -14   2  -2    6.22    0.43
  14   2   2    6.32    0.48
  14   2   2    5.77    0.43
  16  -2   2    0.46    0.16
  16  -2   2    0.42    0.20
 -16  -2  -2    0.55    0.11
  16  -2   2    0.40    0.20
 -16  -2  -2    0.49    0.15
 -16   2  -2    0.24    0.17
 -16   2  -2    0.16    0.18
  16   2   2    0.26    0.14
  16   2   2    0.62    0.23
 -16   2  -2    0.49    0.15
  16   2   2    0.30    0.17
  16   2   2    0.37    0.16
 -16   2  -2    0.41    0.14
  18  -2   2   -0.13    0.18
  18  -2   2    0.37    0.18
  18  -2   2    0.26    0.22
 -18  -2  -2    0.35    0.10
 -18   2  -2    0.23    0.17
  18   2   2    0.16    0.18
 -18   2  -2    0.12    0.12
  18   2   2    0.40    0.18
 -18   2  -2    0.39    0.14
  18   2   2    0.36    0.22
  18   2   2    0.03    0.20
  20  -2   2   12.72    0.78
  20  -2   2   10.82    0.74
 -20  -2  -2   12.34    0.49
  20  -2   2   12.61    0.65
  20   2   2   11.54    0.75
 -20   2  -2   12.61    0.69
 -20   2  -2   12.64    0.57
 -20   2  -2   10.96    0.55
  20   2   2   13.00    0.75
  22  -2   2    1.55    0.37
  22  -2   2    1.92    0.43
 -22   2  -2    1.47    0.29
  22   2   2    1.47    0.37
  22   2   2    1.43    0.35
  24  -2   2    9.45    0.79
  24  -2   2    8.77    0.79
  24   2   2    8.69    0.80
  24   2   2    9.09    0.74
  26  -2   2   -0.02    0.37
  27  -3  -2    4.45    0.56
  27   3  -2    3.71    0.61
  25  -3  -2    1.79    0.43
  25  -3  -2    0.77    0.35
  25   3  -2    1.78    0.46
 -25   3   2    1.49    0.27
  25   3  -2    1.48    0.39
  23  -3  -2    1.84    0.39
  23  -3  -2    2.34    0.41
  23   3  -2    1.66    0.41
  23   3  -2    1.88    0.31
  23   3  -2    1.52    0.35
  21  -3  -2    3.10    0.42
  21  -3  -2    2.74    0.31
  21  -3  -2    3.33    0.47
 -21   3   2    2.12    0.38
  21   3  -2    2.96    0.41
  21   3  -2    3.14    0.35
 -21   3   2    3.48    0.44
  21   3  -2    2.91    0.44
  19  -3  -2    0.34    0.20
  19  -3  -2    0.65    0.17
  19  -3  -2    0.63    0.25
  19   3  -2    0.49    0.19
  19   3  -2    0.39    0.17
  19   3  -2    0.34    0.26
 -19   3   2    0.44    0.22
  19   3  -2    0.42    0.22
 -17  -3   2    2.78    0.22
  17  -3  -2    2.30    0.33
  17  -3  -2    2.64    0.25
  17  -3  -2    2.16    0.28
  17   3  -2    2.41    0.31
  17   3  -2    2.53    0.35
  17   3  -2    2.28    0.30
 -17   3   2    3.23    0.39
  17   3  -2    3.15    0.27
  17   3  -2    2.36    0.25
  15  -3  -2    6.84    0.45
 -15  -3   2    6.67    0.34
  15  -3  -2    7.01    0.37
  15  -3  -2    6.12    0.48
  15  -3  -2    7.52    0.46
  15  -3  -2    7.33    0.43
 -15   3   2    6.57    0.46
  15   3  -2    6.58    0.43
  15   3  -2    7.33    0.37
  15   3  -2    6.14    0.43
  15   3  -2    6.19    0.45
  15   3  -2    6.09    0.49
  15   3  -2    6.70    0.46
  15   3  -2    7.07    0.38
  13  -3  -2   20.96    0.89
  13  -3  -2   23.17    0.79
 -13  -3   2   22.27    0.86
  13  -3  -2   21.15    0.99
 -13  -3   2   23.53    0.88
  13  -3  -2   21.65    0.78
  13  -3  -2   23.09    0.99
  13  -3  -2   22.92    0.91
 -13  -3   2   22.76    0.68
 -13  -3   2   22.58    0.89
  13  -3  -2   21.07    0.82
 -13  -3   2   21.91    0.78
  13   3  -2   22.92    0.92
 -13   3   2   22.38    0.93
  13   3  -2   22.17    0.90
  13   3  -2   21.65    0.87
  13   3  -2   21.39    0.79
  13   3  -2   23.04    0.90
  13   3  -2   22.92    0.99
 -13   3   2   22.37    1.00
 -13   3   2   21.78    0.92
 -13   3   2   21.19    0.98
  13   3  -2   21.27    0.95
  13   3  -2   21.61    0.79
  11  -3  -2    4.09    0.24
  11  -3  -2    4.41    0.27
  11  -3  -2    4.53    0.33
  11  -3  -2    4.09    0.30
 -11  -3   2    4.74    0.28
  11  -3  -2    4.29    0.22
 -11  -3   2    4.37    0.23
 -11  -3   2    4.48    0.26
  11  -3  -2    4.09    0.33
  11  -3  -2    4.18    0.34
 -11  -3   2    4.40    0.28
  11   3  -2    4.28    0.30
  11   3  -2    4.44    0.32
 -11   3   2    4.27    0.33
  11   3  -2    4.56    0.28
 -11   3   2    3.97    0.31
 -11   3   2    3.97    0.33
  11   3  -2    3.89    0.29
  11   3  -2    4.25    0.24
  11   3  -2    4.58    0.34
 -11   3   2    4.52    0.33
  11   3  -2    4.27    0.31
  11   3  -2    4.27    0.29
  -9  -3   2   31.65    1.16
   9  -3  -2   31.31    1.00
   9  -3  -2   32.06    1.03
  -9  -3   2   32.82    1.15
   9  -3  -2   31.90    1.22
   9  -3  -2   33.70    1.14
  -9  -3   2   31.81    1.08
   9  -3  -2   31.39    1.00
   9  -3  -2   32.29    1.12
   9  -3  -2   32.62    1.22
   9   3  -2   33.22    1.14
   9   3  -2   31.77    1.00
  -9   3   2   25.75    1.21
   9   3  -2   31.80    1.12
   9   3  -2   31.82    1.20
   9   3  -2   30.78    1.09
  -9   3   2   31.58    1.23
  -9   3   2   31.96    1.15
   9   3  -2   31.93    1.10
  -9   3   2   30.16    1.12
   9   3  -2   33.16    1.06
   9   3  -2   31.96    1.22
   7  -3  -2   23.94    0.79
  -7  -3   2   24.78    0.90
  -7  -3   2   25.66    0.85
   7  -3  -2   25.69    0.88
   7  -3  -2   24.49    0.95
   7  -3  -2   23.92    0.76
   7  -3  -2   24.61    0.89
  -7  -3   2   24.94    0.91
   7  -3  -2   24.83    0.95
  -7   3   2   23.56    0.96
   7   3  -2   26.14    0.87
   7   3  -2   25.36    0.89
  -7   3   2   24.31    0.90
   7   3  -2   24.62    0.86
  -7   3   2   24.48    0.89
   7   3  -2   25.83    0.87
   7   3  -2   25.61    0.78
   7   3  -2   22.42    0.87
   7   3  -2   24.67    0.95
  -7   3   2   27.05    0.91
   7   3  -2   24.50    0.94
  -7   3   2   25.10    0.80
  -7   3   2   24.14    0.97
   5  -3  -2    6.53    0.31
   5  -3  -2    6.36    0.33
   5  -3  -2    6.75    0.30
   5  -3  -2    6.52    0.31
  -5  -3   2    6.91    0.31
  -5  -3   2    6.02    0.29
   5  -3  -2    6.50    0.24
  -5  -3   2    6.54    0.29
  -5   3   2    6.38    0.25
   5   3  -2    6.77    0.30
  -5   3   2    6.71    0.34
   5   3  -2    6.97    0.34
  -5   3   2    6.66    0.31
   5   3  -2    6.78    0.30
   5   3  -2    6.38    0.31
  -5   3   2    6.69    0.25
   5   3  -2    6.54    0.24
   5   3  -2    7.04    0.31
  -5   3   2    6.96    0.31
   5   3  -2    6.55    0.32
   5   3  -2    7.15    0.31
  -5   3   2    6.53    0.33
  -5   3   2    6.93    0.31
   3  -3  -2   61.23    1.89
  -3  -3   2   56.95    1.77
  -3  -3   2   56.67    1.94
   3  -3  -2   54.49    1.89
   3  -3  -2   56.41    1.77
  -3   3   2   55.85    1.94
   3   3  -2   54.40    1.95
  -3   3   2   57.24    1.81
   3   3  -2   55.51    1.83
   3   3  -2   55.98    1.68
  -3   3   2   60.57    1.76
   3   3  -2   56.25    1.96
  -3   3   2   57.66    1.94
   3   3  -2   59.15    1.84
   3   3  -2   55.82    1.68
  -3   3   2   57.22    1.77
  -3   3   2   55.84    1.81
   3   3  -2   58.87    1.78
   3   3  -2   54.69    1.78
  -1  -3   2   44.08    1.50
  -1  -3   2   43.05    1.50
   1  -3  -2   43.69    1.35
  -1  -3   2   43.28    1.37
   1   3  -2   46.14    1.40
   1   3  -2   42.68    1.29
   1   3  -2   43.03    1.38
  -1   3   2   42.70    1.32
   1   3  -2   43.82    1.52
  -1   3   2   42.97    1.32
   1   3  -2   41.53    1.42
   1   3  -2   42.54    1.30
   1   3  -2   43.33    1.42
   1  -3   2   12.00    0.46
   1  -3   2   12.46    0.40
  -1  -3  -2   12.13    0.46
   1  -3   2   12.21    0.50
  -1  -3  -2   11.80    0.41
   1  -3   2   11.75    0.50
  -1   3  -2   12.07    0.41
  -1   3  -2   12.56    0.48
  -1   3  -2   11.70    0.47
  -1   3  -2   12.05    0.51
  -1   3  -2   12.43    0.47
  -1   3  -2   12.95    0.42
   3  -3   2   11.43    0.51
   3  -3   2   10.83    0.41
  -3  -3  -2   11.24    0.44
   3  -3   2   10.73    0.46
   3  -3   2   11.26    0.40
   3  -3   2   12.05    0.52
  -3   3  -2   11.90    0.42
   3   3   2   12.12    0.37
  -3   3  -2   11.21    0.48
   3   3   2   12.58    0.37
  -3   3  -2   12.33    0.52
  -3   3  -2   12.28    0.49
  -3   3  -2   12.97    0.52
  -3   3  -2   11.45    0.42
   5  -3   2   13.31    0.46
   5  -3   2   12.34    0.58
   5  -3   2   12.59    0.47
   5  -3   2   13.19    0.58
  -5  -3  -2   12.28    0.47
   5  -3   2   11.84    0.52
  -5   3  -2   13.22    0.54
  -5   3  -2   13.12    0.58
  -5   3  -2   12.61    0.46
  -5   3  -2   12.90    0.54
   5   3   2   13.12    0.46
   5   3   2   13.29    0.45
   5   3   2   13.71    0.46
  -5   3  -2   11.70    0.57
   7  -3   2  108.39    3.89
   7  -3   2  112.15    3.37
   7  -3   2  113.54    3.53
  -7  -3  -2  113.22    3.35
   7  -3   2  114.47    3.36
   7  -3   2  109.77    3.90
   7   3   2  116.88    3.57
   7   3   2  114.86    3.41
   7   3   2  119.58    3.46
  -7   3  -2  111.03    3.90
   7   3   2  110.37    3.81
  -7   3  -2  118.08    3.40
  -7   3  -2  114.99    3.65
  -7   3  -2  114.10    3.55
   7   3   2  111.72    3.80
   7   3   2  107.36    3.55
   7   3   2  109.03    3.44
  -7   3  -2  114.33    3.90
   9  -3   2    0.53    0.15
  -9  -3  -2    0.52    0.09
   9  -3   2    0.38    0.11
   9  -3   2    0.30    0.13
  -9  -3  -2    0.58    0.11
   9  -3   2    0.49    0.15
   9  -3   2    0.36    0.13
   9   3   2    0.21    0.10
  -9   3  -2    0.48    0.16
   9   3   2    0.36    0.11
   9   3   2    0.34    0.09
  -9   3  -2    0.19    0.12
   9   3   2    0.36    0.11
  -9   3  -2    0.14    0.13
   9   3   2    0.31    0.09
   9   3   2    0.31    0.13
   9   3   2    0.44    0.11
  11  -3   2    3.09    0.25
  11  -3   2    3.62    0.36
  11  -3   2    2.80    0.30
  11  -3   2    2.79    0.32
  11  -3   2    2.93    0.30
 -11  -3  -2    2.97    0.22
 -11   3  -2    3.86    0.37
  11   3   2    3.04    0.25
  11   3   2    2.61    0.29
  11   3   2    2.83    0.27
 -11   3  -2    2.69    0.30
  11   3   2    3.04    0.29
 -11   3  -2    2.68    0.30
  11   3   2    2.81    0.18
  11   3   2    2.65    0.23
  11   3   2    3.16    0.27
  13  -3   2    1.77    0.27
  13  -3   2    1.40    0.19
 -13  -3  -2    1.45    0.18
  13   3   2    1.74    0.22
  13   3   2    1.61    0.23
  13   3   2    1.89    0.26
  13   3   2    1.20    0.25
  13   3   2    1.58    0.23
 -13   3  -2    1.18    0.23
 -13   3  -2    1.92    0.26
 -13   3  -2    1.61    0.23
 -13   3  -2    1.49    0.23
  13   3   2    1.74    0.17
  13   3   2    1.57    0.22
 -13   3  -2    1.61    0.26
  15  -3   2    2.60    0.27
  15  -3   2    2.59    0.32
  15  -3   2    2.66    0.35
 -15  -3  -2    2.58    0.25
  15   3   2    2.43    0.33
  15   3   2    3.04    0.32
 -15   3  -2    2.57    0.30
  15   3   2    1.75    0.26
 -15   3  -2    2.57    0.35
  15   3   2    2.61    0.30
  15   3   2    2.20    0.32
  17  -3   2    1.49    0.29
  17  -3   2    0.99    0.20
  17  -3   2    0.90    0.27
  17   3   2    1.08    0.31
 -17   3  -2    1.02    0.22
  17   3   2    1.09    0.25
  17   3   2    1.25    0.26
 -17   3  -2    1.32    0.26
 -17   3  -2    1.50    0.31
  19  -3   2    0.49    0.19
  19  -3   2    0.70    0.26
  19  -3   2    0.53    0.27
  19   3   2    0.38    0.22
  19   3   2    0.77    0.28
 -19   3  -2    0.58    0.18
 -19   3  -2    0.31    0.20
  19   3   2    0.44    0.20
  21  -3   2    2.85    0.47
  21  -3   2    1.82    0.38
 -21   3  -2    2.06    0.26
  21   3   2    2.13    0.42
 -21   3  -2    2.00    0.27
 -21   3  -2    1.70    0.33
  21   3   2    2.37    0.39
  23  -3   2    6.57    0.69
  23  -3   2    6.74    0.66
  23   3   2    5.17    0.61
 -23   3  -2    5.39    0.33
  23   3   2    5.22    0.58
  25  -3   2    1.60    0.45
  25  -3   2    1.29    0.42
  25   3   2    2.06    0.48
  26   4  -2    1.49    0.48
 -26   4   2    1.05    0.27
  24  -4  -2    0.48    0.34
  24  -4  -2    0.39    0.30
  24   4  -2    0.32    0.31
  24   4  -2    1.00    0.32
  22  -4  -2    4.69    0.55
  22  -4  -2    4.10    0.47
  22   4  -2    4.59    0.56
  22   4  -2    3.32    0.44
 -22   4   2    4.51    0.53
 -22   4   2    4.59    0.54
  20  -4  -2    1.04    0.27
  20  -4  -2    0.71    0.18
  20  -4  -2    0.89    0.30
 -20   4   2    0.89    0.30
  20   4  -2    1.27    0.29
  20   4  -2    1.43    0.34
 -20   4   2    0.82    0.26
  18  -4  -2    0.73    0.24
  18  -4  -2    0.17    0.18
  18  -4  -2    0.36    0.14
  18   4  -2    0.41    0.21
  18   4  -2    0.29    0.24
  18   4  -2    0.59    0.20
  18   4  -2    0.25    0.16
 -18   4   2    0.43    0.25
  16  -4  -2    3.93    0.28
  16  -4  -2    4.55    0.38
  16  -4  -2    4.55    0.44
  16   4  -2    4.88    0.38
 -16   4   2    4.56    0.45
  16   4  -2    4.34    0.32
  16   4  -2    3.96    0.39
  16   4  -2    3.49    0.40
  16   4  -2    4.24    0.43
  14  -4  -2    9.60    0.48
  14  -4  -2    9.59    0.58
  14  -4  -2    9.18    0.54
  14  -4  -2   10.89    0.59
  14  -4  -2   10.19    0.43
  14  -4  -2   10.36    0.62
  14   4  -2   10.28    0.53
  14   4  -2   10.66    0.46
  14   4  -2   10.40    0.61
  14   4  -2   10.04    0.44
  14   4  -2   10.02    0.53
  14   4  -2    9.46    0.56
 -14   4   2    9.65    0.57
  14   4  -2    9.71    0.56
 -12  -4   2   10.63    0.44
 -12  -4   2   10.80    0.47
  12  -4  -2   11.29    0.56
  12  -4  -2   10.55    0.53
  12  -4  -2    9.50    0.57
  12  -4  -2   10.07    0.46
 -12  -4   2    9.99    0.47
  12  -4  -2   10.36    0.56
  12  -4  -2    9.74    0.41
  12  -4  -2   10.51    0.41
 -12   4   2   10.40    0.59
  12   4  -2   10.44    0.43
  12   4  -2   10.15    0.50
 -12   4   2   10.39    0.55
  12   4  -2   10.03    0.53
  12   4  -2   10.85    0.53
  12   4  -2   10.86    0.58
  12   4  -2   10.20    0.50
 -12   4   2   10.95    0.56
  12   4  -2   10.41    0.54
  10  -4  -2   19.45    0.87
 -10  -4   2   19.87    0.76
  10  -4  -2   19.58    0.83
  10  -4  -2   18.50    0.86
 -10  -4   2   21.58    0.77
  10  -4  -2   21.56    0.82
  10  -4  -2   20.12    0.72
  10  -4  -2   20.81    0.67
  10   4  -2   21.56    0.80
 -10   4   2   21.17    0.91
 -10   4   2   19.67    0.90
 -10   4   2   20.66    0.84
  10   4  -2   20.63    0.87
  10   4  -2   21.42    0.81
  10   4  -2   22.37    0.82
  10   4  -2   20.90    0.69
  10   4  -2   20.98    0.79
  10   4  -2   20.89    0.85
 -10   4   2   20.70    0.84
   8  -4  -2    1.12    0.12
   8  -4  -2    1.42    0.18
   8  -4  -2    1.18    0.16
  -8  -4   2    1.36    0.12
   8  -4  -2    1.47    0.21
   8  -4  -2    1.27    0.18
  -8   4   2    1.25    0.13
   8   4  -2    1.34    0.15
   8   4  -2    1.32    0.16
  -8   4   2    1.14    0.17
   8   4  -2    1.45    0.18
   8   4  -2    1.24    0.16
   8   4  -2    1.28    0.16
  -8   4   2    1.42    0.18
   8   4  -2    1.37    0.07
   8   4  -2    1.20    0.18
  -8   4   2    1.03    0.17
   8   4  -2    1.23    0.11
  -8   4   2    1.46    0.19
  -8   4   2    1.24    0.17
  -6  -4   2   24.73    0.86
   6  -4  -2   24.08    0.90
   6  -4  -2   23.96    0.90
   6  -4  -2   24.84    0.84
   6  -4  -2   24.40    0.88
   6  -4  -2   25.15    0.75
   6   4  -2   23.98    0.74
  -6   4   2   23.28    0.94
   6   4  -2   24.77    0.86
   6   4  -2   22.87    0.90
   6   4  -2   22.91    0.84
  -6   4   2   24.56    0.88
  -6   4   2   23.13    0.87
   6   4  -2   23.98    0.84
   6   4  -2   23.82    0.84
   6   4  -2   23.89    0.93
  -6   4   2   23.55    0.86
   6   4  -2   25.18    0.85
  -6   4   2   24.38    0.77
  -6   4   2   24.40    0.95
   4  -4  -2   32.25    1.22
  -4  -4   2   37.12    1.25
  -4  -4   2   36.03    1.25
   4  -4  -2   36.73    1.21
   4   4  -2   34.31    1.17
   4   4  -2   38.02    1.22
  -4   4   2   35.96    1.20
  -4   4   2   35.52    1.18
   4   4  -2   36.23    1.08
  -4   4   2   36.12    1.20
   4   4  -2   36.51    1.08
  -4   4   2   37.77    1.18
  -4   4   2   36.38    1.29
   4   4  -2   38.33    1.19
  -4   4   2   37.07    1.29
  -4   4   2   34.22    1.06
   4   4  -2   34.74    1.29
   4   4  -2   34.78    1.29
   4   4  -2   35.95    1.20
  -4   4   2   35.79    1.06
  -2  -4   2  143.30    4.37
   2  -4  -2  141.49    4.34
   2  -4  -2  144.85    4.31
  -2  -4   2  144.85    4.82
  -2  -4   2  143.03    4.82
   2   4  -2  147.37    4.21
  -2   4   2  145.19    4.49
  -2   4   2  145.70    4.80
   2   4  -2  140.36    4.85
  -2   4   2  147.47    4.34
  -2   4   2  146.95    4.36
   2   4  -2  143.53    4.21
  -2   4   2  149.73    4.35
  -2   4   2  143.93    4.80
   2   4  -2  137.21    4.55
   2   4  -2  147.76    4.39
   2   4  -2  152.08    4.56
  -2   4   2  141.24    4.49
   2   4  -2  139.93    4.39
   0  -4  -2   28.37    0.93
   0  -4   2   27.67    0.95
   0  -4   2   28.57    1.04
   0  -4   2   30.36    1.04
   0   4  -2   29.49    1.07
   0   4   2   28.76    0.86
   0   4   2   28.61    0.92
   0   4   2   29.00    0.88
   0   4  -2   26.87    0.98
   0   4  -2   27.14    0.88
   0   4  -2   28.44    0.89
   0   4   2   28.73    0.88
   0   4  -2   28.93    0.99
   0   4  -2   28.47    0.97
   2  -4   2   59.49    2.06
   2  -4   2   58.27    2.06
   2  -4   2   59.13    1.73
   2  -4   2   59.63    1.87
   2  -4   2   61.49    1.73
  -2   4  -2   60.01    2.08
  -2   4  -2   58.29    1.78
   2   4   2   59.44    1.77
  -2   4  -2   60.39    1.95
  -2   4  -2   55.52    1.88
  -2   4  -2   57.11    2.07
  -2   4  -2   58.02    1.94
   4  -4   2   33.10    1.27
   4  -4   2   32.48    1.15
   4  -4   2   33.23    1.05
  -4  -4  -2   34.15    1.10
   4  -4   2   33.44    1.05
   4  -4   2   34.48    1.27
  -4   4  -2   33.29    1.28
   4   4   2   34.87    1.10
   4   4   2   34.96    1.05
  -4   4  -2   33.77    1.19
   4   4   2   34.26    1.05
  -4   4  -2   33.06    1.08
  -4   4  -2   34.95    1.29
  -4   4  -2   35.15    1.20
  -4   4  -2   34.55    1.18
   6  -4   2   33.07    1.12
   6  -4   2   33.95    1.01
   6  -4   2   30.67    1.22
  -6  -4  -2   31.71    1.04
   6  -4   2   32.05    1.23
   6  -4   2   32.28    1.01
   6   4   2   32.56    1.02
  -6   4  -2   30.97    1.13
   6   4   2   30.86    1.09
   6   4   2   30.36    1.01
  -6   4  -2   31.73    1.24
   6   4   2   31.92    1.10
  -6   4  -2   30.74    1.15
  -6   4  -2   30.04    1.03
   6   4   2   33.31    1.08
  -6   4  -2   31.18    1.15
   8  -4   2   11.66    0.48
   8  -4   2   12.30    0.62
  -8  -4  -2   12.24    0.49
   8  -4   2   12.85    0.58
   8  -4   2   11.67    0.56
   8  -4   2   12.80    0.62
   8  -4   2   12.43    0.48
  -8   4  -2   13.59    0.59
   8   4   2   13.51    0.50
   8   4   2   11.80    0.51
  -8   4  -2   13.06    0.59
   8   4   2   12.41    0.54
  -8   4  -2   11.96    0.62
   8   4   2   12.52    0.49
  -8   4  -2   13.58    0.59
   8   4   2   12.48    0.53
   8   4   2   12.49    0.48
  -8   4  -2   13.40    0.64
   8   4   2   12.21    0.47
  10  -4   2    2.42    0.30
 -10  -4  -2    2.28    0.20
  10  -4   2    2.15    0.20
  10  -4   2    1.87    0.25
  10  -4   2    1.64    0.23
  10   4   2    1.97    0.20
  10   4   2    2.41    0.21
  10   4   2    2.19    0.21
  10   4   2    2.35    0.27
  10   4   2    2.33    0.20
 -10   4  -2    3.04    0.32
 -10   4  -2    2.12    0.26
  10   4   2    2.47    0.23
 -10   4  -2    2.55    0.26
 -10   4  -2    3.18    0.34
  12  -4   2   23.68    1.04
 -12  -4  -2   25.85    0.91
  12  -4   2   25.94    1.15
  12  -4   2   25.14    0.93
  12  -4   2   26.77    1.18
  12   4   2   26.38    0.99
 -12   4  -2   27.35    1.16
 -12   4  -2   25.91    1.07
  12   4   2   24.88    1.05
  12   4   2   26.15    0.97
  12   4   2   26.22    1.03
  12   4   2   27.13    1.01
  12   4   2   26.75    1.09
 -12   4  -2   26.89    1.17
 -14  -4  -2    6.38    0.35
  14  -4   2    6.50    0.39
  14  -4   2    6.65    0.49
  14   4   2    7.94    0.47
  14   4   2    6.36    0.47
  14   4   2    7.20    0.49
  14   4   2    7.13    0.42
  14   4   2    6.46    0.42
 -14   4  -2    6.97    0.49
  16  -4   2   10.33    0.65
  16  -4   2   11.10    0.62
  16  -4   2   11.17    0.55
  16   4   2   11.38    0.61
  16   4   2   11.16    0.69
  16   4   2   11.07    0.65
 -16   4  -2   11.38    0.69
 -16   4  -2   10.97    0.64
  16   4   2   11.40    0.60
  18  -4   2    0.31    0.24
  18  -4   2    0.25    0.16
  18  -4   2   -0.19    0.18
 -18   4  -2    0.41    0.18
  18   4   2    0.10    0.20
 -18   4  -2    0.64    0.24
  18   4   2    0.38    0.27
  18   4   2    0.20    0.18
 -18   4  -2    0.06    0.17
  20  -4   2    1.13    0.35
  20  -4   2    0.82    0.28
  20   4   2    0.25    0.22
  20   4   2    1.05    0.36
 -20   4  -2    0.61    0.20
  20   4   2    0.18    0.24
 -20   4  -2    0.63    0.23
  22  -4   2    8.54    0.78
  22  -4   2    9.66    0.67
 -22   4  -2    7.30    0.52
  22   4   2    7.72    0.73
  22   4   2    8.04    0.66
 -22   4  -2    7.75    0.61
  24  -4   2    5.04    0.65
  24  -4   2    6.39    0.67
 -24   4  -2    5.61    0.39
  24   4   2    5.30    0.64
  24   4   2    4.81    0.57
 -24   4  -2    4.29    0.35
  26  -4   2    1.20    0.44
  25   5  -2   -0.33    0.24
 -25   5   2    0.01    0.24
  25   5  -2   -0.24    0.35
  23   5  -2    0.06    0.28
  23   5  -2    0.20    0.26
  21  -5  -2    3.98    0.45
  21  -5  -2    4.16    0.32
 -21   5   2    4.19    0.54
  21   5  -2    4.92    0.49
  21   5  -2    4.00    0.51
 -21   5   2    4.22    0.53
  19  -5  -2    5.60    0.53
  19  -5  -2    4.83    0.32
  19  -5  -2    4.02    0.41
 -19   5   2    5.07    0.55
  19   5  -2    5.49    0.46
 -19   5   2    4.66    0.54
  19   5  -2    5.08    0.48
  19   5  -2    3.72    0.47
  17  -5  -2    0.46    0.22
  17  -5  -2    0.53    0.20
  17  -5  -2    0.36    0.12
  17   5  -2    0.25    0.17
  17   5  -2    0.62    0.27
 -17   5   2    0.12    0.19
  17   5  -2    0.49    0.20
 -17   5   2    0.30    0.23
  15  -5  -2    4.58    0.26
  15  -5  -2    4.58    0.33
  15  -5  -2    4.71    0.38
  15   5  -2    3.84    0.40
  15   5  -2    4.26    0.36
  15   5  -2    4.30    0.38
 -15   5   2    4.21    0.43
  15   5  -2    3.80    0.36
  15   5  -2    4.65    0.46
  13  -5  -2    7.34    0.47
  13  -5  -2    7.88    0.52
  13  -5  -2    7.72    0.40
  13  -5  -2    8.18    0.32
  13  -5  -2    7.87    0.50
 -13   5   2    8.06    0.51
  13   5  -2    7.94    0.48
  13   5  -2    8.08    0.52
  13   5  -2    8.03    0.46
 -13   5   2    8.76    0.56
  13   5  -2    8.62    0.39
 -13   5   2    8.72    0.51
  13   5  -2    8.71    0.49
  13   5  -2    7.38    0.48
  13   5  -2    8.08    0.45
  11  -5  -2    2.53    0.21
  11  -5  -2    2.20    0.25
  11  -5  -2    1.94    0.24
  11  -5  -2    2.43    0.30
  11  -5  -2    2.99    0.29
  11   5  -2    1.77    0.22
  11   5  -2    1.72    0.23
  11   5  -2    1.71    0.20
 -11   5   2    1.80    0.25
  11   5  -2    2.05    0.22
 -11   5   2    1.78    0.26
 -11   5   2    2.27    0.29
  11   5  -2    2.27    0.17
  11   5  -2    2.16    0.27
  11   5  -2    1.92    0.23
 -11   5   2    2.06    0.26
   9  -5  -2   19.74    0.67
   9  -5  -2   19.74    0.82
   9  -5  -2   19.68    0.83
  -9  -5   2   20.65    0.72
   9  -5  -2   20.66    0.78
   9  -5  -2   20.01    0.82
   9   5  -2   19.78    0.65
   9   5  -2   20.27    0.76
  -9   5   2   18.82    0.86
  -9   5   2   19.23    0.87
  -9   5   2   19.25    0.80
   9   5  -2   20.25    0.76
  -9   5   2   19.25    0.81
  -9   5   2   20.46    0.71
   9   5  -2   20.27    0.82
  -9   5   2   19.11    0.80
   9   5  -2   19.85    0.78
   9   5  -2   20.11    0.84
   9   5  -2   19.94    0.78
   7  -5  -2    9.26    0.33
   7  -5  -2    9.67    0.44
   7  -5  -2    8.79    0.42
  -7  -5   2    9.51    0.39
   7  -5  -2    8.78    0.47
   7  -5  -2    9.80    0.42
   7   5  -2   10.21    0.44
   7   5  -2    9.02    0.44
   7   5  -2    9.33    0.41
  -7   5   2    8.47    0.44
   7   5  -2    9.93    0.45
  -7   5   2    8.42    0.48
  -7   5   2    9.34    0.44
   7   5  -2    9.15    0.32
  -7   5   2    9.92    0.37
  -7   5   2    9.21    0.48
   7   5  -2    9.45    0.44
   7   5  -2    8.99    0.45
   7   5  -2    9.50    0.41
  -7   5   2    8.24    0.44
   5  -5  -2    3.03    0.16
   5  -5  -2    2.95    0.26
   5   5  -2    3.10    0.22
  -5   5   2    3.20    0.23
   5   5  -2    3.40    0.14
   5   5  -2    3.19    0.21
   5   5  -2    3.14    0.22
  -5   5   2    2.88    0.15
   5   5  -2    3.08    0.20
   5   5  -2    3.06    0.23
  -5   5   2    3.29    0.22
   5   5  -2    2.98    0.13
   5   5  -2    3.45    0.22
  -5   5   2    3.24    0.24
  -5   5   2    2.95    0.23
  -5   5   2    3.20    0.21
  -3  -5   2    4.19    0.20
   3  -5  -2    4.26    0.20
  -3  -5   2    4.20    0.19
  -3   5   2    4.05    0.24
   3   5  -2    4.74    0.18
  -3   5   2    5.04    0.24
   3   5  -2    4.11    0.26
  -3   5   2    4.40    0.24
   3   5  -2    3.97    0.25
   3   5  -2    4.14    0.24
   3   5  -2    4.86    0.25
  -3   5   2    4.35    0.22
   3   5  -2    4.75    0.18
  -3   5   2    4.25    0.22
   3   5  -2    4.68    0.26
   3   5  -2    3.70    0.26
  -3   5   2    4.51    0.25
  -1  -5   2    7.18    0.33
  -1  -5   2    7.83    0.34
  -1  -5   2    7.72    0.34
  -1   5   2    7.29    0.30
   1   5  -2    7.80    0.36
   1   5  -2    7.46    0.36
   1   5  -2    7.77    0.39
  -1   5   2    7.46    0.35
   1   5  -2    7.69    0.36
  -1   5   2    8.59    0.31
  -1   5   2    7.95    0.31
   1   5  -2    7.71    0.28
  -1   5   2    8.06    0.31
   1  -5   2   49.66    1.77
   1  -5   2   50.01    1.77
   1  -5   2   49.46    1.62
   1   5   2   50.06    1.54
  -1   5  -2   50.77    1.69
   1   5   2   51.65    1.51
   1   5   2   50.99    1.54
  -1   5  -2   50.72    1.69
  -1   5  -2   49.60    1.81
  -1   5  -2   49.18    1.81
  -1   5  -2   48.93    1.64
   1   5   2   51.27    1.54
   1   5   2   51.69    1.57
  -1   5  -2   51.38    1.53
   3  -5   2    6.97    0.36
   3  -5   2    6.16    0.34
   3  -5   2    6.75    0.36
  -3   5  -2    6.62    0.29
  -3   5  -2    6.89    0.39
   3   5   2    6.99    0.30
   3   5   2    7.06    0.24
   3   5   2    6.37    0.24
  -3   5  -2    7.20    0.36
  -3   5  -2    6.89    0.36
  -3   5  -2    6.58    0.38
  -3   5  -2    6.13    0.35
   5  -5   2    9.38    0.48
   5  -5   2    8.93    0.33
   5  -5   2    8.59    0.44
   5  -5   2    8.86    0.46
  -5   5  -2    8.92    0.46
  -5   5  -2    9.14    0.45
  -5   5  -2    9.21    0.50
  -5   5  -2    9.18    0.38
   5   5   2    9.08    0.33
  -5   5  -2    9.67    0.46
  -5   5  -2    9.68    0.46
   5   5   2    9.75    0.41
   5   5   2    9.58    0.34
  -5   5  -2    8.94    0.49
   7  -5   2   39.45    1.22
   7  -5   2   38.71    1.49
   7  -5   2   37.14    1.49
  -7  -5  -2   37.61    1.26
   7  -5   2   39.20    1.22
   7  -5   2   38.45    1.36
  -7   5  -2   39.20    1.41
  -7   5  -2   39.46    1.27
   7   5   2   40.24    1.25
   7   5   2   39.49    1.26
  -7   5  -2   39.45    1.40
   7   5   2   39.37    1.36
  -7   5  -2   38.12    1.41
   7   5   2   40.38    1.26
   7   5   2   38.55    1.35
   7   5   2   38.83    1.25
  -7   5  -2   38.67    1.52
   7   5   2   39.18    1.30
   9  -5   2    1.92    0.27
   9  -5   2    1.82    0.24
   9  -5   2    1.95    0.26
   9  -5   2    2.00    0.18
  -9  -5  -2    1.90    0.19
   9  -5   2    1.93    0.16
  -9   5  -2    2.20    0.21
   9   5   2    1.89    0.17
   9   5   2    1.87    0.19
   9   5   2    1.73    0.22
  -9   5  -2    1.86    0.25
   9   5   2    2.19    0.16
  -9   5  -2    2.25    0.28
   9   5   2    2.10    0.20
   9   5   2    1.86    0.18
   9   5   2    1.83    0.18
  -9   5  -2    1.97    0.27
  -9   5  -2    1.93    0.24
  -9   5  -2    2.28    0.32
  11  -5   2    3.93    0.40
  11  -5   2    4.39    0.35
  11  -5   2    4.11    0.28
 -11  -5  -2    4.10    0.26
  11  -5   2    4.66    0.39
  11   5   2    4.34    0.28
  11   5   2    4.25    0.33
 -11   5  -2    4.35    0.40
 -11   5  -2    4.45    0.41
  11   5   2    4.22    0.34
  11   5   2    4.21    0.28
  11   5   2    4.14    0.30
  11   5   2    4.23    0.30
 -13  -5  -2    1.21    0.17
  13  -5   2    1.33    0.26
  13  -5   2    1.26    0.18
  13   5   2    0.89    0.20
  13   5   2    1.22    0.25
  13   5   2    1.28    0.21
  13   5   2    1.06    0.19
  13   5   2    0.99    0.19
 -13   5  -2    0.83    0.25
  13   5   2    0.90    0.19
  15  -5   2    1.43    0.26
  15  -5   2    1.34    0.21
  15  -5   2    1.22    0.29
  15   5   2    1.41    0.24
  15   5   2    1.26    0.23
  15   5   2    1.40    0.26
 -15   5  -2    1.23    0.28
  15   5   2    0.79    0.25
  15   5   2    1.03    0.22
  17  -5   2    4.40    0.44
  17  -5   2    4.14    0.35
  17  -5   2    4.15    0.48
  17   5   2    3.84    0.45
  17   5   2    4.50    0.42
 -17   5  -2    3.46    0.39
 -17   5  -2    4.15    0.50
  17   5   2    4.20    0.41
  19  -5   2    3.89    0.45
  19  -5   2    3.64    0.51
  19   5   2    3.59    0.49
  19   5   2    4.15    0.44
 -19   5  -2    4.28    0.44
 -19   5  -2    3.71    0.45
  19   5   2    3.52    0.41
 -19   5  -2    4.13    0.50
  21  -5   2    2.20    0.43
  21  -5   2    1.56    0.36
  21   5   2    1.38    0.32
 -21   5  -2    1.60    0.35
  21   5   2    1.68    0.34
 -21   5  -2    1.43    0.29
  21   5   2    1.22    0.36
  23  -5   2    2.73    0.45
  23   5   2    3.42    0.53
  23   5   2    2.61    0.43
 -23   5  -2    1.88    0.38
 -23   5  -2    2.60    0.35
  24   6  -2    0.02    0.35
  24   6  -2    1.24    0.36
  22   6  -2    2.51    0.40
 -22   6   2    2.83    0.46
  22   6  -2    3.27    0.50
 -20   6   2    3.55    0.49
 -20   6   2    3.24    0.48
  20   6  -2    3.31    0.42
  20   6  -2    2.91    0.40
  20   6  -2    2.79    0.45
  18   6  -2    0.27    0.24
  18   6  -2    0.18    0.18
 -18   6   2    0.49    0.27
 -18   6   2    0.34    0.24
  18   6  -2    0.44    0.22
  16  -6  -2    2.28    0.37
  16  -6  -2    2.98    0.29
  16   6  -2    1.68    0.34
  16   6  -2    1.97    0.28
 -16   6   2    1.90    0.33
  16   6  -2    1.86    0.28
 -16   6   2    1.58    0.31
  14  -6  -2    7.75    0.49
  14  -6  -2    7.57    0.41
  14  -6  -2    7.94    0.53
 -14   6   2    8.02    0.54
  14   6  -2    8.17    0.48
  14   6  -2    8.38    0.56
 -14   6   2    9.02    0.56
  14   6  -2    8.28    0.52
  14   6  -2    8.40    0.54
  14   6  -2    8.68    0.50
  12  -6  -2   13.35    0.68
  12  -6  -2   13.12    0.52
  12  -6  -2   12.32    0.62
  12  -6  -2   13.11    0.66
  12   6  -2   13.31    0.61
 -12   6   2   12.68    0.67
 -12   6   2   12.99    0.67
  12   6  -2   14.20    0.68
  12   6  -2   13.06    0.63
  12   6  -2   13.49    0.65
 -12   6   2   13.37    0.73
  12   6  -2   13.12    0.68
  12   6  -2   12.40    0.59
  10  -6  -2    0.79    0.12
  10  -6  -2    0.93    0.18
  10  -6  -2    0.82    0.16
  10  -6  -2    0.85    0.17
  10   6  -2    1.05    0.18
  10   6  -2    0.86    0.16
  10   6  -2    1.06    0.12
  10   6  -2    0.75    0.16
 -10   6   2    0.82    0.20
  10   6  -2    0.75    0.16
  10   6  -2    0.86    0.19
 -10   6   2    0.75    0.18
  10   6  -2    0.96    0.18
 -10   6   2    0.89    0.20
 -10   6   2    0.78    0.13
 -10   6   2    0.71    0.18
   8  -6  -2   28.73    0.86
   8  -6  -2   27.51    1.00
   8  -6  -2   27.15    1.04
   8  -6  -2   27.62    1.05
  -8   6   2   27.35    1.13
  -8   6   2   28.86    0.93
  -8   6   2   28.85    1.06
   8   6  -2   27.87    0.87
   8   6  -2   27.83    1.10
   8   6  -2   27.59    0.99
  -8   6   2   27.67    1.06
   8   6  -2   27.64    1.02
  -8   6   2   27.26    1.14
   8   6  -2   27.41    1.08
   8   6  -2   27.92    1.00
  -8   6   2   26.26    1.03
   8   6  -2   27.69    1.00
   6  -6  -2   14.86    0.57
  -6  -6   2   15.95    0.57
   6  -6  -2   17.24    0.58
  -6   6   2   14.70    0.64
   6   6  -2   16.50    0.63
   6   6  -2   15.39    0.68
  -6   6   2   15.68    0.54
   6   6  -2   14.66    0.61
   6   6  -2   14.91    0.62
  -6   6   2   16.74    0.71
  -6   6   2   15.48    0.65
  -6   6   2   17.08    0.66
  -6   6   2   16.37    0.71
   6   6  -2   16.05    0.63
   6   6  -2   15.53    0.50
   6   6  -2   15.95    0.67
  -4  -6   2   19.38    0.67
   4  -6  -2   20.18    0.66
   4   6  -2   18.96    0.78
  -4   6   2   18.13    0.77
  -4   6   2   18.62    0.71
  -4   6   2   18.54    0.71
   4   6  -2   20.01    0.72
  -4   6   2   20.03    0.72
  -4   6   2   19.00    0.78
  -4   6   2   18.77    0.71
   4   6  -2   18.47    0.72
   4   6  -2   19.14    0.78
   4   6  -2   20.29    0.73
   4   6  -2   19.59    0.60
   4   6  -2   18.51    0.71
  -2   6   2   17.13    0.63
  -2   6   2   18.08    0.63
  -2   6   2   17.71    0.67
   2   6  -2   17.60    0.56
   2   6  -2   17.02    0.67
   2   6  -2   17.43    0.73
  -2   6   2   16.21    0.61
   2   6  -2   16.18    0.66
   2   6  -2   17.78    0.67
  -2   6   2   17.04    0.61
  -2   6   2   17.43    0.67
   0  -6   2    9.86    0.42
   0  -6   2   10.08    0.43
   0  -6   2   10.87    0.44
   0   6  -2   10.65    0.46
   0   6  -2    9.89    0.46
   0   6  -2   10.26    0.38
   0   6   2    9.87    0.39
   0   6   2   10.77    0.39
   0   6  -2   10.57    0.50
   0   6   2    9.48    0.39
   0   6  -2   11.45    0.48
   0   6   2   11.03    0.39
   2  -6   2    6.31    0.34
   2  -6   2    7.07    0.34
   2  -6   2    6.52    0.34
   2   6   2    6.11    0.26
  -2   6  -2    6.08    0.36
  -2   6  -2    6.24    0.39
   2   6   2    6.78    0.26
  -2   6  -2    6.25    0.28
  -2   6  -2    6.44    0.35
  -2   6  -2    6.05    0.35
   2   6   2    6.39    0.29
  -2   6  -2    6.74    0.39
   2   6   2    6.73    0.28
   4  -6   2    2.32    0.22
   4  -6   2    2.54    0.24
   4  -6   2    2.67    0.24
  -4   6  -2    1.99    0.24
  -4   6  -2    2.43    0.18
  -4   6  -2    2.26    0.24
   4   6   2    2.94    0.20
   4   6   2    2.34    0.14
   4   6   2    2.11    0.13
  -4   6  -2    2.62    0.25
  -4   6  -2    2.29    0.26
  -4   6  -2    2.43    0.25
   6  -6   2   59.43    1.96
   6  -6   2   57.37    2.14
   6  -6   2   55.80    2.13
  -6   6  -2   58.62    2.18
  -6   6  -2   58.69    2.03
   6   6   2   56.51    1.98
   6   6   2   59.60    1.98
  -6   6  -2   59.45    2.19
  -6   6  -2   56.81    1.99
   6   6   2   59.65    1.83
  -6   6  -2   62.10    2.08
  -6   6  -2   60.05    1.85
   6   6   2   58.36    1.86
   6   6   2   62.05    1.83
   8  -6   2    2.51    0.27
   8  -6   2    2.26    0.15
   8  -6   2    2.64    0.15
   8  -6   2    2.18    0.26
   8  -6   2    2.23    0.27
   8   6   2    2.46    0.18
  -8   6  -2    2.56    0.29
   8   6   2    2.55    0.19
  -8   6  -2    2.50    0.30
   8   6   2    2.39    0.26
   8   6   2    2.46    0.17
  -8   6  -2    2.25    0.30
  -8   6  -2    2.39    0.22
  -8   6  -2    2.81    0.33
   8   6   2    2.23    0.17
   8   6   2    2.33    0.20
   8   6   2    2.27    0.15
  10  -6   2   10.57    0.61
  10  -6   2   10.50    0.41
  10  -6   2   10.36    0.60
  10  -6   2    9.54    0.53
  10   6   2    9.70    0.43
  10   6   2   10.63    0.49
  10   6   2   10.35    0.50
 -10   6  -2   10.11    0.58
 -10   6  -2   10.64    0.48
  10   6   2   10.23    0.53
  10   6   2   11.27    0.47
 -10   6  -2    9.85    0.59
  10   6   2    9.84    0.45
  12  -6   2    1.83    0.29
 -12  -6  -2    2.15    0.22
  12  -6   2    2.80    0.22
 -12   6  -2    2.42    0.34
  12   6   2    2.23    0.23
  12   6   2    2.28    0.24
  12   6   2    2.03    0.24
  12   6   2    2.24    0.25
  12   6   2    2.62    0.32
  12   6   2    2.37    0.25
  14  -6   2    2.91    0.25
  14  -6   2    2.47    0.34
  14   6   2    2.50    0.28
 -14   6  -2    2.96    0.41
  14   6   2    2.48    0.28
  14   6   2    2.50    0.34
  14   6   2    2.41    0.28
  14   6   2    3.14    0.34
  14   6   2    2.72    0.30
  16  -6   2    0.13    0.20
  16  -6   2    0.48    0.22
  16  -6   2    0.27    0.14
  16   6   2    0.36    0.23
 -16   6  -2    0.16    0.24
  16   6   2    0.27    0.18
  16   6   2    0.21    0.18
  18  -6   2    0.36    0.28
  18  -6   2    0.24    0.16
  18  -6   2    0.66    0.25
  18   6   2    0.13    0.27
 -18   6  -2    0.40    0.26
  18   6   2    0.52    0.22
  18   6   2    0.34    0.21
  20  -6   2    1.05    0.31
  20   6   2    1.25    0.31
  20   6   2    1.68    0.41
 -20   6  -2    1.64    0.35
  20   6   2    1.90    0.35
 -22   6  -2    8.35    0.67
 -22   6  -2    8.21    0.63
  22   6   2    7.74    0.64
  22   6   2    9.79    0.75
 -24   6  -2    7.63    0.72
 -23   7   2   -0.14    0.26
  23   7  -2   -0.07    0.28
  23   7  -2    0.36    0.28
  21   7  -2    4.13    0.46
 -21   7   2    4.45    0.57
  21   7  -2    4.20    0.50
  21   7  -2    3.29    0.49
  19   7  -2    3.08    0.44
  19   7  -2    2.17    0.34
  19   7  -2    3.14    0.41
 -19   7   2    3.05    0.45
 -17   7   2    0.81    0.27
  17   7  -2    0.47    0.21
  17   7  -2    0.73    0.23
 -17   7   2    0.65    0.26
  17   7  -2    0.46    0.25
 -15   7   2    1.61    0.32
  15   7  -2    1.59    0.30
  15   7  -2    1.49    0.26
 -15   7   2    1.85    0.32
  15   7  -2    1.75    0.27
  15   7  -2    1.75    0.30
  13   7  -2    8.69    0.52
 -13   7   2    8.84    0.56
  13   7  -2    8.38    0.55
  13   7  -2    8.52    0.49
 -13   7   2    8.64    0.56
  13   7  -2    8.72    0.48
 -13   7   2    8.15    0.55
  13   7  -2    8.10    0.54
  11   7  -2    0.66    0.15
 -11   7   2    0.37    0.17
  11   7  -2    0.71    0.19
 -11   7   2    0.43    0.13
  11   7  -2    0.42    0.14
 -11   7   2    0.43    0.17
  11   7  -2    0.34    0.16
 -11   7   2    0.80    0.23
  11   7  -2    0.54    0.18
 -11   7   2    0.51    0.20
  11   7  -2    0.66    0.17
  -9   7   2   -0.05    0.14
  -9   7   2    0.15    0.09
   9   7  -2    0.28    0.15
  -9   7   2    0.16    0.14
  -9   7   2    0.47    0.17
   9   7  -2    0.19    0.10
  -9   7   2    0.18    0.14
   9   7  -2    0.17    0.13
   9   7  -2    0.42    0.17
   9   7  -2    0.35    0.12
  -9   7   2    0.27    0.15
   9   7  -2    0.29    0.14
  -7   7   2   12.26    0.57
   7   7  -2   12.60    0.54
   7   7  -2   12.61    0.41
   7   7  -2   12.08    0.59
   7   7  -2   11.79    0.54
  -7   7   2   11.77    0.57
   7   7  -2   11.63    0.56
  -7   7   2   12.67    0.47
  -7   7   2   11.52    0.57
  -7   7   2   11.38    0.56
  -7   7   2   11.88    0.61
   7   7  -2   12.07    0.52
  -7   7   2   10.82    0.60
   5   7  -2    3.86    0.30
  -5   7   2    3.69    0.19
   5   7  -2    4.86    0.19
  -5   7   2    3.82    0.31
   5   7  -2    4.06    0.26
   5   7  -2    4.26    0.28
   5   7  -2    4.37    0.30
   5   7  -2    4.05    0.27
  -5   7   2    3.97    0.30
  -5   7   2    3.63    0.28
  -5   7   2    3.61    0.28
  -5   7   2    3.73    0.27
  -5   7   2    3.99    0.28
  -3  -7   2    1.86    0.15
   3   7  -2    1.57    0.12
  -3   7   2    1.27    0.17
  -3   7   2    1.55    0.18
   3   7  -2    1.17    0.16
   3   7  -2    1.50    0.19
  -3   7   2    1.41    0.17
  -3   7   2    1.66    0.18
   3   7  -2    1.87    0.19
   3   7  -2    1.34    0.17
  -3   7   2    1.31    0.16
   3   7  -2    1.35    0.19
  -3   7   2    1.32    0.15
  -3   7   2    1.29    0.15
  -1   7   2    9.77    0.43
  -1   7   2   10.44    0.41
  -1   7   2   11.15    0.44
   1   7  -2   10.61    0.39
  -1   7   2    9.44    0.40
   1   7  -2   10.41    0.48
  -1   7   2   11.18    0.46
   1   7  -2   12.19    0.54
   1   7  -2   10.37    0.48
   1   7  -2   10.15    0.48
  -1   7   2   10.19    0.45
   1  -7   2   16.56    0.64
   1  -7   2   14.91    0.59
   1  -7   2   15.32    0.59
   1   7   2   16.13    0.56
  -1   7  -2   14.65    0.64
  -1   7  -2   15.54    0.71
   1   7   2   15.52    0.57
   1   7   2   14.60    0.55
   1   7   2   14.89    0.57
  -1   7  -2   16.16    0.56
  -1   7  -2   14.90    0.65
  -1   7  -2   15.56    0.66
   3  -7   2    4.70    0.31
   3  -7   2    5.52    0.33
   3  -7   2    6.16    0.34
   3   7   2    5.58    0.25
  -3   7  -2    5.56    0.36
   3   7   2    5.82    0.26
  -3   7  -2    6.28    0.37
  -3   7  -2    6.14    0.37
  -3   7  -2    5.94    0.29
   3   7   2    6.19    0.29
  -3   7  -2    5.71    0.40
   3   7   2    6.58    0.29
  -3   7  -2    5.29    0.40
   5  -7   2   17.24    0.74
   5  -7   2   17.57    0.70
   5  -7   2   16.52    0.73
  -5   7  -2   16.99    0.74
   5   7   2   16.33    0.58
   5   7   2   15.98    0.60
  -5   7  -2   15.28    0.79
  -5   7  -2   16.97    0.74
   5   7   2   17.74    0.59
  -5   7  -2   16.26    0.63
  -5   7  -2   16.63    0.79
   5   7   2   17.62    0.65
   7  -7   2    5.87    0.39
   7  -7   2    5.84    0.41
   7  -7   2    6.03    0.40
   7   7   2    6.30    0.29
  -7   7  -2    6.76    0.48
   7   7   2    6.46    0.37
  -7   7  -2    6.47    0.46
  -7   7  -2    6.28    0.35
  -7   7  -2    6.29    0.44
   7   7   2    6.53    0.27
   7   7   2    6.27    0.30
   7   7   2    5.89    0.25
  -7   7  -2    6.84    0.43
   7   7   2    6.73    0.31
   9  -7   2    2.19    0.28
   9  -7   2    1.91    0.27
   9  -7   2    2.54    0.30
  -9   7  -2    2.28    0.30
   9   7   2    2.24    0.19
   9   7   2    2.24    0.20
  -9   7  -2    2.41    0.31
  -9   7  -2    2.26    0.23
   9   7   2    2.01    0.17
   9   7   2    2.12    0.19
   9   7   2    2.01    0.20
   9   7   2    2.40    0.29
  11  -7   2    5.69    0.22
  11  -7   2    5.07    0.41
  11   7   2    6.09    0.36
  11   7   2    5.42    0.41
 -11   7  -2    5.75    0.52
  11   7   2    5.23    0.31
  11   7   2    5.15    0.37
  11   7   2    5.83    0.35
  11   7   2    5.72    0.33
  13  -7   2    5.05    0.26
  13  -7   2    5.51    0.45
  13   7   2    5.27    0.36
  13   7   2    5.12    0.36
  13   7   2    4.35    0.43
 -13   7  -2    4.97    0.51
  13   7   2    5.93    0.40
  13   7   2    5.55    0.39
  15  -7   2    3.32    0.23
  15  -7   2    2.93    0.34
 -15   7  -2    3.73    0.47
  15   7   2    2.89    0.40
  15   7   2    3.64    0.34
  15   7   2    2.77    0.31
  17  -7   2    2.82    0.24
  17   7   2    2.35    0.39
 -17   7  -2    2.31    0.40
  17   7   2    2.22    0.32
  17   7   2    2.46    0.33
 -19   7  -2    1.06    0.32
  19   7   2    0.58    0.25
  19   7   2    0.55    0.25
  19   7   2    1.16    0.33
  21   7   2    2.10    0.38
  21   7   2    2.78    0.50
 -21   7  -2    2.75    0.46
  21   7   2    2.18    0.38
  23   7   2    1.79    0.45
 -23   7  -2    0.73    0.32
 -24   8   2    1.20    0.43
  24   8  -2    0.83    0.37
  22   8  -2    0.44    0.29
  22   8  -2    0.75    0.35
 -22   8   2    0.81    0.35
  20   8  -2    1.74    0.35
  20   8  -2    1.52    0.33
 -20   8   2    2.22    0.45
  20   8  -2    1.31    0.36
  18   8  -2    1.97    0.40
  18   8  -2    1.47    0.30
  18   8  -2    2.22    0.35
 -18   8   2    1.51    0.37
  16   8  -2    5.42    0.45
  16   8  -2    6.77    0.59
 -16   8   2    5.83    0.57
  16   8  -2    6.60    0.48
  14   8  -2   10.98    0.67
  14   8  -2   10.49    0.59
  14   8  -2   10.87    0.59
  14   8  -2   10.22    0.62
 -14   8   2   10.56    0.68
 -14   8   2   11.09    0.69
  12   8  -2    7.54    0.49
 -12   8   2    8.09    0.44
  12   8  -2    8.01    0.46
  12   8  -2    8.03    0.53
 -12   8   2    7.34    0.54
  12   8  -2    8.22    0.50
  12   8  -2    8.06    0.46
 -12   8   2    7.73    0.55
 -12   8   2    7.29    0.53
 -10   8   2    6.88    0.38
 -10   8   2    7.61    0.50
  10   8  -2    7.55    0.45
  10   8  -2    7.39    0.42
 -10   8   2    7.57    0.53
  10   8  -2    7.42    0.49
 -10   8   2    7.49    0.50
  10   8  -2    6.91    0.42
 -10   8   2    6.84    0.49
  10   8  -2    7.37    0.44
  10   8  -2    7.38    0.47
   8   8  -2    1.29    0.20
  -8   8   2    1.03    0.22
  -8   8   2    0.93    0.20
   8   8  -2    1.18    0.21
  -8   8   2    1.30    0.23
   8   8  -2    0.91    0.18
   8   8  -2    0.87    0.17
  -8   8   2    1.09    0.15
  -8   8   2    0.84    0.21
   8   8  -2    0.86    0.16
  -8   8   2    0.97    0.21
   6   8  -2    1.24    0.19
   6   8  -2    1.57    0.21
   6   8  -2    1.46    0.20
  -6   8   2    1.30    0.22
  -6   8   2    1.67    0.23
  -6   8   2    1.38    0.22
  -6   8   2    1.60    0.22
  -6   8   2    1.50    0.21
   6   8  -2    1.62    0.19
   6   8  -2    1.88    0.24
  -6   8   2    1.45    0.22
  -4   8   2   12.81    0.62
  -4   8   2   12.99    0.57
  -4   8   2   12.99    0.57
  -4   8   2   12.73    0.57
   4   8  -2   13.29    0.62
   4   8  -2   12.36    0.63
   4   8  -2   14.20    0.60
  -4   8   2   13.70    0.63
   4   8  -2   13.10    0.58
   4   8  -2   11.67    0.56
   2   8  -2   27.71    1.02
   2   8  -2   26.34    1.02
   2   8  -2   27.23    1.12
  -2   8   2   27.32    0.98
   2   8  -2   29.13    0.89
  -2   8   2   26.11    0.97
  -2   8   2   27.86    1.06
  -2   8   2   26.88    1.05
  -2   8   2   26.87    0.97
   0   8  -2    6.83    0.45
   0   8  -2    7.33    0.42
   0   8  -2    7.33    0.41
   0   8   2    7.15    0.35
   0   8   2    7.16    0.36
   0   8  -2    7.47    0.33
   0   8  -2    7.10    0.41
   0   8   2    7.86    0.36
   0   8   2    6.72    0.32
   0   8   2    6.96    0.32
  -2   8  -2    4.42    0.34
   2   8   2    5.44    0.27
  -2   8  -2    5.44    0.36
   2   8   2    4.90    0.22
  -2   8  -2    5.66    0.41
  -2   8  -2    5.07    0.28
   2   8   2    5.46    0.27
  -2   8  -2    5.40    0.37
   2   8   2    4.95    0.26
   2   8   2    4.61    0.22
  -4   8  -2    4.58    0.36
  -4   8  -2    4.45    0.38
   4   8   2    4.30    0.23
  -4   8  -2    3.99    0.27
   4   8   2    4.13    0.22
  -4   8  -2    4.47    0.38
   4   8   2    4.32    0.18
   4   8   2    4.34    0.23
   4   8   2    4.44    0.26
  -4   8  -2    4.23    0.36
   6   8   2   19.20    0.66
  -6   8  -2   21.14    0.89
  -6   8  -2   20.66    0.96
   6   8   2   19.83    0.69
  -6   8  -2   19.91    0.75
  -6   8  -2   21.54    0.96
   6   8   2   20.65    0.76
   6   8   2   19.47    0.67
  -6   8  -2   19.22    0.87
   6   8   2   18.82    0.74
   6   8   2   17.93    0.73
  -8   8  -2    4.92    0.33
   8   8   2    4.60    0.29
  -8   8  -2    5.22    0.42
   8   8   2    4.93    0.35
   8   8   2    4.94    0.27
   8   8   2    5.09    0.28
  -8   8  -2    4.89    0.41
   8   8   2    5.37    0.26
   8   8   2    5.33    0.29
  10   8   2    3.47    0.27
  10   8   2    3.09    0.23
 -10   8  -2    3.40    0.30
  10   8   2    3.58    0.27
 -10   8  -2    2.78    0.36
  10   8   2    2.89    0.24
  10   8   2    3.37    0.34
  12   8   2    2.56    0.25
  12   8   2    2.78    0.28
 -12   8  -2    3.19    0.41
  12   8   2    3.12    0.28
  12   8   2    2.85    0.36
  14   8   2    1.50    0.23
 -14   8  -2    1.69    0.35
  14   8   2    1.59    0.24
  14   8   2    1.44    0.31
  16   8   2   -0.11    0.17
  16   8   2    0.12    0.17
  16   8   2    0.09    0.21
 -16   8  -2   -0.23    0.23
  18   8   2    1.03    0.26
  18   8   2    0.96    0.25
  18   8   2    1.13    0.33
 -18   8  -2    0.44    0.31
  20   8   2    2.67    0.38
  20   8   2    1.92    0.36
 -20   8  -2    3.08    0.50
  20   8   2    2.81    0.49
 -22   8  -2    1.37    0.39
  22   8   2    1.57    0.37
  22   8   2    2.20    0.46
  23   9  -2    0.60    0.33
  21   9  -2    2.40    0.40
 -21   9   2    3.28    0.54
  21   9  -2    2.58    0.43
  21   9  -2    2.16    0.43
  19   9  -2    6.87    0.59
  19   9  -2    8.21    0.71
  19   9  -2    7.57    0.58
 -19   9   2    6.72    0.70
 -17   9   2    1.88    0.38
  17   9  -2    2.21    0.39
  17   9  -2    2.56    0.35
  17   9  -2    1.88    0.33
  15   9  -2    3.38    0.37
  15   9  -2    3.45    0.38
 -15   9   2    3.47    0.46
  15   9  -2    3.10    0.43
  13   9  -2    1.01    0.22
  13   9  -2    0.78    0.26
 -13   9   2    0.57    0.24
  13   9  -2    0.82    0.21
  11   9  -2    1.51    0.24
 -11   9   2    1.62    0.28
 -11   9   2    1.53    0.30
  11   9  -2    1.24    0.22
  11   9  -2    1.94    0.26
 -11   9   2    1.26    0.20
  11   9  -2    1.63    0.27
   9   9  -2    2.84    0.28
  -9   9   2    2.29    0.31
   9   9  -2    2.24    0.27
  -9   9   2    2.62    0.33
   9   9  -2    2.69    0.31
   9   9  -2    2.51    0.28
   9   9  -2    2.55    0.29
   7   9  -2   12.14    0.57
   7   9  -2   12.39    0.61
  -7   9   2   11.80    0.66
  -7   9   2   12.26    0.62
  -7   9   2   11.67    0.66
   7   9  -2   11.51    0.57
   7   9  -2   12.10    0.57
  -7   9   2   11.72    0.61
   7   9  -2   11.65    0.63
  -5   9   2    1.24    0.20
  -5   9   2    1.22    0.21
  -5   9   2    1.87    0.26
  -5   9   2    1.45    0.23
   5   9  -2    1.45    0.20
   5   9  -2    1.19    0.21
  -5   9   2    1.36    0.21
   5   9  -2    1.06    0.19
   5   9  -2    1.16    0.19
   5   9  -2    0.89    0.19
  -3   9   2    5.44    0.35
  -3   9   2    5.72    0.38
  -3   9   2    5.51    0.38
   3   9  -2    5.26    0.37
   3   9  -2    5.72    0.41
   3   9  -2    4.76    0.37
  -3   9   2    5.39    0.35
   3   9  -2    5.33    0.37
  -3   9   2    5.15    0.33
   3   9  -2    5.71    0.38
  -1   9   2    2.12    0.21
  -1   9   2    1.98    0.22
   1   9  -2    2.48    0.26
   1   9  -2    1.83    0.25
  -1   9   2    2.09    0.22
  -1   9   2    1.93    0.22
   1   9  -2    2.10    0.25
   1   9  -2    2.29    0.27
  -1   9   2    2.18    0.20
  -1   9  -2    7.93    0.46
   1   9   2    7.50    0.38
   1   9   2    7.42    0.37
  -1   9  -2    6.81    0.49
  -1   9  -2    7.48    0.46
   1   9   2    6.70    0.34
   1   9   2    7.99    0.39
   3   9   2    8.94    0.38
   3   9   2    9.06    0.40
  -3   9  -2    8.19    0.51
  -3   9  -2    8.77    0.52
   3   9   2    8.67    0.37
   3   9   2    9.70    0.43
  -3   9  -2    8.82    0.57
  -3   9  -2    9.60    0.43
   3   9   2    9.03    0.42
  -5   9  -2    1.55    0.24
   5   9   2    2.14    0.19
   5   9   2    2.32    0.23
  -5   9  -2    2.06    0.22
  -5   9  -2    1.95    0.32
   5   9   2    1.70    0.18
  -5   9  -2    1.97    0.30
   5   9   2    1.90    0.16
   5   9   2    1.94    0.17
   7   9   2    1.23    0.15
  -7   9  -2    0.83    0.24
   7   9   2    1.22    0.13
   7   9   2    1.28    0.16
  -7   9  -2    1.70    0.28
  -7   9  -2    1.29    0.20
   7   9   2    1.44    0.22
   7   9   2    1.36    0.15
   9   9   2    2.91    0.32
  -9   9  -2    1.96    0.32
  -9   9  -2    2.52    0.27
   9   9   2    2.73    0.21
   9   9   2    2.63    0.22
   9   9   2    1.96    0.21
  11   9   2    3.11    0.30
  11   9   2    4.22    0.30
  11   9   2    3.92    0.29
 -11   9  -2    4.06    0.47
  11   9   2    4.23    0.42
 -11   9  -2    3.93    0.35
 -13   9  -2    2.46    0.40
  13   9   2    2.09    0.28
  13   9   2    2.67    0.28
  13   9   2    2.95    0.39
  13   9   2    2.45    0.27
  15   9   2    0.19    0.24
  15   9   2    0.20    0.17
  15   9   2    0.09    0.16
 -15   9  -2    0.11    0.25
  17   9   2    2.08    0.32
  17   9   2    1.77    0.29
  17   9   2    2.28    0.41
 -17   9  -2    2.80    0.49
  19   9   2   -0.05    0.21
 -19   9  -2    0.20    0.32
  19   9   2    0.21    0.28
  19   9   2    0.39    0.25
  21   9   2    0.71    0.38
  21   9   2    1.14    0.32
  22  10  -2    0.07    0.33
  20  10  -2    1.58    0.36
  20  10  -2    1.88    0.37
  20  10  -2    2.13    0.43
 -20  10   2    1.59    0.43
  18  10  -2    0.26    0.24
  18  10  -2    0.20    0.29
 -18  10   2    0.59    0.30
  18  10  -2    0.39    0.24
  16  10  -2   -0.08    0.19
 -16  10   2    0.00    0.26
  16  10  -2   -0.01    0.18
 -14  10   2    1.51    0.33
  14  10  -2    1.51    0.28
  14  10  -2    1.58    0.28
 -12  10   2    4.46    0.50
  12  10  -2    5.06    0.40
  12  10  -2    5.60    0.42
 -12  10   2    5.56    0.54
 -10  10   2    5.22    0.50
 -10  10   2    4.43    0.47
  10  10  -2    4.84    0.39
  10  10  -2    5.03    0.39
   8  10  -2    3.24    0.31
   8  10  -2    3.32    0.34
   8  10  -2    2.85    0.31
  -8  10   2    3.07    0.37
   8  10  -2    3.44    0.37
  -8  10   2    3.61    0.39
   6  10  -2    2.00    0.28
  -6  10   2    2.99    0.36
   6  10  -2    2.46    0.27
   6  10  -2    2.54    0.29
   6  10  -2    2.45    0.29
  -6  10   2    2.93    0.34
  -6  10   2    2.16    0.29
  -6  10   2    3.05    0.34
   6  10  -2    2.84    0.33
  -4  10   2    4.42    0.36
   4  10  -2    4.65    0.39
  -4  10   2    4.66    0.39
   4  10  -2    4.89    0.40
  -4  10   2    4.79    0.37
  -4  10   2    4.83    0.35
  -4  10   2    4.81    0.39
   4  10  -2    4.84    0.37
   4  10  -2    4.51    0.36
   2  10  -2    0.51    0.18
  -2  10   2    0.48    0.16
  -2  10   2    0.44    0.14
  -2  10   2    0.26    0.15
   2  10  -2    0.25    0.16
  -2  10   2    0.47    0.15
   2  10  -2    0.42    0.16
  -2  10   2    0.38    0.14
   2  10  -2    0.46    0.17
   0  10  -2    6.05    0.42
   0  10   2    4.92    0.35
   0  10   2    5.20    0.34
   0  10   2    5.85    0.33
   0  10   2    5.61    0.36
   0  10  -2    6.21    0.46
   0  10   2    5.12    0.33
   0  10  -2    6.09    0.42
   2  10   2    0.34    0.11
   2  10   2    0.44    0.12
   2  10   2    0.47    0.12
  -2  10  -2    0.75    0.22
  -2  10  -2    0.34    0.17
   2  10   2    0.43    0.13
  -2  10  -2    0.35    0.19
   2  10   2    0.44    0.13
   4  10   2    5.42    0.30
   4  10   2    5.62    0.31
  -4  10  -2    5.97    0.45
  -4  10  -2    6.33    0.46
   4  10   2    5.16    0.30
  -6  10  -2    6.24    0.49
  -6  10  -2    6.13    0.48
   6  10   2    5.88    0.32
   6  10   2    5.84    0.32
   6  10   2    5.13    0.30
  -6  10  -2    6.54    0.39
   8  10   2    2.74    0.24
  -8  10  -2    2.61    0.28
  -8  10  -2    2.51    0.38
   8  10   2    2.51    0.23
   8  10   2    2.45    0.22
 -10  10  -2    1.10    0.31
  10  10   2    0.55    0.17
 -10  10  -2    0.26    0.17
  10  10   2    0.40    0.14
  10  10   2    0.59    0.15
 -12  10  -2    0.44    0.19
  12  10   2    0.23    0.16
  12  10   2    0.35    0.16
  12  10   2    0.55    0.24
  12  10   2    0.37    0.19
 -12  10  -2    0.54    0.28
  14  10   2    0.17    0.24
  14  10   2    0.30    0.18
  14  10   2    0.33    0.19
 -14  10  -2    0.58    0.30
  16  10   2    1.94    0.29
 -16  10  -2    2.40    0.46
  16  10   2    2.38    0.31
  16  10   2    1.81    0.35
  18  10   2   -0.03    0.20
  18  10   2    0.15    0.22
 -18  10  -2   -0.02    0.30
  18  10   2    0.14    0.29
  20  10   2    0.55    0.34
  20  10   2    0.82    0.30
  19  11  -2    2.64    0.43
  17  11  -2    0.92    0.29
  17  11  -2    0.86    0.27
 -17  11   2    1.36    0.40
  15  11  -2    0.96    0.27
 -15  11   2    1.31    0.35
  15  11  -2    0.79    0.25
  13  11  -2    4.35    0.44
  13  11  -2    4.52    0.42
 -13  11   2    4.91    0.56
  11  11  -2    1.86    0.28
  11  11  -2    1.89    0.29
 -11  11   2    2.23    0.37
 -11  11   2    1.54    0.33
   9  11  -2    1.56    0.25
  -9  11   2    1.73    0.32
  -9  11   2    1.97    0.33
   9  11  -2    1.54    0.26
   7  11  -2    0.21    0.15
  -7  11   2    0.07    0.19
   7  11  -2    0.49    0.19
  -7  11   2    0.44    0.21
   5  11  -2    4.37    0.40
  -5  11   2    4.78    0.44
   5  11  -2    4.41    0.38
  -5  11   2    4.91    0.48
  -5  11   2    4.10    0.41
  -3  11   2    0.60    0.19
  -3  11   2    0.42    0.17
   3  11  -2    0.38    0.20
  -3  11   2    0.53    0.18
   3  11  -2    0.37    0.18
   3  11  -2    0.35    0.18
   1  11  -2    3.31    0.36
   1  11  -2    4.06    0.39
  -1  11   2    3.45    0.32
   1  11  -2    4.14    0.43
  -1  11   2    3.79    0.33
  -1  11   2    3.85    0.32
   1  11   2    4.09    0.31
  -1  11  -2    4.38    0.43
   1  11   2    4.84    0.33
   1  11   2    4.75    0.33
   1  11   2    4.94    0.33
  -1  11  -2    4.26    0.41
   3  11   2    2.66    0.24
   3  11   2    2.70    0.25
   3  11   2    2.48    0.24
  -3  11  -2    2.64    0.35
  -3  11  -2    2.94    0.36
   5  11   2    6.61    0.37
  -5  11  -2    7.05    0.54
  -5  11  -2    7.34    0.53
   5  11   2    6.75    0.39
   5  11   2    6.79    0.37
  -7  11  -2    1.93    0.33
   7  11   2    1.40    0.18
  -7  11  -2    1.49    0.33
   7  11   2    1.12    0.18
   7  11   2    1.53    0.21
  -9  11  -2    0.59    0.18
   9  11   2    0.49    0.17
  -9  11  -2    0.76    0.28
   9  11   2    0.70    0.16
   9  11   2    0.39    0.13
  11  11   2    0.40    0.16
 -11  11  -2    0.46    0.29
  11  11   2    0.18    0.16
 -11  11  -2    0.52    0.20
  11  11   2    0.42    0.16
  13  11   2    0.10    0.17
 -13  11  -2    0.27    0.26
  13  11   2   -0.03    0.15
  15  11   2    0.73    0.23
 -15  11  -2    0.61    0.31
  15  11   2    0.50    0.21
 -17  11  -2    0.95    0.40
  17  11   2    0.79    0.25
  17  11   2    0.90    0.26
  20  12  -2    0.77    0.32
  18  12  -2    4.14    0.51
  16  12  -2    2.28    0.37
 -16  12   2    2.23    0.46
  16  12  -2    3.48    0.44
  14  12  -2    3.50    0.42
  14  12  -2    3.92    0.42
 -14  12   2    3.65    0.52
  12  12  -2    1.38    0.29
  12  12  -2    1.56    0.27
 -12  12   2    1.83    0.38
 -10  12   2    0.90    0.29
  10  12  -2    0.66    0.23
 -10  12   2    1.00    0.30
  10  12  -2    0.82    0.23
 -10  12   2    0.82    0.29
  -8  12   2    1.89    0.35
  -8  12   2    2.10    0.35
  -8  12   2    3.31    0.43
   8  12  -2    2.44    0.32
   8  12  -2    1.94    0.29
  -6  12   2    1.55    0.29
  -6  12   2    2.56    0.36
   6  12  -2    1.63    0.27
  -6  12   2    1.88    0.31
   6  12  -2    1.46    0.26
  -4  12   2    2.96    0.34
  -4  12   2    2.87    0.35
   4  12  -2    2.93    0.35
  -4  12   2    2.61    0.34
   4  12  -2    2.45    0.33
   2  12  -2    6.04    0.45
  -2  12   2    6.28    0.44
  -2  12   2    5.74    0.43
  -2  12   2    5.65    0.44
   2  12  -2    6.00    0.47
   0  12   2    1.75    0.26
   0  12  -2    1.88    0.31
   0  12  -2    1.58    0.30
   0  12   2    1.70    0.25
   2  12   2    0.55    0.16
   2  12   2    0.85    0.18
  -2  12  -2    0.42    0.22
   2  12   2    0.40    0.16
  -2  12  -2    0.43    0.21
   4  12   2    3.26    0.29
   4  12   2    3.87    0.31
  -4  12  -2    4.34    0.47
  -4  12  -2    4.23    0.47
  -6  12  -2    0.38    0.22
  -6  12  -2    0.43    0.25
   6  12   2    0.65    0.18
   6  12   2    0.54    0.15
   6  12   2    0.28    0.14
   8  12   2    0.80    0.20
  -8  12  -2    0.95    0.32
   8  12   2    1.07    0.19
   8  12   2    0.92    0.17
  10  12   2    1.02    0.20
  10  12   2    0.98    0.22
 -10  12  -2    0.96    0.32
  10  12   2    0.64    0.17
  12  12   2    2.98    0.30
  12  12   2    3.00    0.31
 -12  12  -2    3.73    0.53
 -14  12  -2    0.54    0.34
  14  12   2    1.06    0.24
  16  12   2    1.42    0.30
  17  13  -2    0.01    0.26
  15  13  -2    0.22    0.25
  13  13  -2    1.52    0.33
 -13  13   2    1.58    0.39
  13  13  -2    1.56    0.31
  11  13  -2    0.85    0.26
  11  13  -2    0.59    0.25
 -11  13   2    0.32    0.26
  -9  13   2    0.76    0.26
  -9  13   2    0.70    0.28
  -9  13   2    0.34    0.25
   9  13  -2    0.78    0.23
   9  13  -2    0.61    0.24
   7  13  -2    0.77    0.23
  -7  13   2    0.60    0.25
   7  13  -2    0.39    0.20
  -7  13   2    1.18    0.28
  -7  13   2    0.61    0.27
   5  13  -2    4.91    0.46
   5  13  -2    5.09    0.47
  -5  13   2    5.07    0.48
  -5  13   2    5.00    0.48
   3  13  -2    8.98    0.60
  -3  13   2    8.89    0.57
  -3  13   2    9.08    0.57
   3  13  -2    8.26    0.57
  -1  13   2    6.95    0.48
   1  13  -2    7.41    0.56
  -1  13   2    7.28    0.48
   1  13  -2    5.73    0.50
   1  13   2    1.22    0.23
  -1  13  -2    1.51    0.31
   1  13   2    1.21    0.24
  -1  13  -2    1.26    0.30
   3  13   2    1.50    0.23
   3  13   2    0.91    0.20
  -3  13  -2    1.72    0.33
  -3  13  -2    1.28    0.33
  -5  13  -2    0.32    0.26
   5  13   2    0.33    0.16
   5  13   2    0.41    0.16
   7  13   2    0.25    0.15
   7  13   2    0.16    0.15
  -7  13  -2    0.46    0.27
  -9  13  -2    0.24    0.26
   9  13   2    0.03    0.14
  11  13   2    0.34    0.18
 -11  13  -2    0.59    0.35
  13  13   2    0.72    0.23
  15  13   2    1.10    0.28
  14  14  -2    0.65    0.29
  12  14  -2    0.64    0.26
  10  14  -2    4.92    0.46
  10  14  -2    3.79    0.43
  -8  14   2    4.20    0.50
  -8  14   2    3.44    0.47
   8  14  -2    3.41    0.42
   8  14  -2    4.13    0.43
  -6  14   2    2.67    0.40
   6  14  -2    2.92    0.38
  -6  14   2    3.26    0.44
   6  14  -2    2.91    0.38
   4  14  -2   -0.07    0.20
  -4  14   2    0.35    0.22
   4  14  -2    0.08    0.19
  -4  14   2   -0.15    0.19
   2  14  -2    1.41    0.32
  -2  14   2    1.71    0.31
  -2  14   2    1.30    0.28
   2  14  -2    1.99    0.34
   0  14  -2    0.43    0.26
   0  14   2    0.30    0.20
   0  14   2    0.46    0.20
   0  14  -2    0.31    0.24
  -2  14  -2    0.55    0.25
   2  14   2    0.02    0.16
  -2  14  -2    0.12    0.24
   2  14   2    0.16    0.17
  -4  14  -2    0.46    0.28
   4  14   2    0.18    0.17
   4  14   2    0.16    0.17
  -6  14  -2    0.38    0.28
   6  14   2    0.34    0.16
   8  14   2    1.15    0.23
  12  14   2    1.59    0.27
  11  15  -2   -0.24    0.23
   9  15  -2    1.66    0.33
  -7  15   2    1.12    0.33
   7  15  -2    1.12    0.29
  -5  15   2    1.34    0.33
   5  15  -2    1.54    0.33
   3  15  -2    0.84    0.28
  -3  15   2    0.61    0.27
  -3  15   2    0.63    0.26
   3  15  -2    0.93    0.30
  -1  15   2    0.16    0.21
   1  15  -2    0.22    0.23
   1  15  -2    0.29    0.25
  -1  15   2    0.52    0.23
  -1  15  -2   -0.04    0.23
   1  15   2   -0.17    0.17
   1  15   2    0.29    0.20
   3  15   2    1.73    0.29
   5  15   2    2.88    0.34
   7  15   2    0.51    0.21
  -6  16   2    0.30    0.27
  -4  16   2   -0.11    0.24
   4  16  -2    0.34    0.25
  -2  16   2    1.10    0.31
   2  16  -2    1.29    0.34
   0  16   2    0.15    0.22
  28   0  -3    0.58    0.40
  26   0  -3   -0.24    0.28
  26   0  -3    0.14    0.29
  24   0  -3    1.51    0.37
  24   0  -3    1.21    0.36
  22   0  -3    3.13    0.44
  22   0  -3    3.76    0.36
 -22   0   3    2.05    0.24
 -22   0   3    3.48    0.29
  22   0  -3    3.75    0.47
  20   0  -3    1.23    0.30
  20   0  -3    1.34    0.30
  20   0  -3    1.21    0.23
  20   0  -3    1.33    0.26
 -20   0   3    0.95    0.19
  18   0  -3   33.00    1.26
  18   0  -3   32.55    1.32
  18   0  -3   32.95    1.19
 -18   0   3   34.05    1.34
 -18   0   3   34.68    1.15
 -18   0   3   33.80    1.32
  18   0  -3   32.31    1.28
  16   0  -3   29.14    1.02
 -16   0   3   29.02    1.15
 -16   0   3   28.71    1.22
 -16   0   3   30.28    1.15
 -16   0   3   28.72    1.20
  16   0  -3   26.22    1.07
  16   0  -3   29.56    1.10
  16   0  -3   28.02    1.13
  16   0  -3   25.95    1.08
  14   0  -3    3.49    0.33
  14   0  -3    2.69    0.32
  14   0  -3    3.30    0.29
 -14   0   3    3.06    0.29
  14   0  -3    3.49    0.37
  14   0  -3    3.13    0.26
 -14   0   3    3.18    0.26
  14   0  -3    3.14    0.32
 -14   0   3    3.73    0.22
 -14   0   3    3.72    0.35
  14   0  -3    3.69    0.30
  14   0  -3    2.59    0.26
 -14   0   3    2.70    0.29
  12   0  -3   88.90    2.78
  12   0  -3   86.59    2.75
 -12   0   3   88.37    3.15
  12   0  -3   90.03    2.75
  12   0  -3   88.14    2.69
 -12   0   3   87.97    3.12
 -12   0   3   85.84    2.73
 -12   0   3   91.31    2.68
  12   0  -3   86.03    3.14
  12   0  -3   90.63    2.94
  12   0  -3   85.90    2.84
  12   0  -3   88.89    3.16
 -12   0   3   91.77    2.86
 -12   0   3   91.38    3.14
  10   0  -3  146.58    4.37
 -10   0   3  150.37    5.03
 -10   0   3  150.24    4.36
 -10   0   3  144.67    5.12
  10   0  -3  144.47    5.04
  10   0  -3  147.05    4.40
  10   0  -3  142.62    4.39
  10   0  -3  154.06    5.04
 -10   0   3  153.47    5.04
 -10   0   3  141.12    4.55
  10   0  -3  145.54    4.55
  10   0  -3  150.89    4.72
   8   0  -3   38.84    1.36
   8   0  -3   35.15    1.18
  -8   0   3   37.99    1.35
   8   0  -3   37.52    1.36
  -8   0   3   35.74    1.36
  -8   0   3   36.51    1.14
   8   0  -3   35.83    1.34
   8   0  -3   34.90    1.14
  -8   0   3   37.15    1.23
   8   0  -3   36.63    1.26
   8   0  -3   36.49    1.18
   8   0  -3   35.52    1.22
  -8   0   3   36.43    1.35
  -6   0   3   98.70    3.25
   6   0  -3   95.01    2.83
   6   0  -3   99.01    3.31
  -6   0   3   92.51    3.04
  -6   0   3   95.28    2.82
   6   0  -3   98.67    2.84
   6   0  -3   94.07    3.24
  -6   0   3   95.10    2.94
   6   0  -3   94.82    2.81
   6   0  -3   93.12    2.93
  -6   0   3   98.62    3.31
   6   0  -3   91.68    3.25
  -6   0   3   91.69    3.24
  -4   0   3    0.75    0.10
  -4   0   3    0.83    0.08
   4   0  -3    0.75    0.09
   4   0  -3    0.52    0.08
   4   0  -3    0.89    0.12
   4   0  -3    0.79    0.11
  -4   0   3    0.98    0.11
   4   0  -3    0.66    0.09
   4   0  -3    0.99    0.11
   4   0  -3    0.78    0.10
  -4   0   3    0.89    0.12
  -4   0   3    0.81    0.11
  -4   0   3    0.47    0.08
  -2   0   3   10.94    0.49
  -2   0   3   13.60    0.46
  -2   0   3   13.10    0.46
   2   0  -3   13.43    0.49
  -2   0   3   13.95    0.49
   2   0  -3   13.71    0.50
   2   0  -3   12.77    0.45
   2   0  -3   12.50    0.40
  -2   0   3   12.57    0.41
   2   0  -3   12.59    0.43
   2   0  -3   12.91    0.49
  -2   0   3   12.57    0.45
   2   0  -3   13.23    0.44
  -2   0   3   12.82    0.49
  -2   0   3   12.88    0.47
   0   0  -3   18.11    0.57
   0   0   3   18.12    0.61
   0   0   3   18.69    0.61
   0   0   3   18.64    0.66
   0   0  -3   17.56    0.59
   0   0  -3   17.70    0.65
   0   0  -3   18.49    0.64
   0   0  -3   17.92    0.65
   0   0   3   18.11    0.55
   0   0   3   16.82    0.65
   0   0   3   18.50    0.60
   0   0   3   18.14    0.60
   0   0  -3   17.15    0.59
   2   0   3  373.54   11.56
   2   0   3  369.62   12.29
  -2   0  -3  359.65   12.52
   2   0   3  366.87   11.12
  -2   0  -3  366.09   11.13
   2   0   3  390.25   11.04
  -2   0  -3  366.50   12.31
   2   0   3  364.97   12.35
  -2   0  -3  357.78   12.36
   2   0   3  360.48   11.39
   4   0   3   42.89    1.40
  -4   0  -3   41.47    1.29
   4   0   3   42.77    1.50
   4   0   3   42.50    1.50
   4   0   3   43.67    1.28
   4   0   3   41.64    1.36
  -4   0  -3   40.69    1.46
  -4   0  -3   43.79    1.46
   4   0   3   42.39    1.40
  -4   0  -3   43.00    1.48
  -4   0  -3   42.10    1.33
  -4   0  -3   40.38    1.47
  -4   0  -3   41.78    1.35
   6   0   3    0.54    0.11
  -6   0  -3    0.51    0.06
  -6   0  -3    0.44    0.11
  -6   0  -3    0.45    0.11
  -6   0  -3    0.51    0.07
   6   0   3    0.34    0.10
   6   0   3    0.32    0.11
  -6   0  -3    0.48    0.09
   6   0   3    0.58    0.10
  -6   0  -3    0.35    0.08
   6   0   3    0.42    0.12
   6   0   3    0.40    0.10
   6   0   3    0.50    0.08
  -8   0  -3  141.24    4.83
   8   0   3  147.36    4.58
   8   0   3  141.69    4.40
  -8   0  -3  135.31    4.87
   8   0   3  148.02    4.88
  -8   0  -3  143.99    4.40
  -8   0  -3  137.43    4.23
   8   0   3  154.06    4.89
   8   0   3  146.06    4.23
  -8   0  -3  140.91    4.26
  -8   0  -3  130.12    4.87
   8   0   3  141.07    4.56
  -8   0  -3  154.06    4.32
  10   0   3    8.78    0.49
 -10   0  -3    8.52    0.43
  10   0   3    8.31    0.44
  10   0   3    8.67    0.38
 -10   0  -3    9.11    0.39
  10   0   3    8.99    0.45
  10   0   3    8.44    0.49
 -10   0  -3    8.62    0.42
 -10   0  -3    9.41    0.44
  10   0   3    9.08    0.47
 -10   0  -3    8.95    0.34
  12   0   3   15.23    0.69
 -12   0  -3   15.20    0.68
  12   0   3   14.49    0.69
 -12   0  -3   14.85    0.60
  12   0   3   15.54    0.61
  12   0   3   15.91    0.78
 -12   0  -3   16.24    0.66
 -12   0  -3   16.73    0.68
  12   0   3   15.42    0.75
  14   0   3    8.33    0.50
 -14   0  -3    8.55    0.47
 -14   0  -3    8.55    0.46
 -14   0  -3    8.60    0.43
  14   0   3    7.60    0.48
  14   0   3    8.08    0.44
  14   0   3    8.98    0.59
  16   0   3    5.93    0.46
  16   0   3    5.53    0.40
  16   0   3    5.24    0.48
 -16   0  -3    6.44    0.42
  16   0   3    6.51    0.49
  18   0   3    3.29    0.33
 -18   0  -3    2.99    0.34
  18   0   3    2.35    0.36
  18   0   3    2.35    0.38
  20   0   3    1.52    0.39
 -20   0  -3    0.87    0.23
  20   0   3    1.18    0.26
  20   0   3    1.03    0.30
  22   0   3   -0.14    0.25
  22   0   3    0.30    0.29
  24   0   3    0.30    0.33
  24   0   3   -0.08    0.27
  27  -1  -3    3.05    0.54
  27  -1  -3    2.90    0.50
  27   1  -3    2.51    0.47
  27   1  -3    2.03    0.51
  25  -1  -3    1.84    0.42
  25  -1  -3    2.60    0.44
 -25   1   3    1.78    0.22
  25   1  -3    2.86    0.48
  25   1  -3    1.83    0.45
  23  -1  -3    1.05    0.34
  23  -1  -3    0.86    0.30
  23   1  -3    1.62    0.36
 -23   1   3    1.15    0.22
  23   1  -3    0.92    0.36
  23   1  -3    0.83    0.24
  21  -1  -3   27.14    1.13
  21  -1  -3   25.33    1.14
  21  -1  -3   25.78    1.01
  21  -1  -3   25.94    1.17
  21   1  -3   25.96    1.16
  21   1  -3   24.39    1.16
  21   1  -3   25.83    1.03
  19  -1  -3   -0.05    0.14
  19  -1  -3    0.00    0.17
 -19  -1   3    0.11    0.10
  19  -1  -3   -0.09    0.18
  19  -1  -3   -0.14    0.20
  19   1  -3    0.00    0.15
  19   1  -3    0.06    0.20
 -19   1   3   -0.02    0.18
  19   1  -3   -0.05    0.14
  19   1  -3   -0.21    0.19
 -17  -1   3    1.90    0.22
  17  -1  -3    1.82    0.28
  17  -1  -3    2.09    0.31
  17  -1  -3    1.91    0.28
 -17  -1   3    2.19    0.30
  17  -1  -3    1.93    0.23
 -17  -1   3    1.88    0.28
  17  -1  -3    1.67    0.27
 -17  -1   3    1.87    0.21
 -17   1   3    2.00    0.31
  17   1  -3    1.91    0.30
  17   1  -3    1.77    0.23
  17   1  -3    1.88    0.25
  17   1  -3    2.06    0.29
  15  -1  -3   25.67    1.06
 -15  -1   3   28.55    1.15
 -15  -1   3   26.88    1.12
 -15  -1   3   27.23    0.86
  15  -1  -3   27.12    1.18
  15  -1  -3   26.72    1.05
 -15  -1   3   27.29    1.07
 -15  -1   3   27.43    1.06
  15  -1  -3   25.61    1.02
 -15  -1   3   28.48    0.90
  15  -1  -3   26.47    0.96
  15  -1  -3   27.03    1.03
  15  -1  -3   27.26    1.20
  15   1  -3   26.08    1.16
  15   1  -3   26.88    1.01
  15   1  -3   27.36    1.09
 -15   1   3   26.29    1.08
 -15   1   3   26.92    1.17
 -15   1   3   28.77    1.16
 -15   1   3   27.10    1.13
  15   1  -3   29.32    1.05
  15   1  -3   26.44    0.96
  15   1  -3   29.95    1.23
  15   1  -3   23.99    1.03
 -15   1   3   27.39    0.94
  15   1  -3   26.76    1.07
 -13  -1   3    4.50    0.22
 -13  -1   3    4.75    0.34
 -13  -1   3    4.60    0.32
  13  -1  -3    5.00    0.33
  13  -1  -3    4.46    0.28
  13  -1  -3    4.53    0.32
 -13  -1   3    4.64    0.29
  13  -1  -3    4.37    0.33
  13  -1  -3    4.60    0.33
 -13  -1   3    4.38    0.34
  13  -1  -3    4.94    0.36
  13  -1  -3    4.40    0.31
  13  -1  -3    4.23    0.37
  13   1  -3    4.48    0.32
  13   1  -3    4.72    0.32
 -13   1   3    4.45    0.31
  13   1  -3    5.00    0.29
  13   1  -3    4.26    0.33
  13   1  -3    4.60    0.39
  13   1  -3    4.45    0.32
  13   1  -3    3.94    0.33
 -13   1   3    4.56    0.35
  13   1  -3    4.66    0.33
  13   1  -3    4.92    0.31
 -13   1   3    4.55    0.34
 -11  -1   3   19.38    0.80
  11  -1  -3   19.74    0.87
  11  -1  -3   20.52    0.75
  11  -1  -3   20.42    0.70
  11  -1  -3   20.85    0.76
  11  -1  -3   19.78    0.77
 -11  -1   3   21.22    0.67
  11  -1  -3   19.94    0.78
 -11  -1   3   19.05    0.77
  11  -1  -3   19.96    0.86
 -11  -1   3   20.21    0.83
 -11  -1   3   20.29    0.85
  11  -1  -3   21.01    0.80
  11   1  -3   18.55    0.84
 -11   1   3   20.09    0.85
  11   1  -3   19.18    0.76
 -11   1   3   18.75    0.85
  11   1  -3   19.81    0.75
  11   1  -3   20.63    0.80
 -11   1   3   19.68    0.79
 -11   1   3   22.67    0.86
  11   1  -3   21.21    0.88
  11   1  -3   19.50    0.70
 -11   1   3   17.98    0.83
  11   1  -3   18.70    0.77
  -9  -1   3    3.66    0.24
   9  -1  -3    3.32    0.26
   9  -1  -3    3.25    0.25
   9  -1  -3    2.96    0.20
   9  -1  -3    3.26    0.23
  -9  -1   3    3.37    0.27
   9  -1  -3    4.06    0.24
   9  -1  -3    3.48    0.29
   9  -1  -3    3.18    0.23
  -9  -1   3    3.30    0.22
  -9  -1   3    3.16    0.24
  -9  -1   3    3.45    0.19
  -9   1   3    3.55    0.21
   9   1  -3    3.69    0.25
   9   1  -3    3.74    0.24
   9   1  -3    3.17    0.21
  -9   1   3    3.21    0.25
  -9   1   3    3.47    0.26
  -9   1   3    3.73    0.24
   9   1  -3    3.33    0.25
   9   1  -3    3.40    0.24
  -9   1   3    3.55    0.28
  -9   1   3    3.25    0.24
   9   1  -3    3.53    0.25
   9   1  -3    3.41    0.28
   7  -1  -3   11.31    0.50
   7  -1  -3   11.22    0.43
   7  -1  -3   11.01    0.48
  -7  -1   3   11.27    0.48
   7  -1  -3   10.71    0.39
  -7  -1   3   10.38    0.48
   7  -1  -3   10.99    0.44
  -7  -1   3   11.77    0.39
   7  -1  -3   10.83    0.44
  -7  -1   3   10.96    0.42
  -7  -1   3   11.60    0.47
   7  -1  -3   11.21    0.42
  -7  -1   3   11.62    0.45
  -7   1   3   10.22    0.48
   7   1  -3   10.24    0.49
  -7   1   3   10.94    0.46
   7   1  -3    9.24    0.43
   7   1  -3   10.09    0.44
  -7   1   3    9.97    0.39
   7   1  -3   10.48    0.44
   7   1  -3   10.91    0.47
   7   1  -3   10.39    0.42
   7   1  -3   10.32    0.39
  -7   1   3   10.45    0.45
  -7   1   3    9.99    0.46
   5  -1  -3  119.49    3.72
   5  -1  -3  121.35    3.58
  -5  -1   3  119.87    4.12
  -5  -1   3  125.51    3.61
   5  -1  -3  121.92    3.57
  -5  -1   3  119.13    4.12
  -5  -1   3  124.29    4.21
   5  -1  -3  123.42    3.60
   5  -1  -3  122.71    4.11
   5  -1  -3  119.30    4.11
  -5  -1   3  119.98    3.73
  -5  -1   3  122.05    3.58
   5   1  -3  128.55    3.53
  -5   1   3  127.38    3.87
   5   1  -3  131.71    3.62
  -5   1   3  115.96    4.11
   5   1  -3  127.03    4.21
   5   1  -3  119.87    3.73
   5   1  -3  127.18    4.14
   5   1  -3  119.25    3.86
  -5   1   3  122.12    3.58
   5   1  -3  119.39    3.60
  -5   1   3  124.88    3.86
   5   1  -3  121.53    3.59
  -5   1   3  114.30    4.12
  -5   1   3  120.22    3.72
  -3  -1   3   64.22    2.18
   3  -1  -3   62.97    2.15
  -3  -1   3   67.94    2.23
  -3  -1   3   65.17    1.98
  -3  -1   3   64.65    1.89
   3  -1  -3   67.32    1.91
   3  -1  -3   63.44    1.89
  -3  -1   3   62.15    2.18
   3  -1  -3   65.53    1.96
   3  -1  -3   61.21    2.15
  -3  -1   3   65.54    1.91
   3   1  -3   65.98    2.23
  -3   1   3   63.05    1.96
   3   1  -3   66.66    1.87
   3   1  -3   63.25    1.91
   3   1  -3   60.47    1.89
  -3   1   3   63.69    2.03
  -3   1   3   65.11    1.96
   3   1  -3   60.43    2.18
  -3   1   3   65.13    2.17
  -3   1   3   61.92    2.03
  -3   1   3   63.86    1.87
   3   1  -3   59.64    2.18
  -3   1   3   60.51    2.16
   3   1  -3   61.73    1.97
   1  -1  -3   54.76    1.86
  -1  -1   3   54.17    1.92
   1  -1  -3   55.60    1.64
  -1  -1   3   54.63    1.74
   1  -1  -3   55.93    1.69
  -1  -1   3   58.74    1.67
  -1  -1   3   56.29    1.81
  -1  -1   3   57.23    1.96
  -1  -1   3   56.10    1.67
   1  -1  -3   56.01    1.87
   1   1  -3   55.46    1.74
  -1   1   3   55.79    1.89
  -1   1   3   56.10    1.77
  -1   1   3   55.92    1.72
   1   1  -3   56.11    1.93
   1   1  -3   59.04    1.96
   1   1  -3   54.40    1.92
  -1   1   3   54.15    1.89
   1   1  -3   58.45    1.68
  -1   1   3   55.98    1.77
   1   1  -3   55.70    1.67
  -1   1   3   58.77    1.72
   1  -1   3   87.78    2.69
   1  -1   3   90.67    3.04
  -1  -1  -3   90.01    2.64
   1  -1   3   89.27    2.79
   1  -1   3   89.53    2.59
   1  -1   3   84.94    2.79
   1  -1   3   89.81    2.59
  -1  -1  -3   87.31    2.60
  -1   1  -3   86.74    2.69
   1   1   3   88.77    2.74
   1   1   3   86.75    2.93
   1   1   3   89.21    2.74
  -1   1  -3   86.13    2.98
  -1   1  -3   87.20    3.03
   1   1   3   88.05    2.65
  -1   1  -3   87.43    2.61
  -1   1  -3   85.21    2.58
  -1   1  -3   86.07    2.97
   1   1   3   87.23    2.92
   1   1   3   90.41    2.66
  -1   1  -3   89.13    2.79
   3  -1   3   38.22    1.51
   3  -1   3   43.98    1.42
  -3  -1  -3   42.58    1.26
   3  -1   3   43.04    1.30
   3  -1   3   41.84    1.30
  -3  -1  -3   43.10    1.26
   3  -1   3   44.85    1.43
   3  -1   3   42.51    1.52
   3  -1   3   41.55    1.37
  -3  -1  -3   44.60    1.34
  -3   1  -3   45.38    1.29
   3   1   3   42.56    1.47
   3   1   3   42.77    1.37
  -3   1  -3   42.19    1.51
  -3   1  -3   41.94    1.51
  -3   1  -3   42.95    1.34
  -3   1  -3   42.18    1.37
   3   1   3   44.82    1.35
   3   1   3   43.52    1.37
   3   1   3   43.28    1.47
  -3   1  -3   41.08    1.52
   3   1   3   43.12    1.34
   5  -1   3   25.64    0.88
   5  -1   3   23.32    0.78
   5  -1   3   24.47    0.77
   5  -1   3   23.66    0.84
  -5  -1  -3   23.18    0.83
   5  -1   3   22.75    0.92
   5  -1   3   23.77    0.86
   5  -1   3   22.65    0.92
  -5  -1  -3   23.56    0.81
   5  -1   3   24.33    0.87
  -5  -1  -3   23.26    0.74
  -5  -1  -3   22.93    0.83
   5   1   3   23.92    0.82
   5   1   3   25.10    0.82
  -5   1  -3   24.92    0.85
   5   1   3   24.16    0.83
   5   1   3   23.55    0.89
   5   1   3   25.38    0.82
  -5   1  -3   24.40    0.92
  -5   1  -3   25.30    0.75
   5   1   3   23.47    0.81
  -5   1  -3   24.13    0.90
   5   1   3   23.86    0.89
  -5   1  -3   24.14    0.83
   7  -1   3   12.13    0.52
  -7  -1  -3   11.75    0.42
  -7  -1  -3   12.19    0.48
   7  -1   3   12.64    0.57
  -7  -1  -3   12.15    0.47
   7  -1   3   11.96    0.46
   7  -1   3   11.51    0.51
  -7  -1  -3   12.35    0.47
   7  -1   3   12.78    0.57
   7  -1   3   12.54    0.53
  -7  -1  -3   12.46    0.44
   7   1   3   11.08    0.48
   7   1   3   12.46    0.49
   7   1   3   12.56    0.41
  -7   1  -3   11.41    0.50
   7   1   3   12.61    0.50
   7   1   3   12.27    0.53
  -7   1  -3   12.26    0.51
  -7   1  -3   10.89    0.50
   7   1   3   11.14    0.48
  -7   1  -3   11.78    0.54
  -7   1  -3   12.10    0.51
   7   1   3   10.50    0.52
  -9  -1  -3    1.62    0.15
   9  -1   3    1.12    0.17
  -9  -1  -3    1.51    0.18
   9  -1   3    1.17    0.14
   9  -1   3    1.47    0.20
  -9  -1  -3    1.61    0.17
   9  -1   3    1.37    0.19
   9  -1   3    1.63    0.21
  -9  -1  -3    1.58    0.15
  -9  -1  -3    1.52    0.15
  -9  -1  -3    1.51    0.14
   9  -1   3    0.89    0.18
  -9   1  -3    1.63    0.18
  -9   1  -3    1.71    0.11
   9   1   3    1.35    0.19
  -9   1  -3    0.96    0.16
   9   1   3    1.00    0.17
  -9   1  -3    1.49    0.19
   9   1   3    1.52    0.19
   9   1   3    1.09    0.15
  -9   1  -3    1.34    0.16
   9   1   3    1.33    0.13
   9   1   3    1.12    0.16
  -9   1  -3    1.60    0.16
  -9   1  -3    1.36    0.19
 -11  -1  -3   11.75    0.46
  11  -1   3   12.73    0.65
 -11  -1  -3   13.08    0.54
  11  -1   3   12.44    0.51
 -11  -1  -3   12.74    0.52
  11  -1   3   11.91    0.57
  11  -1   3   12.35    0.63
  11  -1   3   12.78    0.59
 -11  -1  -3   11.25    0.52
 -11  -1  -3   12.89    0.53
  11   1   3   12.13    0.48
 -11   1  -3   12.59    0.56
 -11   1  -3   12.33    0.57
 -11   1  -3   11.26    0.52
  11   1   3   12.12    0.58
  11   1   3   11.01    0.55
  11   1   3   11.15    0.59
 -11   1  -3   12.11    0.52
  11   1   3   11.27    0.55
 -11   1  -3   10.87    0.57
 -11   1  -3   11.74    0.52
  11   1   3   12.09    0.62
  13  -1   3   27.45    1.16
  13  -1   3   27.48    1.18
 -13  -1  -3   24.91    0.89
  13  -1   3   27.35    1.07
 -13  -1  -3   26.08    0.97
  13  -1   3   24.50    1.03
  13  -1   3   25.54    0.94
 -13   1  -3   25.84    1.00
  13   1   3   26.65    0.92
  13   1   3   26.43    1.04
 -13   1  -3   26.05    1.08
 -13   1  -3   26.41    1.00
  13   1   3   24.78    1.01
 -13   1  -3   26.63    1.04
  13   1   3   26.06    1.14
  13   1   3   26.27    1.13
 -13   1  -3   24.81    0.99
  15  -1   3    5.90    0.45
 -15  -1  -3    6.78    0.34
  15  -1   3    6.63    0.47
  15  -1   3    6.80    0.41
 -15  -1  -3    6.48    0.40
 -15   1  -3    6.25    0.33
  15   1   3    6.67    0.45
 -15   1  -3    5.84    0.32
 -15   1  -3    7.21    0.45
 -15   1  -3    6.97    0.44
  15   1   3    7.74    0.52
  15   1   3    6.63    0.39
  15   1   3    6.40    0.45
 -17  -1  -3   -0.06    0.12
  17  -1   3   -0.15    0.17
  17  -1   3    0.31    0.21
  17  -1   3    0.01    0.15
  17   1   3   -0.02    0.15
  17   1   3    0.08    0.21
 -17   1  -3    0.08    0.15
  17   1   3    0.05    0.19
  17   1   3    0.08    0.15
 -19  -1  -3    0.39    0.18
  19  -1   3    0.06    0.17
  19  -1   3    0.03    0.22
  19  -1   3    0.23    0.23
  19   1   3    0.23    0.25
 -19   1  -3    0.01    0.16
  19   1   3    0.15    0.19
  19   1   3    0.21    0.21
  21  -1   3    0.17    0.28
  21  -1   3    0.37    0.29
 -21   1  -3    0.46    0.21
  21   1   3    0.73    0.24
  21   1   3    0.28    0.27
  21   1   3    0.33    0.28
  23  -1   3    0.94    0.37
  23  -1   3    0.44    0.35
  23   1   3    0.20    0.30
  23   1   3    0.71    0.34
  25  -1   3    1.35    0.42
  25   1   3    1.08    0.45
  28  -2  -3   -0.30    0.34
  28  -2  -3    0.39    0.36
  26  -2  -3    0.10    0.32
  26  -2  -3   -0.39    0.28
  26   2  -3    0.21    0.33
 -26   2   3    0.30    0.17
  26   2  -3   -0.27    0.23
  24  -2  -3    3.29    0.46
  24  -2  -3    4.23    0.53
  24   2  -3    4.67    0.59
  24   2  -3    3.53    0.49
  22  -2  -3    2.94    0.32
  22  -2  -3    2.90    0.43
  22  -2  -3    2.19    0.37
  22   2  -3    2.89    0.34
  22   2  -3    2.83    0.43
  22   2  -3    2.98    0.43
  20  -2  -3    8.80    0.58
  20  -2  -3    8.84    0.59
  20  -2  -3    8.59    0.48
  20  -2  -3    8.87    0.59
  20   2  -3    6.88    0.48
 -20   2   3    8.42    0.61
  20   2  -3    7.86    0.58
  20   2  -3    8.15    0.59
  18  -2  -3   12.15    0.66
  18  -2  -3   11.38    0.62
  18  -2  -3   11.38    0.55
  18  -2  -3   11.88    0.67
 -18   2   3   11.80    0.67
  18   2  -3   11.71    0.57
  18   2  -3   12.17    0.59
  18   2  -3   12.15    0.68
  18   2  -3   11.84    0.65
 -16  -2   3    7.82    0.48
 -16  -2   3    7.55    0.45
  16  -2  -3    7.88    0.40
  16  -2  -3    6.89    0.48
  16  -2  -3    6.88    0.46
  16  -2  -3    8.16    0.50
 -16  -2   3    7.54    0.46
 -16  -2   3    6.97    0.34
  16   2  -3    7.20    0.41
  16   2  -3    7.37    0.42
  16   2  -3    7.38    0.47
 -16   2   3    7.32    0.50
  16   2  -3    7.74    0.55
  16   2  -3    7.92    0.48
  16   2  -3    7.28    0.49
  14  -2  -3    4.76    0.37
  14  -2  -3    4.50    0.38
 -14  -2   3    5.31    0.35
  14  -2  -3    5.09    0.34
 -14  -2   3    5.05    0.31
  14  -2  -3    5.72    0.44
  14  -2  -3    5.14    0.31
 -14  -2   3    5.48    0.36
 -14  -2   3    5.50    0.22
  14  -2  -3    5.24    0.39
 -14  -2   3    5.52    0.38
  14   2  -3    5.15    0.42
  14   2  -3    4.54    0.38
  14   2  -3    4.98    0.37
  14   2  -3    5.07    0.33
 -14   2   3    5.49    0.42
 -14   2   3    5.77    0.40
  14   2  -3    5.35    0.36
  14   2  -3    4.98    0.38
 -14   2   3    5.67    0.40
  14   2  -3    5.73    0.32
  14   2  -3    6.13    0.38
  12  -2  -3   38.36    1.29
  12  -2  -3   38.28    1.31
 -12  -2   3   36.53    1.43
  12  -2  -3   35.71    1.34
  12  -2  -3   41.85    1.52
 -12  -2   3   37.48    1.34
 -12  -2   3   40.98    1.47
  12  -2  -3   39.16    1.50
  12  -2  -3   37.82    1.35
 -12  -2   3   38.00    1.14
  12  -2  -3   38.38    1.24
  12  -2  -3   36.98    1.23
 -12  -2   3   38.97    1.27
 -12   2   3   34.78    1.47
  12   2  -3   38.30    1.48
  12   2  -3   37.89    1.50
  12   2  -3   37.77    1.24
  12   2  -3   42.75    1.32
 -12   2   3   39.23    1.40
  12   2  -3   38.27    1.35
  12   2  -3   41.65    1.41
  12   2  -3   38.40    1.38
 -12   2   3   37.93    1.37
 -12   2   3   38.63    1.51
 -12   2   3   37.69    1.48
  12   2  -3   37.95    1.33
 -10  -2   3   67.34    1.93
  10  -2  -3   66.35    2.35
  10  -2  -3   66.18    1.99
  10  -2  -3   63.01    2.11
 -10  -2   3   66.85    2.02
  10  -2  -3   62.77    2.02
 -10  -2   3   64.78    2.31
 -10  -2   3   63.46    2.30
  10  -2  -3   65.41    2.34
 -10  -2   3   65.16    2.11
  10  -2  -3   63.96    2.05
 -10  -2   3   62.01    1.92
  10  -2  -3   65.58    2.11
 -10  -2   3   63.22    2.30
  10  -2  -3   63.47    1.98
 -10   2   3   65.63    2.20
 -10   2   3   65.74    2.14
 -10   2   3   71.95    2.36
  10   2  -3   68.26    2.20
  10   2  -3   73.12    2.40
  10   2  -3   66.47    2.04
  10   2  -3   63.53    2.11
  10   2  -3   66.94    2.35
 -10   2   3   66.67    2.38
  10   2  -3   64.36    2.00
  10   2  -3   63.50    2.18
  10   2  -3   64.32    2.07
  10   2  -3   61.66    2.32
   8  -2  -3    0.73    0.14
   8  -2  -3    1.04    0.10
   8  -2  -3    0.97    0.14
  -8  -2   3    0.93    0.08
  -8  -2   3    0.70    0.13
   8  -2  -3    0.91    0.12
   8  -2  -3    1.00    0.16
  -8  -2   3    0.89    0.11
   8  -2  -3    0.81    0.14
   8  -2  -3    0.77    0.13
  -8  -2   3    0.98    0.13
  -8  -2   3    0.96    0.14
   8  -2  -3    0.80    0.09
  -8   2   3    0.69    0.15
  -8   2   3    0.76    0.12
   8   2  -3    0.81    0.14
   8   2  -3    0.98    0.16
   8   2  -3    0.90    0.14
  -8   2   3    0.82    0.15
   8   2  -3    0.79    0.13
  -8   2   3    0.52    0.11
   8   2  -3    0.95    0.14
   8   2  -3    0.85    0.14
   8   2  -3    0.69    0.13
   8   2  -3    0.98    0.11
  -8   2   3    0.92    0.16
   8   2  -3    0.95    0.14
   6  -2  -3   60.61    2.13
  -6  -2   3   63.98    2.13
   6  -2  -3   62.63    1.94
   6  -2  -3   59.43    1.80
   6  -2  -3   63.04    2.13
  -6  -2   3   60.52    1.94
   6  -2  -3   59.98    1.87
   6  -2  -3   61.98    1.93
  -6  -2   3   62.38    2.15
  -6  -2   3   59.63    1.82
   6  -2  -3   60.87    1.84
  -6  -2   3   60.93    2.14
   6  -2  -3   61.40    1.80
   6   2  -3   61.23    1.94
  -6   2   3   60.85    1.84
   6   2  -3   65.52    1.88
  -6   2   3   60.33    2.15
   6   2  -3   53.35    2.19
   6   2  -3   64.23    2.02
  -6   2   3   64.70    2.15
  -6   2   3   61.65    1.95
   6   2  -3   62.34    2.00
   6   2  -3   60.85    2.15
  -6   2   3   60.55    2.01
   6   2  -3   61.58    2.14
   6   2  -3   60.17    1.84
  -6   2   3   63.70    2.01
   6   2  -3   62.05    1.89
  -4  -2   3   37.76    1.24
   4  -2  -3   38.46    1.33
  -4  -2   3   35.25    1.35
   4  -2  -3   38.32    1.22
  -4  -2   3   37.42    1.16
  -4  -2   3   38.61    1.37
  -4  -2   3   35.52    1.36
  -4  -2   3   38.33    1.16
   4  -2  -3   38.29    1.33
  -4   2   3   38.62    1.35
   4   2  -3   38.42    1.17
  -4   2   3   40.92    1.23
  -4   2   3   37.49    1.23
   4   2  -3   37.97    1.24
  -4   2   3   38.09    1.35
   4   2  -3   39.56    1.20
  -4   2   3   38.03    1.26
   4   2  -3   37.71    1.37
   4   2  -3   40.53    1.28
  -4   2   3   38.37    1.26
   4   2  -3   36.55    1.36
   4   2  -3   41.27    1.29
  -4   2   3   38.89    1.14
   4   2  -3   41.31    1.14
  -4   2   3   38.99    1.14
  -2  -2   3    8.47    0.38
  -2  -2   3    8.35    0.30
  -2  -2   3    8.31    0.31
   2  -2  -3    8.37    0.35
   2  -2  -3    8.56    0.30
  -2  -2   3    8.09    0.35
  -2  -2   3    8.64    0.37
  -2  -2   3    7.91    0.37
  -2   2   3    8.34    0.30
  -2   2   3    8.69    0.31
   2   2  -3    8.81    0.32
   2   2  -3    8.74    0.31
  -2   2   3    9.09    0.30
   2   2  -3    9.00    0.32
  -2   2   3    8.69    0.33
   2   2  -3    8.88    0.39
  -2   2   3    9.56    0.32
   2   2  -3    9.06    0.36
   2   2  -3    8.85    0.36
  -2   2   3    8.00    0.33
   2   2  -3    8.78    0.36
   0  -2   3   25.16    0.96
   0  -2   3   25.99    0.96
   0  -2   3   25.87    0.81
   0  -2   3   25.42    0.81
   0  -2  -3   25.93    0.85
   0  -2   3   24.99    0.87
   0   2  -3   25.86    0.89
   0   2  -3   25.06    0.81
   0   2   3   25.76    0.80
   0   2   3   26.71    0.80
   0   2  -3   26.01    0.96
   0   2  -3   27.70    0.97
   0   2  -3   25.69    0.87
   0   2  -3   27.11    0.82
   2  -2   3   44.29    1.56
   2  -2   3   43.95    1.57
   2  -2   3   42.86    1.42
   2  -2   3   44.33    1.34
   2  -2   3   45.50    1.34
   2  -2   3   41.54    1.46
  -2  -2  -3   43.66    1.37
  -2   2  -3   43.92    1.58
  -2   2  -3   43.91    1.34
  -2   2  -3   44.85    1.43
  -2   2  -3   42.17    1.56
   2   2   3   44.30    1.34
  -2   2  -3   45.69    1.34
   2   2   3   44.62    1.34
   4  -2   3   26.14    0.92
  -4  -2  -3   26.36    0.88
   4  -2   3   26.83    0.86
   4  -2   3   26.44    1.02
   4  -2   3   26.18    0.85
   4  -2   3   27.11    0.95
   4  -2   3   27.14    1.02
   4   2   3   28.62    0.87
  -4   2  -3   25.61    0.84
   4   2   3   27.52    0.86
   4   2   3   25.73    0.85
   4   2   3   25.39    0.85
   4   2   3   26.74    0.92
  -4   2  -3   26.28    0.93
   4   2   3   27.17    0.93
  -4   2  -3   27.00    1.01
  -4   2  -3   27.17    0.85
  -4   2  -3   26.27    1.02
  -6  -2  -3    0.22    0.09
   6  -2   3    0.08    0.08
  -6  -2  -3    0.03    0.04
   6  -2   3   -0.05    0.10
  -6  -2  -3    0.00    0.06
   6  -2   3    0.05    0.09
   6  -2   3   -0.04    0.05
   6  -2   3    0.00    0.11
   6   2   3    0.12    0.08
   6   2   3    0.06    0.07
  -6   2  -3    0.20    0.11
  -6   2  -3   -0.05    0.08
  -6   2  -3    0.02    0.08
   6   2   3    0.00    0.06
  -6   2  -3    0.04    0.06
   6   2   3    0.02    0.06
   6   2   3    0.10    0.06
  -6   2  -3    0.06    0.09
   6   2   3   -0.05    0.06
   8  -2   3   79.34    2.64
   8  -2   3   78.62    2.50
  -8  -2  -3   81.44    2.51
  -8  -2  -3   83.94    2.47
  -8  -2  -3   79.67    2.40
   8  -2   3   85.38    2.74
  -8  -2  -3   86.56    2.55
   8  -2   3   81.07    2.92
  -8   2  -3   81.34    2.92
  -8   2  -3   77.79    2.90
   8   2   3   81.35    2.85
   8   2   3   85.45    2.60
   8   2   3   88.74    2.42
  -8   2  -3   87.91    2.49
   8   2   3   79.26    2.66
  -8   2  -3   83.41    2.55
   8   2   3   84.50    2.68
   8   2   3   79.28    2.58
   8   2   3   81.88    2.85
  -8   2  -3   82.15    2.65
  10  -2   3    2.14    0.24
  10  -2   3    1.55    0.22
  10  -2   3    1.51    0.23
 -10  -2  -3    1.62    0.11
 -10  -2  -3    2.36    0.22
  10  -2   3    1.46    0.17
 -10   2  -3    1.57    0.21
  10   2   3    1.53    0.19
  10   2   3    2.04    0.23
 -10   2  -3    1.79    0.20
  10   2   3    2.01    0.22
 -10   2  -3    1.94    0.23
  10   2   3    2.12    0.22
  10   2   3    1.52    0.18
 -10   2  -3    2.18    0.16
 -10   2  -3    2.08    0.22
  10   2   3    1.92    0.15
 -10   2  -3    1.50    0.21
  12  -2   3    2.71    0.30
  12  -2   3    2.98    0.33
 -12  -2  -3    2.90    0.26
 -12  -2  -3    2.63    0.16
  12  -2   3    3.24    0.37
  12  -2   3    2.46    0.24
  12   2   3    1.72    0.23
  12   2   3    2.78    0.28
 -12   2  -3    2.69    0.30
  12   2   3    2.41    0.26
 -12   2  -3    2.17    0.24
 -12   2  -3    2.27    0.26
 -12   2  -3    2.87    0.19
  12   2   3    2.76    0.31
  12   2   3    2.53    0.26
 -12   2  -3    2.52    0.28
  12   2   3    2.22    0.19
 -12   2  -3    2.89    0.25
  12   2   3    2.53    0.28
 -14  -2  -3    0.26    0.08
  14  -2   3    0.24    0.15
 -14  -2  -3    0.31    0.13
  14  -2   3    0.09    0.17
 -14   2  -3    0.25    0.16
  14   2   3    0.31    0.20
 -14   2  -3    0.27    0.12
  14   2   3    0.19    0.13
  14   2   3    0.28    0.12
  14   2   3    0.23    0.15
  14   2   3    0.17    0.18
  14   2   3    0.03    0.11
 -14   2  -3   -0.02    0.16
 -14   2  -3    0.27    0.12
 -16  -2  -3    1.96    0.17
  16  -2   3    2.04    0.25
  16  -2   3    1.83    0.33
 -16  -2  -3    2.08    0.26
  16  -2   3    1.68    0.30
 -16   2  -3    2.14    0.24
 -16   2  -3    1.82    0.22
  16   2   3    2.56    0.28
  16   2   3    2.13    0.31
 -16   2  -3    2.35    0.30
  16   2   3    1.89    0.30
  16   2   3    2.02    0.33
  18  -2   3    0.56    0.20
  18  -2   3    0.24    0.25
 -18  -2  -3    0.49    0.10
 -18  -2  -3    0.41    0.16
  18  -2   3    0.72    0.29
 -18   2  -3    0.46    0.13
  18   2   3    0.33    0.18
 -18   2  -3    0.66    0.22
  18   2   3    0.42    0.25
 -18   2  -3    0.44    0.13
  18   2   3    0.30    0.21
  20  -2   3    2.42    0.42
  20  -2   3    2.15    0.31
  20  -2   3    1.49    0.38
  20   2   3    1.36    0.32
  20   2   3    1.19    0.35
 -20   2  -3    1.98    0.32
  22  -2   3    4.34    0.56
  22  -2   3    4.65    0.59
  22   2   3    3.84    0.50
  22   2   3    3.88    0.55
 -22   2  -3    3.35    0.42
  24  -2   3    1.85    0.42
  24  -2   3    1.25    0.41
  24   2   3    1.74    0.42
  24   2   3    1.21    0.41
  27  -3  -3   -0.43    0.27
  27   3  -3    0.38    0.40
  25  -3  -3    0.91    0.34
  25  -3  -3    0.45    0.32
  25   3  -3   -0.09    0.29
  25   3  -3    0.49    0.29
 -25   3   3    0.43    0.22
  23  -3  -3    2.74    0.43
  23  -3  -3    2.26    0.38
  23   3  -3    1.75    0.41
  23   3  -3    2.53    0.39
  23   3  -3    1.77    0.31
  21  -3  -3    6.28    0.42
  21  -3  -3    5.48    0.50
  21  -3  -3    5.77    0.56
  21   3  -3    6.06    0.46
  21   3  -3    6.60    0.60
 -21   3   3    6.28    0.61
  21   3  -3    7.24    0.57
  19  -3  -3    1.16    0.20
  19  -3  -3    1.37    0.30
  19  -3  -3    1.33    0.28
  19  -3  -3    1.55    0.29
  19   3  -3    1.03    0.29
  19   3  -3    0.90    0.26
  19   3  -3    1.15    0.22
 -19   3   3    0.40    0.23
  17  -3  -3    8.76    0.57
  17  -3  -3    9.62    0.46
  17  -3  -3    9.62    0.59
  17  -3  -3    9.18    0.52
  17   3  -3    9.07    0.55
  17   3  -3    9.13    0.48
 -17   3   3   10.08    0.60
  17   3  -3    8.86    0.54
  17   3  -3   10.15    0.50
  17   3  -3    9.67    0.59
  15  -3  -3    6.94    0.44
  15  -3  -3    6.94    0.48
 -15  -3   3    7.02    0.40
 -15  -3   3    7.00    0.36
 -15  -3   3    6.39    0.41
  15  -3  -3    6.48    0.35
  15  -3  -3    6.66    0.41
  15  -3  -3    6.78    0.47
  15   3  -3    6.53    0.50
  15   3  -3    7.15    0.38
 -15   3   3    6.75    0.46
  15   3  -3    6.20    0.42
  15   3  -3    6.17    0.37
  15   3  -3    6.28    0.44
  15   3  -3    6.46    0.46
  15   3  -3    5.78    0.44
  13  -3  -3    3.59    0.35
  13  -3  -3    2.94    0.27
  13  -3  -3    3.33    0.32
  13  -3  -3    3.42    0.33
 -13  -3   3    3.08    0.24
 -13  -3   3    3.24    0.28
  13  -3  -3    2.98    0.20
 -13  -3   3    3.01    0.22
 -13  -3   3    3.36    0.28
  13  -3  -3    3.34    0.32
  13  -3  -3    3.28    0.23
  13   3  -3    3.98    0.36
  13   3  -3    2.75    0.31
 -13   3   3    2.87    0.31
 -13   3   3    2.67    0.28
 -13   3   3    3.24    0.34
  13   3  -3    3.18    0.25
  13   3  -3    3.06    0.32
  13   3  -3    2.94    0.29
  13   3  -3    3.42    0.30
  13   3  -3    2.77    0.28
 -13   3   3    3.57    0.36
 -11  -3   3   16.25    0.68
  11  -3  -3   16.76    0.71
 -11  -3   3   15.70    0.69
  11  -3  -3   16.27    0.62
  11  -3  -3   15.78    0.67
 -11  -3   3   15.76    0.60
  11  -3  -3   16.81    0.75
  11  -3  -3   16.00    0.57
  11  -3  -3   15.82    0.73
 -11  -3   3   15.73    0.65
  11  -3  -3   16.65    0.57
  11   3  -3   16.24    0.75
 -11   3   3   16.12    0.71
  11   3  -3   18.41    0.66
 -11   3   3   16.84    0.75
 -11   3   3   14.94    0.68
  11   3  -3   16.04    0.72
  11   3  -3   15.85    0.67
  11   3  -3   15.98    0.68
  11   3  -3   15.82    0.59
  11   3  -3   16.84    0.70
   9  -3  -3   20.81    0.68
   9  -3  -3   22.04    0.87
   9  -3  -3   22.00    0.80
  -9  -3   3   21.18    0.84
   9  -3  -3   21.08    0.73
   9  -3  -3   22.76    0.89
  -9  -3   3   21.37    0.83
  -9  -3   3   20.99    0.77
  -9  -3   3   20.71    0.79
   9  -3  -3   21.85    0.83
   9   3  -3   21.38    0.81
   9   3  -3   20.93    0.81
   9   3  -3   22.80    0.78
  -9   3   3   21.63    0.84
   9   3  -3   22.48    0.90
   9   3  -3   19.92    0.79
  -9   3   3   22.88    0.90
   9   3  -3   20.54    0.86
   9   3  -3   21.49    0.72
  -9   3   3   20.75    0.82
  -9   3   3   21.47    0.90
   9   3  -3   21.83    0.83
  -9   3   3   23.28    0.84
  -7  -3   3   36.19    1.37
  -7  -3   3   37.96    1.37
   7  -3  -3   37.62    1.38
   7  -3  -3   36.08    1.37
   7  -3  -3   38.63    1.26
   7  -3  -3   38.55    1.18
   7  -3  -3   36.47    1.28
  -7  -3   3   35.91    1.34
  -7  -3   3   38.92    1.26
   7   3  -3   39.63    1.32
  -7   3   3   37.86    1.41
   7   3  -3   41.34    1.23
   7   3  -3   37.34    1.40
   7   3  -3   38.69    1.28
  -7   3   3   35.95    1.27
   7   3  -3   35.94    1.39
   7   3  -3   38.27    1.25
  -7   3   3   38.76    1.41
  -7   3   3   37.62    1.31
   7   3  -3   39.19    1.18
   7   3  -3   40.33    1.31
  -7   3   3   41.79    1.32
  -5  -3   3    0.84    0.11
  -5  -3   3    0.83    0.12
  -5  -3   3    0.85    0.09
  -5  -3   3    1.09    0.14
   5  -3  -3    1.00    0.12
   5  -3  -3    0.92    0.15
   5  -3  -3    0.93    0.11
   5  -3  -3    0.90    0.11
  -5   3   3    1.35    0.15
  -5   3   3    1.23    0.12
   5   3  -3    1.47    0.12
   5   3  -3    1.22    0.14
  -5   3   3    1.36    0.14
   5   3  -3    1.20    0.14
  -5   3   3    1.62    0.16
   5   3  -3    0.92    0.13
   5   3  -3    1.11    0.10
  -5   3   3    1.36    0.09
   5   3  -3    1.18    0.08
  -5   3   3    1.25    0.09
  -5   3   3    1.27    0.14
   5   3  -3    0.83    0.13
   5   3  -3    1.22    0.14
  -5   3   3    1.22    0.14
   5   3  -3    1.30    0.15
   3  -3  -3   72.83    2.30
  -3  -3   3   75.34    2.19
  -3  -3   3   76.18    2.56
  -3  -3   3   72.73    2.32
   3  -3  -3   74.85    2.27
  -3  -3   3   75.13    2.18
  -3   3   3   74.15    2.29
  -3   3   3   73.11    2.52
   3   3  -3   78.96    2.58
   3   3  -3   80.40    2.42
   3   3  -3   76.93    2.61
   3   3  -3   74.32    2.22
  -3   3   3   70.91    2.35
   3   3  -3   74.86    2.22
   3   3  -3   71.75    2.33
   3   3  -3   69.70    2.56
  -3   3   3   75.49    2.52
  -3   3   3   74.29    2.36
  -3   3   3   78.62    2.29
  -1  -3   3    1.08    0.14
  -1  -3   3    1.07    0.09
  -1  -3   3    1.03    0.13
   1  -3  -3    1.05    0.11
  -1  -3   3    0.98    0.08
   1   3  -3    0.89    0.13
   1   3  -3    1.24    0.13
  -1   3   3    1.09    0.08
   1   3  -3    1.15    0.14
   1   3  -3    0.93    0.12
  -1   3   3    1.07    0.08
   1   3  -3    1.34    0.11
   1   3  -3    0.61    0.10
  -1  -3  -3    0.87    0.09
   1  -3   3    0.87    0.09
   1  -3   3    0.83    0.14
  -1  -3  -3    0.87    0.12
   1  -3   3    0.73    0.09
   1  -3   3    1.00    0.14
   1  -3   3    0.91    0.13
  -1   3  -3    0.98    0.10
  -1   3  -3    0.83    0.12
  -1   3  -3    0.73    0.12
  -1   3  -3    0.76    0.09
  -1   3  -3    0.77    0.13
  -1   3  -3    0.71    0.12
   3  -3   3   45.12    1.36
   3  -3   3   44.49    1.60
   3  -3   3   45.34    1.61
   3  -3   3   43.67    1.46
  -3  -3  -3   44.25    1.33
   3  -3   3   43.80    1.37
  -3  -3  -3   44.84    1.40
  -3   3  -3   44.49    1.37
  -3   3  -3   43.55    1.47
  -3   3  -3   43.30    1.62
  -3   3  -3   44.70    1.37
  -3   3  -3   43.71    1.61
   3   3   3   45.16    1.35
  -3   3  -3   44.31    1.50
   3   3   3   44.94    1.34
   5  -3   3   39.23    1.45
  -5  -3  -3   39.49    1.25
   5  -3   3   39.11    1.32
   5  -3   3   39.35    1.22
   5  -3   3   38.12    1.45
   5  -3   3   39.62    1.23
  -5   3  -3   36.70    1.32
   5   3   3   38.33    1.31
  -5   3  -3   39.55    1.35
   5   3   3   40.42    1.23
  -5   3  -3   38.50    1.45
  -5   3  -3   36.80    1.21
   5   3   3   38.41    1.22
  -5   3  -3   38.27    1.45
  -5   3  -3   38.97    1.23
   7  -3   3    1.81    0.23
   7  -3   3    1.22    0.18
   7  -3   3    1.47    0.19
   7  -3   3    1.25    0.14
  -7  -3  -3    1.28    0.16
   7  -3   3    1.35    0.20
   7   3   3    1.23    0.12
   7   3   3    1.48    0.15
   7   3   3    1.53    0.13
  -7   3  -3    1.08    0.18
   7   3   3    1.39    0.14
  -7   3  -3    1.44    0.17
   7   3   3    1.59    0.16
  -7   3  -3    1.71    0.16
   7   3   3    1.30    0.13
  -7   3  -3    1.21    0.17
   9  -3   3   10.97    0.60
   9  -3   3   11.64    0.56
   9  -3   3   10.69    0.59
  -9  -3  -3   11.76    0.49
   9  -3   3   11.70    0.56
   9  -3   3   10.99    0.48
  -9   3  -3   12.10    0.57
  -9   3  -3   12.02    0.61
   9   3   3   11.58    0.49
   9   3   3   11.23    0.53
  -9   3  -3   11.74    0.47
   9   3   3   11.84    0.48
  -9   3  -3   11.20    0.59
  -9   3  -3   11.43    0.57
   9   3   3   11.52    0.52
   9   3   3   12.96    0.51
   9   3   3   11.53    0.48
  11  -3   3    4.67    0.35
  11  -3   3    4.09    0.39
  11  -3   3    4.22    0.30
 -11  -3  -3    4.87    0.29
  11  -3   3    3.30    0.35
  11  -3   3    4.39    0.34
 -11   3  -3    4.31    0.37
 -11   3  -3    4.06    0.34
  11   3   3    3.68    0.27
  11   3   3    4.45    0.34
  11   3   3    3.85    0.30
  11   3   3    4.39    0.22
 -11   3  -3    4.49    0.26
 -11   3  -3    4.22    0.35
  11   3   3    4.69    0.31
  11   3   3    4.17    0.31
  11   3   3    3.55    0.34
 -11   3  -3    3.98    0.32
 -13  -3  -3   10.71    0.51
  13  -3   3   11.78    0.62
  13  -3   3   11.18    0.54
  13   3   3   12.64    0.66
 -13   3  -3   11.45    0.60
  13   3   3   11.19    0.55
  13   3   3   12.51    0.61
  13   3   3   11.63    0.61
  13   3   3   11.54    0.56
 -13   3  -3   11.83    0.63
  13   3   3   10.66    0.60
 -13   3  -3   11.48    0.60
 -13   3  -3   11.24    0.59
  15  -3   3    2.23    0.35
 -15  -3  -3    1.83    0.23
  15  -3   3    1.86    0.25
  15   3   3    1.48    0.24
  15   3   3    1.74    0.31
 -15   3  -3    1.51    0.26
  15   3   3    1.87    0.27
  15   3   3    1.65    0.29
 -15   3  -3    1.67    0.28
 -15   3  -3    1.54    0.23
 -15   3  -3    1.91    0.25
  17  -3   3    0.79    0.20
  17  -3   3    0.53    0.23
  17  -3   3    0.18    0.22
  17   3   3    0.36    0.24
  17   3   3    0.47    0.22
  17   3   3    0.41    0.19
 -17   3  -3    0.43    0.21
 -17   3  -3    0.69    0.17
 -17   3  -3    0.41    0.16
  19  -3   3    1.46    0.26
  19  -3   3    1.08    0.34
  19  -3   3    0.65    0.29
  19   3   3    0.60    0.27
 -19   3  -3    0.97    0.19
 -19   3  -3    0.49    0.24
  19   3   3    0.77    0.26
  19   3   3    0.71    0.25
 -19   3  -3    0.94    0.19
  21  -3   3    2.44    0.43
  21  -3   3    2.63    0.45
  21   3   3    3.11    0.47
 -21   3  -3    3.49    0.43
  21   3   3    2.53    0.41
 -21   3  -3    2.83    0.26
 -21   3  -3    2.29    0.23
  23  -3   3    1.32    0.38
  23  -3   3    1.86    0.44
  23   3   3    1.76    0.43
  23   3   3    1.58    0.38
 -23   3  -3    1.23    0.32
  25  -3   3    0.26    0.30
 -26   4   3    0.69    0.26
  26   4  -3    0.93    0.39
  26   4  -3    0.86    0.35
  24  -4  -3    1.43    0.35
  24   4  -3    1.92    0.38
  24   4  -3    1.19    0.43
  22  -4  -3    1.77    0.36
  22  -4  -3    2.26    0.37
  22  -4  -3    2.03    0.27
  22   4  -3    2.44    0.34
 -22   4   3    3.10    0.45
 -22   4   3    2.20    0.40
  22   4  -3    2.76    0.45
  22   4  -3    1.52    0.34
  20  -4  -3    7.49    0.51
  20  -4  -3    8.53    0.60
  20  -4  -3    7.62    0.43
 -20   4   3    8.00    0.62
  20   4  -3    7.62    0.58
  20   4  -3    8.44    0.51
  20   4  -3    7.20    0.59
  18  -4  -3    2.69    0.25
  18  -4  -3    2.93    0.37
  18  -4  -3    2.63    0.32
  18  -4  -3    2.57    0.37
  18   4  -3    2.58    0.35
  18   4  -3    2.76    0.34
  18   4  -3    3.06    0.40
 -18   4   3    2.61    0.38
  18   4  -3    2.75    0.29
  16  -4  -3    1.99    0.26
  16  -4  -3    2.07    0.20
  16  -4  -3    2.35    0.33
  16  -4  -3    1.70    0.30
 -16   4   3    1.97    0.31
  16   4  -3    1.82    0.27
  16   4  -3    1.91    0.21
  16   4  -3    1.93    0.27
  16   4  -3    1.56    0.30
  16   4  -3    1.79    0.22
  16   4  -3    1.38    0.29
  14  -4  -3    4.24    0.40
  14  -4  -3    3.86    0.39
  14  -4  -3    3.62    0.35
  14  -4  -3    3.83    0.29
  14  -4  -3    3.94    0.23
  14  -4  -3    3.86    0.37
  14   4  -3    3.15    0.31
  14   4  -3    4.38    0.41
 -14   4   3    3.34    0.36
  14   4  -3    2.73    0.30
  14   4  -3    3.73    0.34
  14   4  -3    3.92    0.38
 -14   4   3    3.50    0.35
 -14   4   3    3.28    0.34
  14   4  -3    3.22    0.27
  12  -4  -3    1.50    0.22
 -12  -4   3    1.48    0.19
 -12  -4   3    1.90    0.17
  12  -4  -3    2.02    0.28
 -12  -4   3    1.57    0.18
  12  -4  -3    1.65    0.24
  12  -4  -3    1.68    0.24
  12  -4  -3    1.75    0.14
  12  -4  -3    1.74    0.19
  12   4  -3    1.50    0.24
  12   4  -3    0.81    0.16
 -12   4   3    1.52    0.22
 -12   4   3    2.02    0.26
 -12   4   3    1.08    0.19
  12   4  -3    1.86    0.24
  12   4  -3    1.81    0.24
  12   4  -3    1.17    0.20
  12   4  -3    1.47    0.22
 -12   4   3    1.87    0.26
  12   4  -3    1.86    0.18
  10  -4  -3    6.21    0.39
  10  -4  -3    6.90    0.39
 -10  -4   3    6.90    0.35
 -10  -4   3    6.64    0.35
  10  -4  -3    6.31    0.36
 -10  -4   3    6.83    0.33
  10  -4  -3    6.10    0.39
  10  -4  -3    6.86    0.32
  10   4  -3    6.37    0.38
 -10   4   3    6.19    0.37
  10   4  -3    7.36    0.36
  10   4  -3    6.78    0.39
  10   4  -3    6.78    0.38
  10   4  -3    6.35    0.30
 -10   4   3    6.78    0.39
 -10   4   3    5.91    0.40
  10   4  -3    6.68    0.36
  10   4  -3    6.38    0.35
 -10   4   3    5.73    0.37
  10   4  -3    7.10    0.42
 -10   4   3    6.21    0.42
  -8  -4   3   21.26    0.75
   8  -4  -3   19.97    0.80
  -8  -4   3   20.70    0.78
   8  -4  -3   21.45    0.68
   8  -4  -3   21.04    0.76
   8  -4  -3   21.39    0.82
   8  -4  -3   21.22    0.82
  -8  -4   3   21.61    0.79
  -8   4   3   19.15    0.84
  -8   4   3   21.44    0.79
  -8   4   3   19.47    0.69
   8   4  -3   19.19    0.82
   8   4  -3   21.12    0.79
   8   4  -3   19.03    0.76
   8   4  -3   20.32    0.84
  -8   4   3   19.76    0.79
  -8   4   3   20.09    0.85
   8   4  -3   20.59    0.77
   8   4  -3   19.65    0.76
   8   4  -3   19.98    0.76
  -8   4   3   20.61    0.79
   8   4  -3   20.12    0.68
  -6  -4   3   20.01    0.79
  -6  -4   3   21.10    0.74
   6  -4  -3   22.17    0.74
   6  -4  -3   19.74    0.77
   6  -4  -3   20.26    0.78
   6  -4  -3   21.41    0.78
  -6   4   3   20.96    0.66
  -6   4   3   21.38    0.77
   6   4  -3   22.16    0.79
   6   4  -3   20.40    0.72
   6   4  -3   21.89    0.85
  -6   4   3   20.27    0.83
   6   4  -3   20.03    0.76
  -6   4   3   20.45    0.82
  -6   4   3   19.61    0.76
   6   4  -3   20.80    0.82
   6   4  -3   20.87    0.77
   6   4  -3   21.25    0.68
  -6   4   3   21.15    0.77
  -4  -4   3   69.83    2.16
  -4  -4   3   68.56    2.37
   4  -4  -3   66.84    2.16
   4  -4  -3   70.16    2.11
  -4   4   3   66.51    2.14
   4   4  -3   68.22    2.05
  -4   4   3   66.61    2.36
  -4   4   3   67.12    2.20
   4   4  -3   69.39    2.40
  -4   4   3   73.27    2.15
  -4   4   3   69.36    2.36
   4   4  -3   68.71    2.17
   4   4  -3   70.75    2.25
   4   4  -3   67.19    2.23
   4   4  -3   69.26    2.39
  -4   4   3   68.60    2.20
  -2  -4   3   41.11    1.45
   2  -4  -3   41.16    1.32
  -2  -4   3   40.47    1.46
  -2  -4   3   40.08    1.33
   2   4  -3   41.00    1.26
   2   4  -3   40.73    1.35
  -2   4   3   36.72    1.38
   2   4  -3   39.12    1.38
   2   4  -3   42.29    1.48
   2   4  -3   40.60    1.25
  -2   4   3   42.90    1.28
  -2   4   3   40.95    1.28
  -2   4   3   43.55    1.38
   2   4  -3   42.07    1.39
   2   4  -3   40.91    1.49
   0  -4   3   51.65    1.81
   0  -4   3   53.03    1.52
   0  -4   3   50.15    1.65
   0  -4   3   48.99    1.81
   0  -4   3   50.91    1.52
   0  -4  -3   51.16    1.59
   0   4   3   49.36    1.54
   0   4  -3   52.75    1.84
   0   4  -3   55.02    1.57
   0   4   3   51.72    1.54
   0   4  -3   52.55    1.71
   0   4  -3   50.00    1.84
   0   4  -3   50.89    1.67
   0   4  -3   50.85    1.71
   2  -4   3    2.93    0.24
  -2  -4  -3    2.62    0.20
   2  -4   3    2.78    0.21
   2  -4   3    3.17    0.17
   2  -4   3    2.90    0.24
  -2  -4  -3    2.88    0.15
   2  -4   3    2.80    0.15
  -2   4  -3    3.11    0.25
  -2   4  -3    2.99    0.23
  -2   4  -3    2.78    0.18
  -2   4  -3    2.55    0.22
  -2   4  -3    3.04    0.23
   4  -4   3   26.98    0.88
   4  -4   3   25.80    1.06
  -4  -4  -3   27.52    0.92
   4  -4   3   26.03    0.97
   4  -4   3   26.85    1.06
   4  -4   3   28.36    0.87
   4   4   3   27.74    0.84
  -4   4  -3   26.53    0.98
  -4   4  -3   27.14    0.89
   4   4   3   27.55    0.84
  -4   4  -3   27.10    1.00
  -4   4  -3   26.79    1.07
   6  -4   3   14.72    0.55
   6  -4   3   16.25    0.68
   6  -4   3   14.21    0.68
   6  -4   3   14.68    0.69
   6  -4   3   15.37    0.54
  -6  -4  -3   15.16    0.58
   6  -4   3   14.09    0.62
  -6   4  -3   15.13    0.64
  -6   4  -3   15.77    0.65
   6   4   3   15.99    0.53
  -6   4  -3   14.25    0.69
  -6   4  -3   14.72    0.69
   6   4   3   14.60    0.54
   6   4   3   14.95    0.52
  -6   4  -3   14.48    0.55
   8  -4   3    6.66    0.43
   8  -4   3    7.26    0.34
   8  -4   3    6.64    0.43
   8  -4   3    6.58    0.40
  -8  -4  -3    6.77    0.34
  -8   4  -3    6.57    0.40
   8   4   3    6.46    0.32
   8   4   3    6.41    0.31
  -8   4  -3    6.77    0.43
   8   4   3    6.65    0.30
   8   4   3    6.72    0.37
   8   4   3    6.83    0.32
  -8   4  -3    6.21    0.43
   8   4   3    6.66    0.33
   8   4   3    6.28    0.30
   8   4   3    6.27    0.29
  -8   4  -3    6.99    0.41
  10  -4   3   20.59    0.75
  10  -4   3   19.51    0.85
  10  -4   3   20.23    0.94
 -10  -4  -3   20.66    0.76
  10  -4   3   20.84    0.94
  10   4   3   20.62    0.76
 -10   4  -3   20.92    0.94
  10   4   3   20.50    0.83
  10   4   3   18.86    0.76
 -10   4  -3   20.79    0.88
  10   4   3   20.61    0.83
 -10   4  -3   19.88    0.90
  10   4   3   20.52    0.84
 -10   4  -3   19.31    0.92
  10   4   3   21.04    0.78
  12  -4   3    1.97    0.30
 -12  -4  -3    2.15    0.23
  12  -4   3    1.64    0.21
  12   4   3    1.77    0.22
  12   4   3    1.80    0.27
  12   4   3    1.51    0.21
  12   4   3    1.33    0.23
  12   4   3    1.53    0.21
 -12   4  -3    1.56    0.24
 -12   4  -3    1.68    0.27
  12   4   3    1.78    0.21
 -14  -4  -3    6.86    0.40
  14  -4   3    7.47    0.53
  14  -4   3    7.73    0.43
  14   4   3    7.85    0.53
  14   4   3    7.03    0.43
  14   4   3    7.08    0.44
 -14   4  -3    7.92    0.50
 -14   4  -3    7.35    0.53
  14   4   3    8.43    0.55
  14   4   3    7.13    0.48
  16  -4   3    0.71    0.27
  16  -4   3    0.48    0.18
  16   4   3    0.85    0.21
  16   4   3    0.56    0.26
 -16   4  -3    1.17    0.23
  16   4   3    0.47    0.20
 -16   4  -3    0.92    0.26
 -16   4  -3    0.99    0.27
  18  -4   3    2.16    0.29
  18  -4   3    2.72    0.38
  18  -4   3    2.16    0.39
  18   4   3    1.84    0.31
 -18   4  -3    2.23    0.30
  18   4   3    1.96    0.36
 -18   4  -3    2.03    0.34
  18   4   3    1.96    0.32
  20  -4   3    6.52    0.68
  20  -4   3    5.90    0.58
  20   4   3    4.76    0.56
  20   4   3    6.08    0.58
 -20   4  -3    5.41    0.44
 -20   4  -3    6.42    0.57
  20   4   3    6.70    0.54
  22  -4   3    1.84    0.41
  22  -4   3    1.32    0.39
  22   4   3    0.97    0.41
 -22   4  -3    1.07    0.21
 -22   4  -3    1.20    0.32
  22   4   3    1.00    0.33
  24  -4   3    1.47    0.43
  24  -4   3    0.76    0.38
  24   4   3    0.61    0.36
  25   5  -3    1.78    0.40
  25   5  -3    1.96    0.45
 -23   5   3    4.81    0.59
  23   5  -3    4.17    0.56
 -23   5   3    3.98    0.55
  23   5  -3    4.34    0.52
  21  -5  -3    1.05    0.27
  21  -5  -3    1.06    0.17
 -21   5   3    1.24    0.36
 -21   5   3    0.70    0.32
  21   5  -3    1.00    0.28
  21   5  -3    0.69    0.30
  19  -5  -3   13.80    0.68
  19  -5  -3   13.04    0.53
  19  -5  -3   13.34    0.74
  19   5  -3   12.65    0.77
  19   5  -3   13.15    0.74
 -19   5   3   13.32    0.80
  19   5  -3   12.77    0.73
  17  -5  -3    1.82    0.17
  17  -5  -3    2.08    0.31
  17  -5  -3    2.41    0.29
  17   5  -3    1.73    0.29
 -17   5   3    2.16    0.35
  17   5  -3    1.97    0.29
  17   5  -3    2.27    0.37
  15  -5  -3    1.86    0.32
  15  -5  -3    2.23    0.25
  15  -5  -3    2.62    0.33
  15  -5  -3    2.09    0.29
  15  -5  -3    2.24    0.16
  15   5  -3    1.72    0.27
  15   5  -3    2.10    0.23
 -15   5   3    2.56    0.35
  15   5  -3    1.62    0.28
  15   5  -3    1.77    0.26
  15   5  -3    2.72    0.36
  13  -5  -3    6.17    0.43
  13  -5  -3    6.19    0.35
  13  -5  -3    6.17    0.45
  13  -5  -3    6.00    0.39
  13  -5  -3    6.59    0.46
  13   5  -3    5.78    0.42
  13   5  -3    5.90    0.40
 -13   5   3    6.80    0.50
  13   5  -3    5.47    0.40
  13   5  -3    5.86    0.33
 -13   5   3    6.82    0.47
  13   5  -3    6.16    0.46
 -13   5   3    6.42    0.47
  13   5  -3    5.95    0.43
 -13   5   3    6.71    0.45
  11  -5  -3   21.41    0.90
  11  -5  -3   20.48    0.90
  11  -5  -3   20.27    0.88
  11  -5  -3   20.80    0.73
  11  -5  -3   20.77    0.83
  11   5  -3   21.41    0.83
  11   5  -3   21.08    0.86
  11   5  -3   21.78    0.74
  11   5  -3   20.77    0.85
 -11   5   3   19.49    0.87
 -11   5   3   19.24    0.85
  11   5  -3   21.94    0.93
  11   5  -3   19.80    0.82
  11   5  -3   22.20    0.91
 -11   5   3   22.01    0.96
   9  -5  -3   16.82    0.57
   9  -5  -3   16.42    0.70
   9  -5  -3   16.53    0.73
   9  -5  -3   17.18    0.70
   9  -5  -3   16.16    0.66
  -9  -5   3   17.18    0.63
  -9   5   3   17.04    0.76
   9   5  -3   16.91    0.69
  -9   5   3   15.47    0.75
  -9   5   3   17.13    0.70
   9   5  -3   16.35    0.69
   9   5  -3   16.25    0.58
   9   5  -3   17.19    0.73
   9   5  -3   15.35    0.66
  -9   5   3   16.57    0.60
   9   5  -3   16.63    0.67
  -9   5   3   16.07    0.70
   9   5  -3   16.60    0.75
  -9   5   3   16.35    0.70
   7  -5  -3    3.66    0.22
  -7  -5   3    3.37    0.20
   7  -5  -3    3.84    0.30
   7  -5  -3    3.76    0.23
   7  -5  -3    3.59    0.21
   7   5  -3    3.16    0.23
   7   5  -3    3.07    0.24
   7   5  -3    2.46    0.24
   7   5  -3    3.43    0.25
  -7   5   3    3.70    0.27
  -7   5   3    3.05    0.26
   7   5  -3    3.52    0.19
  -7   5   3    3.43    0.24
  -7   5   3    2.96    0.24
  -7   5   3    3.08    0.18
  -7   5   3    3.19    0.25
   7   5  -3    3.01    0.25
   7   5  -3    3.47    0.28
   5  -5  -3    3.03    0.18
   5  -5  -3    3.59    0.26
  -5  -5   3    3.11    0.19
  -5  -5   3    3.12    0.21
  -5  -5   3    3.13    0.20
   5   5  -3    3.53    0.25
  -5   5   3    3.10    0.23
  -5   5   3    3.62    0.22
   5   5  -3    3.52    0.18
  -5   5   3    3.14    0.21
   5   5  -3    3.50    0.26
   5   5  -3    3.24    0.22
  -5   5   3    3.14    0.22
  -5   5   3    3.67    0.23
   5   5  -3    3.45    0.24
   5   5  -3    3.26    0.24
  -5   5   3    3.28    0.13
  -5   5   3    3.15    0.13
  -5   5   3    3.56    0.24
  -3  -5   3    3.14    0.21
  -3  -5   3    3.22    0.21
   3  -5  -3    4.20    0.26
  -3  -5   3    3.74    0.23
  -3   5   3    3.45    0.20
  -3   5   3    3.18    0.17
   3   5  -3    3.20    0.24
  -3   5   3    3.43    0.20
   3   5  -3    2.34    0.24
  -3   5   3    3.14    0.19
   3   5  -3    3.15    0.17
  -3   5   3    3.20    0.17
   3   5  -3    3.35    0.22
   3   5  -3    3.67    0.24
  -3   5   3    3.60    0.20
   3   5  -3    3.14    0.24
  -1  -5   3   15.31    0.58
   1  -5  -3   15.07    0.57
  -1  -5   3   15.36    0.62
  -1  -5   3   14.50    0.61
   1   5  -3   14.14    0.65
   1   5  -3   15.57    0.61
  -1   5   3   15.34    0.51
   1   5  -3   15.05    0.61
   1   5  -3   15.49    0.53
  -1   5   3   15.30    0.51
  -1   5   3   15.90    0.47
   1   5  -3   14.09    0.60
   1  -5   3    6.37    0.34
   1  -5   3    6.94    0.37
  -1   5  -3    7.01    0.40
  -1   5  -3    6.77    0.36
   1   5   3    7.32    0.28
  -1   5  -3    6.83    0.37
  -1   5  -3    7.03    0.36
   1   5   3    6.79    0.23
  -1   5  -3    7.11    0.30
   1   5   3    6.74    0.23
   3  -5   3   19.99    0.83
   3  -5   3   20.42    0.64
   3  -5   3   20.50    0.83
   3  -5   3   18.79    0.75
  -3   5  -3   21.11    0.79
  -3   5  -3   19.42    0.85
   3   5   3   19.60    0.69
  -3   5  -3   21.01    0.80
  -3   5  -3   19.60    0.79
  -3   5  -3   19.42    0.69
   5  -5   3   30.01    1.20
   5  -5   3   29.87    1.09
   5  -5   3   31.13    0.97
   5  -5   3   31.09    0.97
   5  -5   3   30.27    1.20
  -5  -5  -3   30.22    1.04
   5   5   3   30.81    1.03
  -5   5  -3   30.34    1.13
  -5   5  -3   29.00    1.11
   5   5   3   30.14    0.95
  -5   5  -3   29.70    1.00
   5   5   3   30.67    0.96
  -5   5  -3   31.12    1.23
   7  -5   3    6.32    0.29
   7  -5   3    6.24    0.42
   7  -5   3    5.47    0.40
   7  -5   3    5.81    0.37
  -7  -5  -3    5.86    0.33
   7  -5   3    6.08    0.30
   7   5   3    5.56    0.27
  -7   5  -3    6.60    0.41
   7   5   3    6.13    0.23
  -7   5  -3    5.96    0.31
  -7   5  -3    6.74    0.40
   7   5   3    5.97    0.34
   7   5   3    6.91    0.29
   7   5   3    5.77    0.26
  -7   5  -3    6.47    0.42
   7   5   3    6.13    0.28
   7   5   3    5.96    0.22
   9  -5   3    2.81    0.23
   9  -5   3    2.48    0.29
   9  -5   3    2.72    0.32
   9  -5   3    2.89    0.32
   9  -5   3    2.69    0.20
  -9  -5  -3    2.74    0.22
   9   5   3    2.86    0.21
   9   5   3    2.66    0.28
   9   5   3    2.71    0.21
   9   5   3    2.70    0.22
  -9   5  -3    3.03    0.31
  -9   5  -3    2.82    0.32
   9   5   3    2.95    0.21
  -9   5  -3    2.95    0.35
  -9   5  -3    2.23    0.28
  11  -5   3    0.05    0.11
  11  -5   3    0.02    0.14
 -11  -5  -3   -0.07    0.08
  11   5   3   -0.04    0.10
  11   5   3    0.11    0.10
 -11   5  -3    0.18    0.18
  11   5   3    0.03    0.11
  11   5   3    0.03    0.11
  11   5   3    0.03    0.16
  11   5   3   -0.01    0.08
  13  -5   3    1.12    0.28
 -13  -5  -3    1.13    0.17
  13  -5   3    1.32    0.20
  13   5   3    0.96    0.20
  13   5   3    1.13    0.19
 -13   5  -3    1.05    0.24
  13   5   3    0.93    0.19
 -13   5  -3    1.25    0.28
  13   5   3    1.06    0.24
  13   5   3    1.24    0.23
  13   5   3    0.85    0.17
  15  -5   3    2.99    0.40
  15  -5   3    2.70    0.28
  15   5   3    2.32    0.31
  15   5   3    1.87    0.28
  15   5   3    2.78    0.31
 -15   5  -3    2.25    0.32
 -15   5  -3    2.95    0.40
  15   5   3    2.12    0.33
  15   5   3    2.31    0.29
  17  -5   3    2.58    0.29
  17  -5   3    3.55    0.46
  17  -5   3    2.76    0.36
  17   5   3    2.90    0.35
 -17   5  -3    3.18    0.44
 -17   5  -3    3.21    0.38
 -17   5  -3    2.95    0.41
  17   5   3    2.87    0.41
  17   5   3    2.74    0.35
  19  -5   3    4.93    0.59
  19  -5   3    4.88    0.52
  19   5   3    5.09    0.56
 -19   5  -3    4.04    0.48
 -19   5  -3    4.80    0.45
  19   5   3    4.91    0.50
  19   5   3    5.23    0.49
  21  -5   3   -0.27    0.28
  21  -5   3   -0.15    0.23
 -21   5  -3   -0.10    0.22
  21   5   3    0.31    0.26
  21   5   3    0.11    0.26
  21   5   3   -0.26    0.21
 -21   5  -3    0.15    0.18
  23  -5   3    5.51    0.62
  23  -5   3    4.72    0.63
 -23   5  -3    4.62    0.56
 -23   5  -3    5.10    0.42
  23   5   3    5.14    0.63
  23   5   3    4.76    0.61
 -24   6   3   -0.15    0.28
  24   6  -3    0.40    0.33
  24   6  -3    0.18    0.27
 -22   6   3    2.53    0.46
  22   6  -3    2.53    0.44
 -22   6   3    2.51    0.45
  22   6  -3    2.66    0.42
  20   6  -3    3.32    0.46
 -20   6   3    4.28    0.51
  20   6  -3    4.71    0.49
 -20   6   3    3.66    0.49
  20   6  -3    3.92    0.46
  18   6  -3    1.13    0.31
  18   6  -3    0.64    0.23
 -18   6   3    1.25    0.33
 -18   6   3    0.71    0.28
  18   6  -3    0.83    0.25
  16   6  -3    0.96    0.22
 -16   6   3    1.50    0.31
  16   6  -3    0.93    0.24
  16   6  -3    0.61    0.24
  14  -6  -3   18.81    0.90
  14  -6  -3   19.23    0.90
  14  -6  -3   18.81    0.71
  14   6  -3   18.52    0.88
  14   6  -3   18.21    0.84
 -14   6   3   17.63    0.87
  14   6  -3   17.42    0.81
  14   6  -3   17.86    0.81
 -14   6   3   18.71    0.89
  14   6  -3   19.61    0.92
  12  -6  -3   11.80    0.57
  12  -6  -3   11.69    0.47
  12  -6  -3   11.35    0.64
  12  -6  -3   11.88    0.60
  12   6  -3   10.98    0.55
 -12   6   3   11.23    0.62
  12   6  -3   11.06    0.63
 -12   6   3   11.66    0.66
  12   6  -3   10.90    0.59
 -12   6   3   11.40    0.67
  12   6  -3   11.22    0.61
  12   6  -3   11.12    0.56
  12   6  -3   11.29    0.48
 -12   6   3   10.57    0.60
  12   6  -3   11.45    0.60
  10  -6  -3    3.07    0.26
  10  -6  -3    2.90    0.26
  10  -6  -3    2.53    0.24
  10  -6  -3    3.09    0.18
  10  -6  -3    2.31    0.29
  10   6  -3    2.83    0.21
 -10   6   3    2.47    0.29
  10   6  -3    3.33    0.27
  10   6  -3    3.39    0.33
 -10   6   3    3.20    0.22
 -10   6   3    3.36    0.32
  10   6  -3    2.52    0.27
  10   6  -3    3.40    0.33
 -10   6   3    3.09    0.32
 -10   6   3    2.65    0.30
  10   6  -3    1.84    0.22
  10   6  -3    2.59    0.26
   8  -6  -3    8.83    0.40
   8  -6  -3    8.95    0.42
   8  -6  -3    8.91    0.49
   8  -6  -3    8.76    0.40
   8   6  -3    9.09    0.45
   8   6  -3    9.37    0.48
  -8   6   3    8.80    0.51
  -8   6   3    9.79    0.49
  -8   6   3    9.14    0.50
  -8   6   3    9.30    0.38
  -8   6   3    9.58    0.47
   8   6  -3    9.44    0.50
   8   6  -3    9.04    0.44
   8   6  -3    9.50    0.46
   8   6  -3    9.17    0.36
  -8   6   3    9.15    0.47
   6  -6  -3   29.31    1.10
  -6  -6   3   31.05    1.02
   6  -6  -3   32.07    1.03
   6   6  -3   29.96    1.16
  -6   6   3   29.03    1.16
  -6   6   3   30.12    0.94
   6   6  -3   30.41    0.95
   6   6  -3   29.82    1.08
   6   6  -3   29.95    1.18
  -6   6   3   30.75    1.07
  -6   6   3   28.75    1.08
  -6   6   3   29.35    1.16
   6   6  -3   30.94    1.10
  -6   6   3   29.60    1.08
   6   6  -3   28.73    1.06
  -4  -6   3    3.49    0.20
   4  -6  -3    4.07    0.29
  -4  -6   3    4.13    0.21
  -4   6   3    3.41    0.24
   4   6  -3    3.83    0.30
  -4   6   3    3.68    0.24
   4   6  -3    3.79    0.20
   4   6  -3    3.90    0.26
   4   6  -3    3.52    0.27
   4   6  -3    4.19    0.27
  -4   6   3    3.52    0.24
  -4   6   3    3.69    0.22
  -4   6   3    3.77    0.23
   4   6  -3    4.35    0.29
  -4   6   3    4.17    0.24
  -2  -6   3    9.57    0.41
  -2  -6   3    9.63    0.42
  -2  -6   3   10.03    0.42
   2   6  -3    9.45    0.45
   2   6  -3    9.23    0.48
   2   6  -3    9.03    0.48
  -2   6   3    8.58    0.34
  -2   6   3    8.93    0.39
  -2   6   3    9.44    0.35
   2   6  -3    9.71    0.37
  -2   6   3   10.33    0.38
  -2   6   3    9.23    0.38
  -2   6   3    9.31    0.39
   2   6  -3    8.45    0.43
   2   6  -3    9.75    0.45
   0  -6   3    3.71    0.25
   0  -6   3    3.96    0.25
   0   6  -3    3.38    0.28
   0   6  -3    3.64    0.21
   0   6  -3    3.19    0.26
   0   6   3    3.99    0.17
   0   6   3    3.99    0.18
   0   6   3    3.69    0.18
   0   6  -3    3.99    0.30
   0   6  -3    3.42    0.26
   2  -6   3    5.53    0.34
   2  -6   3    5.53    0.34
   2  -6   3    5.79    0.33
  -2   6  -3    5.92    0.34
   2   6   3    5.33    0.21
  -2   6  -3    5.57    0.34
  -2   6  -3    5.20    0.33
  -2   6  -3    6.21    0.29
   2   6   3    5.60    0.26
   2   6   3    5.46    0.20
  -2   6  -3    5.36    0.37
   4  -6   3   28.69    1.06
   4  -6   3   28.11    1.14
   4  -6   3   27.26    1.14
  -4   6  -3   29.88    0.98
  -4   6  -3   28.01    1.09
   4   6   3   29.29    0.98
   4   6   3   29.09    0.90
  -4   6  -3   28.93    1.10
  -4   6  -3   30.33    1.20
  -4   6  -3   31.57    1.12
   4   6   3   28.81    0.90
   6  -6   3    6.46    0.27
   6  -6   3    6.81    0.42
   6  -6   3    6.59    0.26
   6  -6   3    5.97    0.38
   6  -6   3    7.19    0.44
  -6   6  -3    6.89    0.42
  -6   6  -3    7.16    0.46
  -6   6  -3    7.15    0.46
  -6   6  -3    5.67    0.32
   6   6   3    6.00    0.35
   6   6   3    6.71    0.27
  -6   6  -3    6.00    0.42
   6   6   3    6.26    0.26
   8  -6   3   28.80    1.09
   8  -6   3   27.11    1.17
   8  -6   3   27.63    1.18
   8  -6   3   28.17    0.92
  -8  -6  -3   27.07    0.99
  -8   6  -3   27.72    1.11
  -8   6  -3   27.98    1.21
   8   6   3   27.52    1.00
   8   6   3   28.54    1.02
  -8   6  -3   28.63    1.13
   8   6   3   27.95    1.02
   8   6   3   27.35    0.93
  -8   6  -3   27.42    0.98
   8   6   3   27.77    0.93
 -10  -6  -3    2.48    0.24
  10  -6   3    2.15    0.20
  10  -6   3    2.45    0.31
  10  -6   3    2.04    0.28
  10   6   3    2.35    0.28
  10   6   3    1.90    0.19
  10   6   3    1.63    0.20
 -10   6  -3    1.92    0.31
  10   6   3    1.82    0.19
  10   6   3    2.08    0.20
  12  -6   3    4.83    0.41
  12  -6   3    5.62    0.33
 -12  -6  -3    5.14    0.33
  12   6   3    5.76    0.37
  12   6   3    5.34    0.43
  12   6   3    5.83    0.40
 -12   6  -3    5.04    0.48
  12   6   3    5.51    0.36
  12   6   3    5.51    0.34
  12   6   3    5.48    0.35
  14  -6   3    2.58    0.38
  14  -6   3    2.18    0.24
  14   6   3    2.18    0.26
  14   6   3    2.15    0.28
  14   6   3    1.83    0.28
  14   6   3    1.91    0.25
 -14   6  -3    2.10    0.34
  14   6   3    2.09    0.27
  14   6   3    1.87    0.31
  16  -6   3    1.05    0.19
  16  -6   3    0.82    0.28
  16   6   3    0.78    0.22
 -16   6  -3    1.06    0.29
  16   6   3    0.46    0.26
  16   6   3    0.93    0.23
  18  -6   3    3.67    0.44
  18  -6   3    3.60    0.48
 -18   6  -3    3.94    0.52
  18   6   3    3.44    0.39
 -18   6  -3    3.74    0.44
  18   6   3    3.32    0.40
  18   6   3    4.01    0.50
  20  -6   3   -0.10    0.26
 -20   6  -3    0.22    0.23
  20   6   3    0.58    0.31
 -20   6  -3    0.40    0.22
  20   6   3    0.21    0.24
  20   6   3    0.39    0.25
  22   6   3    1.36    0.34
 -22   6  -3    0.93    0.27
 -22   6  -3    0.61    0.30
  22   6   3    1.36    0.44
 -24   6  -3   -0.20    0.24
  25   7  -3    0.93    0.43
 -23   7   3    0.53    0.33
  23   7  -3    0.59    0.29
  23   7  -3    0.56    0.37
 -21   7   3    0.71    0.33
 -21   7   3    1.30    0.37
  21   7  -3    0.68    0.28
  21   7  -3    0.39    0.29
 -19   7   3   11.41    0.78
  19   7  -3   10.32    0.68
 -19   7   3   12.07    0.80
  19   7  -3    9.56    0.65
  19   7  -3   11.55    0.74
  17   7  -3    0.15    0.20
  17   7  -3    0.17    0.18
  17   7  -3    0.44    0.24
 -17   7   3   -0.12    0.19
 -17   7   3    0.15    0.20
  15   7  -3    0.79    0.22
  15   7  -3    0.49    0.23
 -15   7   3    0.89    0.27
  15   7  -3    0.67    0.20
  13   7  -3    0.55    0.20
 -13   7   3    1.14    0.25
  13   7  -3    0.87    0.21
  13   7  -3    1.01    0.25
  13   7  -3    1.07    0.20
  13   7  -3    0.93    0.19
 -13   7   3    0.33    0.21
 -11   7   3   44.67    1.82
  11   7  -3   43.06    1.58
 -11   7   3   42.49    1.76
 -11   7   3   45.53    1.47
  11   7  -3   46.34    1.58
 -11   7   3   44.95    1.63
  11   7  -3   44.89    1.62
  11   7  -3   43.81    1.70
  11   7  -3   45.11    1.74
 -11   7   3   43.25    1.65
  11   7  -3   44.12    1.56
   9   7  -3    6.69    0.38
  -9   7   3    6.32    0.32
  -9   7   3    5.10    0.42
   9   7  -3    5.69    0.39
   9   7  -3    6.59    0.39
   9   7  -3    6.06    0.40
  -9   7   3    5.71    0.39
  -9   7   3    6.03    0.43
  -9   7   3    5.70    0.40
   9   7  -3    5.91    0.42
  -7   7   3   14.61    0.74
   7   7  -3   15.69    0.74
  -7   7   3   15.18    0.68
  -7   7   3   17.44    0.70
  -7   7   3   15.99    0.68
   7   7  -3   16.36    0.57
   7   7  -3   15.91    0.67
   7   7  -3   16.12    0.68
   7   7  -3   16.66    0.73
  -7   7   3   16.65    0.57
   7   7  -3   16.50    0.69
  -7   7   3   16.00    0.74
  -5   7   3    1.65    0.20
  -5   7   3    1.83    0.19
   5   7  -3    2.29    0.22
   5   7  -3    2.17    0.25
   5   7  -3    2.06    0.16
  -5   7   3    2.06    0.20
  -5   7   3    2.05    0.22
   5   7  -3    2.45    0.25
  -5   7   3    2.01    0.11
   5   7  -3    1.82    0.21
  -5   7   3    2.08    0.22
   5   7  -3    2.07    0.22
   3   7  -3   11.66    0.55
   3   7  -3   12.64    0.61
  -3   7   3   12.50    0.51
   3   7  -3   13.52    0.57
  -3   7   3   12.10    0.49
  -3   7   3   11.94    0.54
   3   7  -3   11.75    0.55
   3   7  -3   12.29    0.60
  -3   7   3   12.26    0.49
   3   7  -3   12.38    0.46
  -3   7   3   12.49    0.54
  -3   7   3   13.34    0.51
  -1  -7   3    5.79    0.29
  -1  -7   3    5.85    0.32
  -1  -7   3    5.93    0.30
  -1   7   3    5.80    0.28
  -1   7   3    5.89    0.27
   1   7  -3    5.66    0.38
   1   7  -3    5.96    0.28
  -1   7   3    5.17    0.27
  -1   7   3    5.64    0.23
  -1   7   3    5.34    0.23
  -1   7   3    5.45    0.27
   1   7  -3    5.63    0.35
   1   7  -3    5.61    0.36
   1   7  -3    6.56    0.36
  -1   7   3    6.30    0.28
   1  -7   3   17.25    0.68
   1  -7   3   16.37    0.70
   1  -7   3   17.45    0.71
   1   7   3   17.42    0.57
   1   7   3   16.45    0.58
  -1   7  -3   16.62    0.72
  -1   7  -3   18.14    0.80
  -1   7  -3   16.49    0.72
  -1   7  -3   16.27    0.72
  -1   7  -3   17.07    0.62
   1   7   3   17.81    0.58
   3  -7   3    1.66    0.22
   3  -7   3    1.34    0.19
   3  -7   3    1.10    0.18
  -3   7  -3    1.13    0.15
  -3   7  -3    0.99    0.18
   3   7   3    1.03    0.09
   3   7   3    1.44    0.16
  -3   7  -3    1.49    0.24
   3   7   3    1.17    0.10
  -3   7  -3    0.98    0.20
   5  -7   3    0.33    0.13
   5  -7   3    0.34    0.15
   5  -7   3    0.22    0.14
   5   7   3    0.35    0.07
  -5   7  -3    0.11    0.14
  -5   7  -3    0.25    0.14
  -5   7  -3    0.24    0.10
   5   7   3    0.24    0.11
  -5   7  -3    0.22    0.15
   5   7   3    0.25    0.07
   7  -7   3    5.59    0.38
   7  -7   3    5.66    0.39
   7  -7   3    5.12    0.40
   7   7   3    5.22    0.34
  -7   7  -3    5.58    0.45
  -7   7  -3    5.50    0.41
   7   7   3    5.17    0.25
  -7   7  -3    5.56    0.40
  -7   7  -3    5.12    0.32
   7   7   3    5.77    0.25
   7   7   3    5.49    0.25
   9  -7   3    8.89    0.32
   9  -7   3    8.54    0.52
   9  -7   3    8.14    0.53
   9   7   3    8.60    0.36
   9   7   3    8.83    0.43
  -9   7  -3    8.74    0.44
   9   7   3    9.05    0.38
   9   7   3    8.76    0.41
   9   7   3    8.77    0.38
   9   7   3    8.88    0.49
  -9   7  -3    8.35    0.56
  11  -7   3    0.85    0.23
  11  -7   3    1.07    0.13
  11   7   3    0.80    0.16
  11   7   3    0.92    0.17
  11   7   3    0.89    0.23
  11   7   3    0.93    0.16
  11   7   3    0.71    0.13
 -11   7  -3    1.33    0.30
  11   7   3    0.84    0.15
  13  -7   3    1.74    0.31
  13  -7   3    2.12    0.20
  13   7   3    2.22    0.33
  13   7   3    1.74    0.24
  13   7   3    1.67    0.23
  13   7   3    2.03    0.25
 -13   7  -3    1.68    0.33
  13   7   3    1.61    0.22
  15  -7   3    1.94    0.38
  15  -7   3    1.27    0.18
 -15   7  -3    1.47    0.34
  15   7   3    0.91    0.22
  15   7   3    1.21    0.30
  15   7   3    0.93    0.21
  17  -7   3    6.00    0.36
 -17   7  -3    5.31    0.59
  17   7   3    5.81    0.57
  17   7   3    5.91    0.48
  17   7   3    5.17    0.46
  19   7   3    0.76    0.34
  19   7   3    1.31    0.29
 -19   7  -3    1.15    0.38
 -19   7  -3    0.28    0.26
  19   7   3    0.27    0.24
  21   7   3   -0.32    0.29
  21   7   3    0.29    0.25
  21   7   3   -0.15    0.24
 -21   7  -3    0.00    0.26
 -23   7  -3    0.99    0.34
  24   8  -3    2.75    0.50
 -24   8   3    3.51    0.61
  22   8  -3    2.90    0.44
  22   8  -3    3.01    0.50
 -22   8   3    2.56    0.48
  20   8  -3    0.80    0.28
 -20   8   3    0.81    0.35
  20   8  -3    0.42    0.28
  20   8  -3    0.58    0.28
 -18   8   3    2.35    0.43
  18   8  -3    2.03    0.40
  18   8  -3    2.69    0.38
  18   8  -3    2.11    0.35
 -18   8   3    2.50    0.44
  16   8  -3    3.79    0.40
  16   8  -3    3.88    0.45
 -16   8   3    3.69    0.49
  16   8  -3    3.26    0.37
 -16   8   3    4.44    0.52
  14   8  -3    3.16    0.39
 -14   8   3    3.92    0.44
  14   8  -3    3.01    0.34
 -14   8   3    3.31    0.41
  14   8  -3    2.93    0.34
  12   8  -3    7.21    0.48
  12   8  -3    7.34    0.53
 -12   8   3    7.50    0.52
  12   8  -3    6.66    0.47
 -12   8   3    7.32    0.51
 -12   8   3    6.34    0.49
  12   8  -3    5.92    0.43
 -12   8   3    7.36    0.40
  12   8  -3    6.58    0.44
 -10   8   3    3.10    0.26
 -10   8   3    3.95    0.39
 -10   8   3    3.27    0.35
  10   8  -3    3.38    0.35
  10   8  -3    2.78    0.30
 -10   8   3    3.60    0.40
  10   8  -3    2.82    0.30
  10   8  -3    2.79    0.30
 -10   8   3    2.38    0.31
   8   8  -3   19.87    0.88
   8   8  -3   20.41    0.84
   8   8  -3   18.90    0.80
   8   8  -3   20.26    0.90
  -8   8   3   19.35    0.83
   8   8  -3   18.64    0.80
  -8   8   3   20.00    0.91
  -8   8   3   19.48    0.85
  -8   8   3   19.69    0.91
  -8   8   3   19.40    0.83
   6   8  -3    1.77    0.24
  -6   8   3    1.90    0.24
  -6   8   3    2.18    0.26
  -6   8   3    1.62    0.22
  -6   8   3    1.42    0.22
  -6   8   3    2.30    0.24
   6   8  -3    1.98    0.25
  -6   8   3    1.97    0.23
   6   8  -3    1.79    0.23
   6   8  -3    1.58    0.21
   6   8  -3    1.11    0.18
   4   8  -3   22.59    0.91
  -4   8   3   23.70    0.88
   4   8  -3   23.58    1.02
  -4   8   3   23.25    0.88
   4   8  -3   23.09    0.93
  -4   8   3   24.31    0.96
  -4   8   3   23.78    0.96
  -4   8   3   22.14    0.88
   4   8  -3   24.30    0.80
   4   8  -3   23.20    0.92
  -4   8   3   23.80    0.88
   4   8  -3   24.75    1.00
  -2   8   3   14.14    0.56
   2   8  -3   14.58    0.64
   2   8  -3   13.40    0.62
  -2   8   3   12.99    0.53
   2   8  -3   13.93    0.69
   2   8  -3   13.82    0.52
   2   8  -3   13.62    0.68
   2   8  -3   13.24    0.62
  -2   8   3   13.30    0.53
  -2   8   3   13.69    0.59
  -2   8   3   13.99    0.59
   0   8   3    7.42    0.30
   0   8  -3    8.23    0.47
   0   8   3    8.05    0.35
   0   8  -3    7.84    0.45
   0   8  -3    7.34    0.44
   0   8   3    7.55    0.35
   0   8  -3    8.16    0.50
   0   8  -3    8.36    0.37
   2   8   3   17.88    0.60
  -2   8  -3   16.98    0.76
   2   8   3   18.83    0.61
  -2   8  -3   16.62    0.64
   2   8   3   16.20    0.59
  -2   8  -3   16.99    0.76
  -2   8  -3   17.29    0.83
   2   8   3   15.69    0.60
   4   8   3    2.38    0.21
  -4   8  -3    2.16    0.22
  -4   8  -3    1.24    0.21
  -4   8  -3    1.73    0.28
  -4   8  -3    1.49    0.27
   4   8   3    1.85    0.14
   6  -8   3    6.97    0.46
  -6   8  -3    6.93    0.46
  -6   8  -3    6.52    0.48
  -6   8  -3    6.46    0.37
   6   8   3    6.05    0.28
   6   8   3    6.67    0.37
   6   8   3    6.64    0.28
   8  -8   3    0.80    0.21
   8   8   3    0.99    0.10
  -8   8  -3    1.26    0.28
  -8   8  -3    1.06    0.18
   8   8   3    0.96    0.12
   8   8   3    1.41    0.23
   8   8   3    1.21    0.12
   8   8   3    1.19    0.14
   8   8   3    0.94    0.14
  10   8   3   11.76    0.49
  10   8   3   11.92    0.61
 -10   8  -3   11.32    0.56
  10   8   3   11.41    0.48
 -10   8  -3   12.09    0.71
  10   8   3   11.65    0.51
  12   8   3    1.70    0.21
  12   8   3    2.03    0.32
  12   8   3    2.07    0.24
 -12   8  -3    2.40    0.38
  12   8   3    2.14    0.24
 -14   8  -3    1.98    0.37
  14   8   3    2.60    0.28
  14   8   3    1.96    0.26
  14   8   3    2.22    0.35
  16   8   3    1.38    0.25
  16   8   3    1.03    0.24
  16   8   3    1.00    0.32
 -16   8  -3    1.19    0.35
  18   8   3    0.39    0.27
 -18   8  -3    0.47    0.32
  18   8   3    0.19    0.21
  18   8   3    0.11    0.21
  20   8   3    0.63    0.27
  20   8   3    1.16    0.38
 -20   8  -3    1.09    0.36
  20   8   3    0.97    0.29
  22   8   3    3.18    0.58
  22   8   3    2.45    0.44
  23   9  -3    0.13    0.32
  21   9  -3    2.66    0.42
  21   9  -3    2.77    0.51
 -21   9   3    2.58    0.50
  19   9  -3    2.39    0.37
  19   9  -3    2.24    0.42
 -19   9   3    2.69    0.48
  19   9  -3    1.71    0.34
 -17   9   3    1.08    0.32
  17   9  -3    1.14    0.29
  17   9  -3    1.95    0.32
  17   9  -3    0.72    0.30
  15   9  -3    2.18    0.32
 -15   9   3    2.21    0.37
 -15   9   3    2.78    0.42
  15   9  -3    2.23    0.33
 -13   9   3    3.85    0.43
  13   9  -3    4.38    0.40
 -13   9   3    3.79    0.43
 -13   9   3    3.67    0.43
  13   9  -3    3.52    0.37
  11   9  -3    5.23    0.39
 -11   9   3    5.27    0.44
  11   9  -3    4.76    0.43
 -11   9   3    4.24    0.43
 -11   9   3    4.28    0.44
  11   9  -3    4.72    0.37
  -9   9   3    0.27    0.18
  -9   9   3    0.26    0.18
   9   9  -3    0.34    0.15
   9   9  -3    0.48    0.16
   9   9  -3    0.40    0.17
   9   9  -3    0.32    0.19
  -9   9   3    0.31    0.18
  -9   9   3    0.46    0.19
   7   9  -3    8.78    0.48
   7   9  -3    8.92    0.54
  -7   9   3    7.70    0.47
  -7   9   3    7.57    0.51
   7   9  -3    7.34    0.51
  -7   9   3    7.53    0.48
   7   9  -3    9.03    0.51
   7   9  -3    8.47    0.47
  -7   9   3    7.86    0.51
  -7   9   3    8.24    0.48
  -5   9   3    7.27    0.42
  -5   9   3    7.75    0.43
   5   9  -3    8.17    0.47
   5   9  -3    7.07    0.44
   5   9  -3    7.65    0.47
   5   9  -3    7.30    0.44
  -5   9   3    7.57    0.44
  -5   9   3    8.14    0.48
   5   9  -3    7.71    0.50
  -5   9   3    6.55    0.44
   3   9  -3   26.74    1.06
   3   9  -3   27.36    1.14
  -3   9   3   26.32    1.06
   3   9  -3   27.01    1.15
  -3   9   3   25.68    0.98
  -3   9   3   27.81    1.08
  -3   9   3   26.08    0.98
  -3   9   3   26.29    0.98
   3   9  -3   26.71    1.04
   1   9  -3    9.17    0.54
   1   9  -3    8.12    0.50
  -1   9   3    8.55    0.41
  -1   9   3    8.95    0.44
  -1   9   3    8.78    0.39
   1   9  -3    9.43    0.56
   1   9  -3    9.32    0.51
  -1   9   3    8.75    0.44
  -1   9   3    8.34    0.39
  -1   9  -3    4.11    0.35
  -1   9  -3    4.24    0.28
  -1   9  -3    4.15    0.38
   1   9   3    3.91    0.24
  -1   9  -3    4.67    0.42
   1   9   3    3.82    0.25
   1   9   3    3.88    0.24
   1   9   3    3.90    0.21
  -3   9  -3    0.02    0.10
  -3   9  -3   -0.04    0.17
  -3   9  -3    0.03    0.14
  -3   9  -3   -0.01    0.16
   3   9   3    0.01    0.08
   3   9   3   -0.05    0.06
  -5   9  -3    2.13    0.23
  -5   9  -3    2.00    0.32
   5   9   3    2.49    0.18
  -5   9  -3    2.64    0.33
  -7   9  -3    1.89    0.31
  -7   9  -3    1.95    0.24
  -7   9  -3    1.76    0.31
   7   9   3    1.63    0.14
   7   9   3    2.05    0.16
   7   9   3    2.07    0.17
   7   9   3    2.20    0.26
  -9   9  -3    5.21    0.52
   9   9   3    5.85    0.31
  -9   9  -3    6.11    0.40
   9   9   3    5.84    0.32
   9   9   3    6.58    0.31
   9   9   3    6.44    0.42
 -11   9  -3    3.01    0.31
  11   9   3    2.86    0.27
 -11   9  -3    3.42    0.46
  11   9   3    3.21    0.37
  11   9   3    2.88    0.25
  11   9   3    2.59    0.25
  13   9   3    2.20    0.25
 -13   9  -3    2.85    0.45
  13   9   3    2.09    0.35
  13   9   3    2.00    0.25
  13   9   3    1.74    0.25
  15   9   3    0.70    0.21
 -15   9  -3    0.87    0.34
  15   9   3    0.61    0.28
  15   9   3    0.38    0.19
  17   9   3    0.20    0.20
  17   9   3    0.04    0.23
 -17   9  -3    0.73    0.36
  17   9   3    0.54    0.22
  19   9   3    0.58    0.33
  19   9   3    0.33    0.24
  19   9   3    0.58    0.27
 -19   9  -3    0.82    0.40
  21   9   3   -0.25    0.32
  21   9   3    0.14    0.26
  20  10  -3    3.48    0.46
 -20  10   3    3.26    0.55
  20  10  -3    3.04    0.44
  18  10  -3    1.17    0.30
  18  10  -3    1.32    0.31
 -18  10   3    1.90    0.45
 -16  10   3    0.48    0.27
  16  10  -3    0.34    0.21
  16  10  -3    0.09    0.21
  14  10  -3    1.30    0.28
 -14  10   3    1.47    0.31
  14  10  -3    0.97    0.26
 -12  10   3    1.12    0.29
  12  10  -3    1.08    0.25
 -12  10   3    1.91    0.35
  12  10  -3    1.44    0.26
  10  10  -3    7.86    0.51
  10  10  -3    7.73    0.50
  10  10  -3    7.69    0.60
 -10  10   3    8.23    0.55
 -10  10   3    7.54    0.55
   8  10  -3    7.69    0.48
  -8  10   3    7.17    0.50
   8  10  -3    7.46    0.48
  -8  10   3    7.65    0.50
  -8  10   3    8.25    0.56
   6  10  -3    7.72    0.47
   6  10  -3    7.29    0.49
  -6  10   3    6.38    0.45
   6  10  -3    6.07    0.45
  -6  10   3    7.80    0.51
  -6  10   3    7.74    0.51
  -6  10   3    7.09    0.46
   6  10  -3    7.03    0.51
  -4  10   3    2.50    0.27
   4  10  -3    2.06    0.28
   4  10  -3    2.54    0.33
  -4  10   3    2.21    0.27
   4  10  -3    2.44    0.31
  -4  10   3    2.41    0.27
  -4  10   3    2.15    0.27
   4  10  -3    1.80    0.26
  -4  10   3    2.43    0.29
   2  10  -3    6.25    0.49
  -2  10   3    6.11    0.37
  -2  10   3    6.19    0.40
  -2  10   3    6.50    0.37
   2  10  -3    6.74    0.45
   2  10  -3    7.07    0.53
   2  10  -3    5.38    0.43
  -2  10   3    6.25    0.37
  -2  10   3    6.27    0.40
   0  10  -3    1.46    0.27
   0  10  -3    0.69    0.22
   0  10   3    1.04    0.16
   0  10   3    0.86    0.15
   0  10   3    0.96    0.15
   0  10   3    1.11    0.15
   0  10  -3    1.18    0.23
  -2  10  -3    0.68    0.20
   2  10   3    0.63    0.12
   2  10   3    0.83    0.14
   2  10   3    0.64    0.12
  -2  10  -3    0.64    0.22
  -4  10  -3    6.09    0.49
   4  10   3    6.60    0.31
  -4  10  -3    6.27    0.48
   4  10   3    6.18    0.29
  -4  10  -3    6.19    0.39
   4  10   3    5.82    0.29
   6  10   3    8.85    0.38
   6  10   3    8.94    0.37
  -6  10  -3   10.00    0.61
  -6  10  -3    8.78    0.49
  -6  10  -3    9.57    0.62
   6  10   3    8.44    0.38
   8  10   3    1.13    0.17
  -8  10  -3    1.08    0.28
  -8  10  -3    1.26    0.22
   8  10   3    1.40    0.17
   8  10   3    1.24    0.14
  10  10   3    2.51    0.25
 -10  10  -3    2.62    0.31
  10  10   3    2.28    0.22
 -10  10  -3    2.84    0.43
  10  10   3    2.38    0.23
  12  10   3    0.82    0.18
  12  10   3    0.77    0.20
 -12  10  -3    0.50    0.28
  12  10   3    0.59    0.17
  14  10   3    0.74    0.19
 -14  10  -3    0.56    0.32
  14  10   3    0.59    0.20
  16  10   3    0.54    0.21
  16  10   3    0.38    0.21
 -16  10  -3    0.69    0.38
 -18  10  -3   -0.32    0.27
  18  10   3   -0.04    0.20
  18  10   3    0.13    0.21
  20  10   3    0.94    0.31
  19  11  -3    0.37    0.27
 -17  11   3    0.18    0.28
  17  11  -3    0.25    0.23
  17  11  -3   -0.06    0.24
  15  11  -3    0.30    0.23
  15  11  -3    0.29    0.23
 -15  11   3    0.57    0.28
 -13  11   3    0.94    0.32
  13  11  -3    1.32    0.27
  13  11  -3    1.20    0.28
 -11  11   3    1.87    0.35
 -11  11   3    1.70    0.34
  11  11  -3    1.65    0.28
  11  11  -3    1.99    0.30
  -9  11   3    1.14    0.28
   9  11  -3    1.07    0.23
  -9  11   3    0.78    0.25
   9  11  -3    0.73    0.21
  -7  11   3    1.50    0.28
   7  11  -3    1.54    0.25
   7  11  -3    1.60    0.27
  -7  11   3    1.49    0.28
  -5  11   3    1.08    0.23
  -5  11   3    0.66    0.20
   5  11  -3    0.36    0.20
   5  11  -3    0.56    0.19
  -3  11   3    3.50    0.33
  -3  11   3    3.41    0.32
   3  11  -3    3.46    0.37
  -3  11   3    3.31    0.32
   3  11  -3    2.77    0.35
  -1  11   3    0.29    0.14
   1  11  -3    0.17    0.20
  -1  11   3    0.30    0.15
  -1  11   3    0.32    0.14
   1  11  -3    0.07    0.17
  -1  11  -3    3.95    0.43
   1  11   3    4.49    0.30
   1  11   3    3.86    0.29
   1  11   3    4.00    0.28
  -1  11  -3    4.37    0.43
  -3  11  -3    5.40    0.49
   3  11   3    4.58    0.28
  -3  11  -3    4.76    0.48
   3  11   3    4.91    0.30
   5  11   3    3.15    0.24
  -5  11  -3    2.81    0.40
   5  11   3    3.30    0.24
   5  11   3    3.25    0.24
  -5  11  -3    3.56    0.42
  -7  11  -3    4.85    0.54
   7  11   3    5.33    0.30
  -7  11  -3    6.14    0.42
   7  11   3    4.72    0.29
   7  11   3    4.79    0.31
  -9  11  -3    0.58    0.28
   9  11   3    0.46    0.13
   9  11   3    0.36    0.12
   9  11   3    0.42    0.16
  -9  11  -3    0.80    0.21
 -11  11  -3   10.89    0.75
  11  11   3   10.77    0.49
  11  11   3    9.83    0.53
  11  11   3    9.66    0.51
 -13  11  -3    1.75    0.42
  13  11   3    1.42    0.22
  13  11   3    1.29    0.24
  15  11   3    1.91    0.30
 -15  11  -3    2.48    0.50
  15  11   3    2.74    0.31
  17  11   3    0.50    0.25
  18  12  -3    0.83    0.32
  16  12  -3    0.33    0.25
  16  12  -3    0.55    0.27
 -16  12   3    0.87    0.34
 -14  12   3    5.40    0.61
  14  12  -3    5.16    0.51
  14  12  -3    5.20    0.50
  12  12  -3    8.42    0.61
 -12  12   3    9.52    0.68
  12  12  -3    9.09    0.58
  10  12  -3    1.51    0.29
 -10  12   3    2.14    0.39
  10  12  -3    1.46    0.29
 -10  12   3    1.67    0.34
   8  12  -3    0.23    0.20
  -8  12   3    0.20    0.20
   8  12  -3    0.15    0.18
  -8  12   3   -0.02    0.20
   6  12  -3    4.59    0.43
  -6  12   3    4.37    0.45
  -6  12   3    4.61    0.45
   6  12  -3    4.71    0.44
   4  12  -3    2.24    0.33
   4  12  -3    2.38    0.33
  -4  12   3    2.69    0.33
  -4  12   3    2.85    0.34
  -2  12   3    4.83    0.39
   2  12  -3    4.45    0.44
  -2  12   3    4.46    0.37
   2  12  -3    3.96    0.42
   0  12   3    5.96    0.39
   0  12  -3    5.19    0.50
   0  12  -3    5.60    0.52
   0  12   3    5.75    0.40
   0  12   3    5.93    0.39
   0  12   3    6.26    0.40
   2  12   3    1.03    0.18
   2  12   3    1.40    0.20
  -2  12  -3    0.76    0.27
  -2  12  -3    1.37    0.30
   2  12   3    0.91    0.17
  -4  12  -3    0.39    0.22
   4  12   3    0.32    0.13
   4  12   3    0.37    0.15
  -4  12  -3    0.09    0.23
   4  12   3    0.21    0.13
  -6  12  -3    5.06    0.55
   6  12   3    4.23    0.31
   6  12   3    4.61    0.29
   8  12   3    0.49    0.18
  -8  12  -3    0.83    0.32
   8  12   3    0.70    0.15
 -10  12  -3    0.74    0.33
  10  12   3    0.66    0.20
  10  12   3    0.66    0.16
 -12  12  -3    1.59    0.39
  12  12   3    1.60    0.24
  14  12   3    1.00    0.23
 -14  12  -3    0.73    0.35
  16  12   3    0.15    0.21
  17  13  -3    1.11    0.34
  15  13  -3    0.24    0.26
 -13  13   3    0.62    0.31
  13  13  -3    0.78    0.28
  13  13  -3    0.36    0.24
  11  13  -3    1.40    0.30
  11  13  -3    1.47    0.30
 -11  13   3    1.44    0.36
  -9  13   3    2.04    0.36
   9  13  -3    1.58    0.30
   9  13  -3    2.17    0.34
  -9  13   3    1.17    0.30
  -9  13   3    1.47    0.35
   7  13  -3    0.99    0.26
  -7  13   3    1.76    0.32
   7  13  -3    1.72    0.31
  -7  13   3    1.69    0.33
  -7  13   3    1.60    0.33
  -5  13   3    1.68    0.29
  -5  13   3    1.54    0.30
   5  13  -3    1.31    0.29
  -5  13   3    1.32    0.28
   5  13  -3    1.52    0.30
   3  13  -3    1.40    0.30
  -3  13   3    1.09    0.24
  -3  13   3    1.21    0.26
   3  13  -3    1.04    0.27
  -3  13   3    1.13    0.26
   1  13  -3    0.97    0.28
  -1  13   3    0.61    0.20
   1  13  -3    0.58    0.25
  -1  13   3    0.98    0.21
   1  13   3    5.14    0.39
  -1  13  -3    6.30    0.57
   1  13   3    4.60    0.37
  -1  13  -3    5.66    0.56
   3  13   3    6.90    0.44
   3  13   3    7.19    0.42
   3  13   3    7.27    0.44
  -3  13  -3    7.22    0.60
  -3  13  -3    7.98    0.64
   5  13   3    1.76    0.23
   5  13   3    1.41    0.21
  -5  13  -3    1.55    0.36
   7  13   3    1.26    0.20
  -7  13  -3    1.75    0.39
   7  13   3    0.95    0.21
   9  13   3    1.89    0.23
   9  13   3    1.88    0.29
  -9  13  -3    1.67    0.38
 -11  13  -3    0.63    0.31
  11  13   3    0.63    0.19
  13  13   3    0.33    0.19
  14  14  -3    1.19    0.34
  12  14  -3    0.67    0.28
  10  14  -3    2.18    0.35
  10  14  -3    2.16    0.37
  -8  14   3    3.14    0.43
   8  14  -3    2.50    0.37
  -8  14   3    2.97    0.42
   8  14  -3    2.99    0.39
  -6  14   3    3.60    0.44
   6  14  -3    3.96    0.45
   6  14  -3    3.90    0.46
  -6  14   3    4.49    0.49
  -4  14   3   10.11    0.62
  -4  14   3    8.95    0.62
   4  14  -3    9.31    0.65
   4  14  -3    9.44    0.66
   2  14  -3    1.30    0.32
   2  14  -3    1.57    0.34
  -2  14   3    1.23    0.27
  -2  14   3    1.12    0.26
   0  14  -3    3.08    0.43
   0  14  -3    2.42    0.40
   0  14   3    2.52    0.31
   0  14   3    2.25    0.30
   2  14   3    0.37    0.17
  -2  14  -3   -0.09    0.24
   2  14   3    0.11    0.15
  -4  14  -3    0.26    0.27
   4  14   3    0.12    0.15
   6  14   3    2.24    0.27
  -6  14  -3    2.71    0.46
   8  14   3    0.53    0.18
  10  14   3   -0.08    0.15
  11  15  -3    0.75    0.31
   9  15  -3    0.32    0.26
  -7  15   3    0.28    0.26
   7  15  -3    0.80    0.28
   5  15  -3    1.55    0.34
  -5  15   3    1.66    0.34
  -3  15   3    2.99    0.39
  -3  15   3    2.89    0.39
   3  15  -3    3.50    0.47
   1  15  -3    0.33    0.25
  -1  15   3    0.15    0.20
  -1  15   3    0.52    0.22
   1  15   3    0.30    0.19
   3  15   3    0.73    0.21
   5  15   3    0.23    0.18
   7  15   3    0.13    0.16
   6  16  -3    0.27    0.28
   4  16  -3    0.73    0.29
  28   0  -4    0.83    0.40
  28   0  -4    0.56    0.38
  26   0  -4    0.05    0.32
  26   0  -4    0.39    0.32
  24   0  -4    2.07    0.43
  24   0  -4    2.15    0.40
 -24   0   4    2.38    0.24
  22   0  -4   19.60    0.98
 -22   0   4   18.25    0.85
  22   0  -4   19.21    0.96
  22   0  -4   21.16    0.86
  22   0  -4   19.57    0.93
 -22   0   4   18.20    0.85
 -20   0   4    6.64    0.52
  20   0  -4    6.39    0.56
  20   0  -4    7.69    0.51
  20   0  -4    7.09    0.55
 -20   0   4    6.50    0.44
  20   0  -4    6.37    0.44
  18   0  -4    0.46    0.22
  18   0  -4    0.21    0.18
  18   0  -4    0.24    0.14
 -18   0   4    0.41    0.15
  18   0  -4    0.32    0.20
 -18   0   4    0.23    0.19
 -16   0   4   14.53    0.75
  16   0  -4   14.49    0.61
 -16   0   4   14.23    0.72
  16   0  -4   15.07    0.68
 -16   0   4   14.65    0.69
  16   0  -4   13.13    0.69
  16   0  -4   15.38    0.69
  16   0  -4   13.40    0.67
 -16   0   4   13.44    0.68
  14   0  -4    2.44    0.30
  14   0  -4    2.43    0.29
  14   0  -4    2.46    0.27
  14   0  -4    2.66    0.28
 -14   0   4    3.52    0.35
 -14   0   4    2.64    0.28
  14   0  -4    2.44    0.28
  14   0  -4    2.28    0.22
  14   0  -4    2.79    0.28
  14   0  -4    2.81    0.30
 -14   0   4    2.43    0.21
 -14   0   4    2.81    0.29
 -14   0   4    2.75    0.31
  12   0  -4    2.25    0.25
 -12   0   4    2.67    0.23
  12   0  -4    2.21    0.24
 -12   0   4    2.85    0.29
  12   0  -4    2.84    0.30
  12   0  -4    2.42    0.25
 -12   0   4    2.49    0.25
 -12   0   4    2.37    0.19
 -12   0   4    2.27    0.25
  12   0  -4    2.23    0.19
  12   0  -4    2.63    0.26
  10   0  -4    0.51    0.11
  10   0  -4    0.85    0.14
  10   0  -4    0.52    0.12
 -10   0   4    0.92    0.14
 -10   0   4    0.42    0.11
 -10   0   4    0.81    0.15
  10   0  -4    0.71    0.15
  10   0  -4    0.81    0.15
 -10   0   4    0.32    0.12
 -10   0   4    0.58    0.10
  10   0  -4    0.53    0.10
  10   0  -4    0.40    0.14
  -8   0   4   12.05    0.57
  -8   0   4   14.02    0.58
   8   0  -4   13.19    0.58
  -8   0   4   13.52    0.48
  -8   0   4   13.54    0.56
   8   0  -4   12.81    0.47
   8   0  -4   12.84    0.57
   8   0  -4   12.76    0.53
   8   0  -4   13.45    0.60
   8   0  -4   13.74    0.53
   8   0  -4   12.59    0.51
  -8   0   4   14.39    0.61
  -8   0   4   12.65    0.54
   6   0  -4   32.79    1.23
  -6   0   4   34.39    1.17
  -6   0   4   33.94    1.13
  -6   0   4   33.69    1.24
   6   0  -4   35.80    1.25
   6   0  -4   35.31    1.05
  -6   0   4   34.13    1.06
  -6   0   4   35.93    1.26
   6   0  -4   31.00    1.24
   6   0  -4   34.32    1.09
   6   0  -4   32.65    1.12
  -4   0   4    0.25    0.06
   4   0  -4    0.24    0.08
  -4   0   4    0.17    0.09
   4   0  -4    0.30    0.09
   4   0  -4    0.26    0.08
  -4   0   4    0.33    0.09
   4   0  -4    0.15    0.08
  -4   0   4    0.25    0.08
   4   0  -4    0.29    0.10
  -4   0   4    0.54    0.10
   4   0  -4    0.21    0.06
   4   0  -4    0.46    0.09
  -4   0   4    0.16    0.08
  -2   0   4   75.13    2.14
   2   0  -4   71.20    2.12
  -2   0   4   73.29    2.32
   2   0  -4   70.80    2.47
   2   0  -4   69.99    2.46
  -2   0   4   71.41    2.24
   2   0  -4   71.49    2.24
  -2   0   4   72.82    2.47
  -2   0   4   75.32    2.49
   2   0  -4   71.85    2.16
   2   0  -4   75.40    2.17
   2   0  -4   73.55    2.51
   0   0  -4   55.71    1.68
   0   0   4   52.45    1.85
   0   0   4   56.89    1.69
   0   0  -4   53.49    1.64
   0   0  -4   53.38    1.85
   0   0   4   54.86    1.60
   0   0  -4   52.82    1.84
   0   0  -4   54.38    1.85
   0   0   4   53.56    1.86
   0   0   4   53.38    1.69
   0   0  -4   53.06    1.62
   0   0   4   54.42    1.74
   0   0   4   53.27    1.74
   2   0   4   20.58    0.73
  -2   0  -4   20.48    0.71
  -2   0  -4   21.18    0.77
   2   0   4   20.68    0.79
  -2   0  -4   21.54    0.72
   2   0   4   19.92    0.78
   2   0   4   20.82    0.72
   2   0   4   21.64    0.73
  -2   0  -4   20.50    0.76
   2   0   4   21.14    0.65
   2   0   4   21.91    0.73
  -2   0  -4   21.28    0.72
  -2   0  -4   19.72    0.71
   4   0   4    6.99    0.32
   4   0   4    6.84    0.32
   4   0   4    7.29    0.27
  -4   0  -4    6.66    0.33
  -4   0  -4    6.54    0.28
   4   0   4    7.31    0.32
  -4   0  -4    6.88    0.31
  -4   0  -4    6.73    0.32
   4   0   4    6.64    0.35
  -4   0  -4    6.93    0.32
   6   0   4   24.52    0.96
   6   0   4   24.24    0.88
  -6   0  -4   24.71    0.82
  -6   0  -4   24.54    0.92
  -6   0  -4   25.16    0.87
  -6   0  -4   24.01    0.92
  -6   0  -4   24.27    0.86
   6   0   4   25.03    0.90
   6   0   4   25.45    0.97
   6   0   4   25.66    0.80
   6   0   4   23.93    0.89
  -8   0  -4   77.30    2.75
   8   0   4   79.66    2.40
  -8   0  -4   79.05    2.47
   8   0   4   81.60    2.64
  -8   0  -4   80.18    2.75
  -8   0  -4   82.04    2.53
   8   0   4   76.46    2.80
   8   0   4   80.09    2.81
   8   0   4   79.44    2.62
   8   0   4   79.39    2.54
  -8   0  -4   80.13    2.42
  10   0   4   21.17    0.75
  10   0   4   20.97    0.85
  10   0   4   22.27    0.93
 -10   0  -4   20.50    0.81
 -10   0  -4   20.87    0.84
 -10   0  -4   19.93    0.74
 -10   0  -4   21.97    0.85
  10   0   4   20.75    0.91
  10   0   4   21.19    0.86
 -10   0  -4   20.85    0.81
  10   0   4   19.01    0.82
  12   0   4    2.05    0.21
 -12   0  -4    1.98    0.22
  12   0   4    1.97    0.27
 -12   0  -4    1.91    0.22
  12   0   4    1.71    0.25
  12   0   4    1.84    0.24
 -12   0  -4    1.60    0.18
 -12   0  -4    1.89    0.24
  12   0   4    1.75    0.25
 -12   0  -4    1.62    0.23
 -14   0  -4    5.43    0.34
 -14   0  -4    5.58    0.39
  14   0   4    5.35    0.41
  14   0   4    5.09    0.36
  14   0   4    5.39    0.41
  16   0   4   10.77    0.64
  16   0   4   11.15    0.56
  16   0   4   10.67    0.64
  16   0   4   10.40    0.64
 -16   0  -4   10.67    0.58
  18   0   4   -0.04    0.17
  18   0   4   -0.08    0.25
 -18   0  -4    0.19    0.17
  18   0   4    0.18    0.23
  20   0   4    0.09    0.24
  20   0   4   -0.08    0.18
 -20   0  -4   -0.19    0.15
  20   0   4   -0.11    0.24
  22   0   4    0.41    0.32
  22   0   4    0.04    0.29
  24   0   4    0.29    0.37
  24   0   4   -0.27    0.30
  27  -1  -4    1.67    0.45
  27  -1  -4    1.38    0.41
  27   1  -4    1.63    0.43
  27   1  -4    1.72    0.44
  25  -1  -4    0.83    0.34
  25  -1  -4    0.73    0.32
  25   1  -4    1.50    0.42
 -25   1   4    0.97    0.21
  25   1  -4    1.44    0.38
  23  -1  -4   12.36    0.77
  23  -1  -4   12.05    0.72
  23  -1  -4   11.07    0.75
  23   1  -4   11.96    0.80
  23   1  -4   12.26    0.68
  23   1  -4   10.74    0.73
  21  -1  -4    8.90    0.50
  21  -1  -4    7.57    0.59
  21  -1  -4   10.03    0.66
  21  -1  -4    8.89    0.60
  21   1  -4    7.36    0.60
  21   1  -4    8.70    0.52
 -21   1   4    8.36    0.61
  21   1  -4    8.92    0.56
  21   1  -4    7.93    0.61
  19  -1  -4   11.06    0.63
 -19  -1   4    9.77    0.54
  19  -1  -4   11.57    0.68
  19  -1  -4   12.45    0.66
  19  -1  -4   11.29    0.55
  19   1  -4   11.66    0.66
  19   1  -4   11.68    0.57
  19   1  -4   11.31    0.60
  19   1  -4   11.05    0.68
 -19   1   4   11.89    0.68
 -17  -1   4   11.10    0.63
  17  -1  -4   10.77    0.58
  17  -1  -4    9.85    0.56
 -17  -1   4   10.72    0.54
  17  -1  -4    9.96    0.58
  17  -1  -4   10.31    0.59
  17  -1  -4   10.85    0.51
 -17  -1   4   11.73    0.61
 -17  -1   4   10.34    0.39
  17   1  -4   10.45    0.51
  17   1  -4   10.37    0.59
  17   1  -4    9.83    0.54
 -17   1   4   10.80    0.61
  17   1  -4   10.50    0.59
 -15  -1   4  172.24    6.07
  15  -1  -4  186.22    6.08
  15  -1  -4  171.85    5.21
 -15  -1   4  176.05    5.46
  15  -1  -4  171.07    6.05
  15  -1  -4  171.30    5.26
  15  -1  -4  171.23    5.46
  15  -1  -4  178.25    5.30
  15  -1  -4  178.93    5.39
 -15  -1   4  176.03    6.02
  15   1  -4  182.03    6.08
  15   1  -4  173.34    5.30
  15   1  -4  168.43    5.65
  15   1  -4  175.41    5.34
  15   1  -4  170.69    5.29
 -15   1   4  172.24    5.48
  15   1  -4  173.60    5.46
 -15   1   4  179.07    6.03
  15   1  -4  173.98    5.22
 -15   1   4  176.59    6.05
 -13  -1   4    9.25    0.49
  13  -1  -4   10.56    0.54
  13  -1  -4    8.84    0.46
  13  -1  -4    8.53    0.47
  13  -1  -4    8.86    0.45
 -13  -1   4    9.27    0.52
  13  -1  -4    9.31    0.54
  13  -1  -4    9.14    0.47
 -13  -1   4    9.17    0.37
 -13  -1   4    9.34    0.46
 -13  -1   4    8.46    0.47
 -13  -1   4   10.01    0.47
  13  -1  -4    8.59    0.40
  13   1  -4   10.11    0.56
  13   1  -4    8.58    0.41
 -13   1   4    8.89    0.48
 -13   1   4    8.68    0.50
 -13   1   4    9.19    0.49
 -13   1   4    9.34    0.54
  13   1  -4    8.75    0.47
  13   1  -4    8.17    0.48
  13   1  -4    8.49    0.45
  13   1  -4    8.61    0.47
  13   1  -4    8.53    0.47
 -11  -1   4   23.76    0.94
  11  -1  -4   23.19    0.88
 -11  -1   4   22.26    0.92
 -11  -1   4   22.81    0.87
  11  -1  -4   23.12    0.84
 -11  -1   4   22.59    0.95
  11  -1  -4   21.31    0.95
  11  -1  -4   23.32    0.78
  11  -1  -4   22.55    0.96
  11  -1  -4   22.22    0.83
 -11  -1   4   24.00    0.77
 -11  -1   4   24.41    0.83
  11   1  -4   22.35    0.89
 -11   1   4   22.32    0.95
  11   1  -4   23.27    0.84
  11   1  -4   22.77    0.79
 -11   1   4   23.50    0.90
  11   1  -4   23.87    0.98
 -11   1   4   24.69    0.98
 -11   1   4   22.64    0.94
  11   1  -4   22.28    0.87
  11   1  -4   22.86    0.95
 -11   1   4   22.70    0.88
  11   1  -4   22.73    0.86
   9  -1  -4   21.34    0.74
   9  -1  -4   21.47    0.78
  -9  -1   4   22.29    0.88
   9  -1  -4   21.51    0.90
   9  -1  -4   22.12    0.90
   9  -1  -4   22.34    0.83
  -9  -1   4   21.06    0.82
  -9  -1   4   21.96    0.89
  -9  -1   4   22.50    0.74
  -9  -1   4   22.64    0.84
  -9  -1   4   23.16    0.79
   9  -1  -4   22.78    0.83
   9  -1  -4   21.46    0.78
  -9  -1   4   22.37    0.91
   9   1  -4   23.18    0.92
   9   1  -4   22.15    0.90
   9   1  -4   21.53    0.80
   9   1  -4   23.15    0.80
   9   1  -4   23.46    0.83
  -9   1   4   23.40    0.91
  -9   1   4   22.73    0.90
   9   1  -4   22.08    0.75
  -9   1   4   22.61    0.83
  -9   1   4   21.65    0.85
   9   1  -4   22.85    0.84
   7  -1  -4  307.58   10.35
   7  -1  -4  305.49   10.25
  -7  -1   4  313.27   10.26
   7  -1  -4  303.90    8.96
   7  -1  -4  311.75    8.92
  -7  -1   4  318.49    8.95
  -7  -1   4  313.90   10.49
   7  -1  -4  305.51    9.25
  -7  -1   4  330.09   10.51
  -7  -1   4  300.95    9.25
   7  -1  -4  296.79    8.93
  -7   1   4  305.07    8.95
  -7   1   4  306.02    9.62
  -7   1   4  327.44   10.52
   7   1  -4  309.03   10.26
   7   1  -4  310.50    9.26
   7   1  -4  305.01    9.62
   7   1  -4  297.38    8.94
   7   1  -4  294.27   10.49
   7   1  -4  304.22    8.95
   7   1  -4  305.89   10.25
   7   1  -4  302.86    8.97
  -7   1   4  306.65    9.26
  -7   1   4  309.18    9.61
   5  -1  -4   27.48    0.89
  -5  -1   4   28.81    1.04
   5  -1  -4   26.53    0.92
   5  -1  -4   27.74    1.01
  -5  -1   4   28.37    0.95
  -5  -1   4   28.13    0.88
  -5  -1   4   27.00    1.03
  -5  -1   4   28.11    1.03
   5  -1  -4   25.64    1.01
   5  -1  -4   28.29    0.84
   5   1  -4   27.61    1.04
  -5   1   4   27.05    1.03
   5   1  -4   25.85    1.02
  -5   1   4   28.29    0.94
   5   1  -4   26.92    0.94
   5   1  -4   26.87    0.87
   5   1  -4   27.67    1.04
  -5   1   4   28.44    0.96
  -5   1   4   28.30    0.95
  -5   1   4   28.26    0.87
   5   1  -4   28.21    0.96
   5   1  -4   28.79    0.86
   5   1  -4   28.17    0.91
  -5   1   4   27.24    1.02
  -3  -1   4  132.79    4.02
  -3  -1   4  145.50    4.72
  -3  -1   4  134.73    4.61
   3  -1  -4  136.92    4.63
  -3  -1   4  138.40    4.33
   3  -1  -4  137.00    4.14
   3  -1  -4  135.48    4.01
  -3  -1   4  137.92    4.17
   3  -1  -4  137.18    4.58
   3  -1  -4  139.45    4.02
  -3   1   4  143.36    4.15
   3   1  -4  135.90    4.61
   3   1  -4  131.40    4.71
  -3   1   4  132.05    4.59
   3   1  -4  138.87    4.17
   3   1  -4  134.38    4.01
  -3   1   4  133.37    4.58
  -3   1   4  141.18    3.99
   3   1  -4  134.65    4.61
  -3   1   4  140.20    4.15
  -3   1   4  140.53    4.30
  -3   1   4  136.73    4.31
   3   1  -4  136.10    3.99
   3   1  -4  139.44    4.04
   1  -1  -4   59.29    2.03
  -1  -1   4   63.75    1.97
  -1  -1   4   59.96    1.90
  -1  -1   4   61.46    1.81
   1  -1  -4   58.88    1.78
  -1  -1   4   60.16    2.09
  -1  -1   4   60.09    1.96
  -1  -1   4   59.27    2.13
   1  -1  -4   61.35    1.84
   1  -1  -4   59.97    2.03
  -1   1   4   60.77    1.93
  -1   1   4   65.46    1.88
   1   1  -4   58.98    1.80
   1   1  -4   63.25    1.96
   1   1  -4   60.20    1.90
   1   1  -4   61.65    2.13
  -1   1   4   60.67    1.92
  -1   1   4   61.10    1.87
  -1   1   4   58.89    2.05
   1   1  -4   59.76    2.09
  -1   1   4   60.33    2.06
   1   1  -4   61.22    1.83
   1  -1   4   92.79    2.97
   1  -1   4   92.89    3.16
   1  -1   4   85.40    3.16
   1  -1   4   96.21    2.75
   1  -1   4   95.15    2.97
  -1  -1  -4   92.68    2.70
  -1  -1  -4   92.29    2.70
  -1  -1  -4   91.74    2.77
   1  -1   4   95.89    2.75
   1  -1   4   90.86    2.86
   1   1   4   92.85    2.92
  -1   1  -4   93.93    2.87
   1   1   4   96.94    2.83
  -1   1  -4   94.95    3.21
  -1   1  -4   94.42    2.77
  -1   1  -4   90.08    2.73
  -1   1  -4   91.61    3.15
  -1   1  -4   92.18    3.16
   1   1   4   89.77    3.11
   1   1   4   95.15    3.12
   1   1   4   94.70    2.83
   1   1   4   93.56    2.92
  -3  -1  -4   69.93    2.09
   3  -1   4   73.02    2.48
  -3  -1  -4   68.82    2.36
  -3  -1  -4   71.06    2.09
   3  -1   4   71.53    2.32
  -3  -1  -4   69.31    2.17
   3  -1   4   70.38    2.24
   3  -1   4   71.21    2.13
   3  -1   4   71.78    2.14
   3  -1   4   74.88    2.32
   3   1   4   72.35    2.43
   3   1   4   71.29    2.27
  -3   1  -4   71.03    2.46
  -3   1  -4   71.47    2.49
  -3   1  -4   72.76    2.18
  -3   1  -4   69.00    2.45
   3   1   4   71.35    2.27
   3   1   4   70.90    2.20
   3   1   4   70.37    2.42
  -3   1  -4   70.86    2.24
   3   1   4   74.67    2.21
   5  -1   4   52.30    1.72
  -5  -1  -4   50.96    1.61
  -5  -1  -4   48.65    1.52
  -5  -1  -4   52.12    1.73
   5  -1   4   50.12    1.66
   5  -1   4   51.29    1.84
   5  -1   4   52.44    1.72
   5  -1   4   52.58    1.57
   5  -1   4   51.03    1.84
  -5  -1  -4   51.23    1.72
  -5   1  -4   49.43    1.81
   5   1   4   55.55    1.65
  -5   1  -4   49.48    1.66
  -5   1  -4   50.89    1.81
  -5   1  -4   49.98    1.62
  -5   1  -4   52.32    1.82
   5   1   4   50.83    1.80
   5   1   4   51.46    1.63
   5   1   4   51.49    1.68
   5   1   4   48.59    1.67
   7  -1   4   14.17    0.69
   7  -1   4   15.11    0.63
   7  -1   4   15.46    0.65
   7  -1   4   16.59    0.65
   7  -1   4   15.24    0.56
   7  -1   4   15.51    0.65
   7  -1   4   15.85    0.70
  -7  -1  -4   15.33    0.61
  -7  -1  -4   15.98    0.58
  -7  -1  -4   15.65    0.58
  -7  -1  -4   15.40    0.53
   7   1   4   15.35    0.61
  -7   1  -4   14.89    0.62
  -7   1  -4   16.16    0.59
  -7   1  -4   14.73    0.62
   7   1   4   15.75    0.61
   7   1   4   15.89    0.66
  -7   1  -4   15.22    0.67
  -7   1  -4   16.41    0.64
   7   1   4   15.55    0.66
   7   1   4   16.65    0.53
  -7   1  -4   15.98    0.63
   7   1   4   15.19    0.60
   9  -1   4    7.93    0.46
   9  -1   4    7.77    0.42
  -9  -1  -4    7.14    0.31
  -9  -1  -4    7.49    0.34
  -9  -1  -4    7.64    0.34
  -9  -1  -4    7.35    0.39
   9  -1   4    7.03    0.46
   9  -1   4    7.46    0.43
   9  -1   4    7.00    0.41
  -9  -1  -4    7.98    0.34
   9  -1   4    7.67    0.36
  -9  -1  -4    7.27    0.36
  -9   1  -4    7.85    0.41
  -9   1  -4    7.89    0.41
  -9   1  -4    7.49    0.36
   9   1   4    7.50    0.32
  -9   1  -4    7.74    0.36
   9   1   4    7.35    0.39
   9   1   4    7.37    0.39
  -9   1  -4    7.88    0.42
   9   1   4    7.61    0.40
   9   1   4    7.50    0.43
  -9   1  -4    6.71    0.35
   9   1   4    6.97    0.43
 -11  -1  -4   25.86    0.87
  11  -1   4   26.25    1.05
  11  -1   4   27.42    1.15
  11  -1   4   26.04    1.13
 -11  -1  -4   27.31    0.97
  11  -1   4   23.74    1.01
  11  -1   4   26.20    0.93
 -11  -1  -4   27.44    0.98
 -11  -1  -4   27.53    0.98
  11   1   4   27.13    1.12
 -11   1  -4   28.09    0.95
 -11   1  -4   26.37    0.99
  11   1   4   27.24    1.11
  11   1   4   25.19    0.99
 -11   1  -4   26.65    1.01
  11   1   4   25.03    1.01
 -11   1  -4   23.79    0.98
  11   1   4   25.33    0.89
 -11   1  -4   26.77    1.07
  11   1   4   28.30    1.05
 -11   1  -4   24.63    0.98
  13  -1   4    0.42    0.19
  13  -1   4    0.33    0.14
  13  -1   4    0.24    0.14
 -13  -1  -4    0.24    0.09
  13  -1   4    0.08    0.16
 -13  -1  -4    0.48    0.15
  13   1   4    0.29    0.15
  13   1   4    0.30    0.15
  13   1   4    0.38    0.13
 -13   1  -4    0.22    0.08
  13   1   4    0.15    0.15
 -13   1  -4    0.24    0.12
  13   1   4    0.19    0.17
 -13   1  -4    0.35    0.16
 -13   1  -4    0.15    0.08
 -13   1  -4    0.25    0.16
  15  -1   4    1.20    0.27
 -15  -1  -4    1.52    0.17
 -15  -1  -4    1.36    0.23
  15   1   4    1.56    0.25
  15   1   4    1.54    0.26
 -15   1  -4    1.15    0.23
  15   1   4    1.44    0.29
  15   1   4    1.80    0.22
 -17  -1  -4    0.52    0.18
  17  -1   4    0.21    0.18
  17  -1   4    0.37    0.26
  17  -1   4    0.94    0.29
 -17  -1  -4    0.68    0.13
  17   1   4    0.69    0.22
  17   1   4    0.88    0.27
  17   1   4    0.35    0.19
  17   1   4    0.50    0.19
 -17   1  -4    0.38    0.20
  19  -1   4    1.89    0.37
  19  -1   4    2.28    0.40
 -19  -1  -4    2.36    0.31
  19  -1   4    2.11    0.30
  19   1   4    2.16    0.42
 -19   1  -4    2.52    0.35
  19   1   4    2.33    0.33
  19   1   4    1.62    0.36
  21  -1   4    1.22    0.35
  21  -1   4    1.18    0.37
  21   1   4    0.83    0.34
  21   1   4    1.31    0.34
 -21   1  -4    1.01    0.26
  23  -1   4    0.71    0.35
  23  -1   4    0.51    0.33
  23   1   4    0.27    0.32
  23   1   4    0.18    0.32
  28  -2  -4    0.48    0.38
  28   2  -4    0.12    0.32
  26  -2  -4    1.38    0.38
  26  -2  -4    1.62    0.43
  26   2  -4    1.60    0.42
 -26   2   4    1.31    0.27
  26   2  -4    1.99    0.44
  24  -2  -4    5.43    0.57
  24  -2  -4    4.36    0.55
  24   2  -4    3.77    0.53
  24   2  -4    4.54    0.54
  22  -2  -4   10.88    0.71
  22  -2  -4   12.07    0.74
  22  -2  -4   11.67    0.72
  22  -2  -4   10.78    0.58
  22   2  -4   11.76    0.64
  22   2  -4   10.31    0.72
  22   2  -4   11.51    0.72
 -22   2   4   11.44    0.74
  20  -2  -4    2.53    0.27
  20  -2  -4    2.36    0.36
  20  -2  -4    1.76    0.32
  20  -2  -4    1.65    0.30
  20   2  -4    2.35    0.31
 -20   2   4    2.34    0.38
  20   2  -4    2.09    0.33
  20   2  -4    2.31    0.29
  20   2  -4    2.32    0.39
  18  -2  -4    2.66    0.26
  18  -2  -4    2.31    0.33
 -18  -2   4    2.20    0.19
  18  -2  -4    2.36    0.31
  18  -2  -4    2.01    0.32
  18   2  -4    2.46    0.28
  18   2  -4    2.04    0.32
  18   2  -4    2.47    0.33
  18   2  -4    2.41    0.27
 -18   2   4    2.65    0.35
  16  -2  -4   14.97    0.71
  16  -2  -4   15.70    0.70
  16  -2  -4   15.56    0.74
  16  -2  -4   15.43    0.63
 -16  -2   4   16.56    0.75
  16  -2  -4   15.20    0.73
 -16  -2   4   15.82    0.73
 -16  -2   4   16.06    0.77
  16   2  -4   16.15    0.75
 -16   2   4   15.33    0.76
  16   2  -4   16.50    0.70
  16   2  -4   15.39    0.65
  16   2  -4   14.97    0.74
  16   2  -4   16.08    0.75
 -14  -2   4   12.73    0.62
 -14  -2   4   13.13    0.42
 -14  -2   4   12.62    0.61
  14  -2  -4   12.28    0.62
  14  -2  -4   13.30    0.60
  14  -2  -4   12.89    0.69
  14  -2  -4   13.84    0.53
  14  -2  -4   12.22    0.57
  14  -2  -4   12.69    0.67
  14  -2  -4   13.36    0.63
 -14  -2   4   13.41    0.66
 -14  -2   4   11.67    0.41
 -14  -2   4   13.47    0.56
 -14  -2   4   12.86    0.57
 -14   2   4   14.01    0.68
 -14   2   4   12.25    0.68
  14   2  -4   13.02    0.63
  14   2  -4   13.15    0.63
  14   2  -4   12.98    0.62
  14   2  -4   12.78    0.67
  14   2  -4   12.10    0.69
 -14   2   4   12.78    0.65
  14   2  -4   12.04    0.54
  14   2  -4   13.32    0.60
 -14   2   4   12.94    0.66
  12  -2  -4   13.61    0.66
 -12  -2   4   13.36    0.57
  12  -2  -4   12.21    0.57
  12  -2  -4   12.79    0.56
  12  -2  -4   12.88    0.63
  12  -2  -4   13.40    0.49
 -12  -2   4   13.67    0.61
  12  -2  -4   12.48    0.54
  12  -2  -4   12.22    0.59
 -12  -2   4   13.27    0.59
 -12  -2   4   13.24    0.63
  12  -2  -4   13.22    0.50
 -12  -2   4   12.60    0.44
  12   2  -4   14.28    0.58
 -12   2   4   12.90    0.62
  12   2  -4   12.39    0.58
  12   2  -4   14.62    0.61
 -12   2   4   11.94    0.59
  12   2  -4   13.30    0.66
  12   2  -4   12.35    0.51
  12   2  -4   12.67    0.66
 -12   2   4   12.26    0.65
  12   2  -4   12.07    0.58
 -12   2   4   12.74    0.60
 -12   2   4   11.62    0.62
  12   2  -4   12.43    0.63
 -10  -2   4    0.63    0.12
 -10  -2   4    0.62    0.08
 -10  -2   4    0.75    0.14
  10  -2  -4    0.40    0.13
 -10  -2   4    0.52    0.15
  10  -2  -4    0.57    0.12
  10  -2  -4    0.50    0.13
  10  -2  -4    0.48    0.13
  10  -2  -4    0.67    0.15
  10  -2  -4    0.61    0.09
  10  -2  -4    0.53    0.13
 -10  -2   4    0.58    0.14
  10  -2  -4    0.56    0.09
 -10  -2   4    0.60    0.08
 -10   2   4    0.53    0.13
  10   2  -4    0.61    0.13
  10   2  -4    0.39    0.11
 -10   2   4    0.54    0.14
  10   2  -4    0.63    0.15
  10   2  -4    0.47    0.12
  10   2  -4    0.44    0.10
  10   2  -4    0.49    0.14
 -10   2   4    0.17    0.10
  10   2  -4    0.29    0.13
 -10   2   4    0.43    0.13
  -8  -2   4   33.88    1.17
   8  -2  -4   35.05    1.28
   8  -2  -4   34.59    1.05
  -8  -2   4   33.73    1.07
   8  -2  -4   33.62    1.10
   8  -2  -4   34.32    1.28
  -8  -2   4   34.54    1.29
   8  -2  -4   34.05    1.17
  -8  -2   4   36.55    1.28
  -8  -2   4   34.58    1.07
  -8  -2   4   35.82    1.28
   8  -2  -4   33.22    1.12
  -8   2   4   35.04    1.30
   8   2  -4   34.55    1.15
  -8   2   4   33.71    1.30
   8   2  -4   35.35    1.10
   8   2  -4   31.57    1.28
  -8   2   4   33.57    1.18
  -8   2   4   35.61    1.22
   8   2  -4   34.94    1.14
   8   2  -4   34.10    1.18
  -8   2   4   34.78    1.21
   8   2  -4   34.80    1.21
   8   2  -4   35.56    1.31
   6  -2  -4   30.17    1.13
  -6  -2   4   30.00    1.15
  -6  -2   4   29.74    0.97
  -6  -2   4   30.62    1.06
  -6  -2   4   29.99    1.16
   6  -2  -4   31.61    1.04
   6  -2  -4   31.59    0.99
   6  -2  -4   29.67    1.13
  -6  -2   4   28.98    1.14
  -6  -2   4   31.16    0.97
  -6   2   4   33.57    1.16
  -6   2   4   32.11    1.07
  -6   2   4   31.56    1.16
   6   2  -4   31.17    1.17
  -6   2   4   30.89    1.05
  -6   2   4   31.90    0.97
   6   2  -4   32.51    0.93
  -6   2   4   31.15    1.08
   6   2  -4   31.05    0.98
   6   2  -4   31.08    1.02
   6   2  -4   31.29    1.17
   6   2  -4   31.65    1.08
   6   2  -4   31.52    1.06
  -4  -2   4  111.68    3.57
  -4  -2   4   99.72    3.16
   4  -2  -4  101.15    3.02
  -4  -2   4  103.02    3.03
   4  -2  -4  106.26    3.44
   4  -2  -4  103.94    3.44
  -4  -2   4   98.78    3.49
  -4  -2   4   99.97    3.50
  -4  -2   4  103.31    3.03
  -4   2   4  104.51    2.99
   4   2  -4   99.68    3.17
  -4   2   4   99.34    3.14
   4   2  -4  102.96    3.28
  -4   2   4  104.95    3.25
  -4   2   4  106.40    3.14
  -4   2   4  100.33    2.99
   4   2  -4  103.22    3.00
   4   2  -4  100.95    3.06
  -4   2   4  102.71    3.25
   4   2  -4  102.15    3.04
  -4   2   4  103.54    3.47
   4   2  -4  105.53    3.57
   4   2  -4   99.44    3.50
  -4   2   4  103.54    3.47
  -2  -2   4    7.68    0.38
  -2  -2   4    8.24    0.37
  -2  -2   4    8.29    0.31
  -2  -2   4    7.74    0.37
  -2  -2   4    8.17    0.30
   2  -2  -4    8.07    0.35
  -2  -2   4    7.76    0.35
   2  -2  -4    8.30    0.29
   2   2  -4    7.86    0.37
   2   2  -4    8.29    0.37
  -2   2   4    7.95    0.32
  -2   2   4    7.88    0.31
   2   2  -4    7.65    0.35
  -2   2   4    8.26    0.31
   2   2  -4    7.89    0.31
   2   2  -4    8.33    0.39
  -2   2   4    7.34    0.32
   2   2  -4    8.07    0.31
  -2   2   4    7.60    0.29
   2   2  -4    7.52    0.35
  -2   2   4    7.99    0.29
   0  -2   4   12.86    0.46
   0  -2   4   14.15    0.57
   0  -2   4   14.82    0.53
   0  -2   4   13.44    0.55
   0  -2  -4   13.62    0.50
   0  -2   4   12.67    0.51
   0  -2   4   12.96    0.46
   0   2  -4   13.80    0.49
   0   2   4   12.82    0.46
   0   2  -4   13.02    0.56
   0   2   4   12.66    0.44
   0   2   4   13.20    0.46
   0   2  -4   12.63    0.51
   0   2  -4   12.78    0.54
   0   2  -4   12.35    0.55
   0   2  -4   13.07    0.46
   0   2   4   13.56    0.45
   2  -2   4    0.57    0.09
  -2  -2  -4    0.56    0.12
   2  -2   4    0.53    0.11
   2  -2   4    0.53    0.11
   2  -2   4    0.58    0.11
   2  -2   4    0.41    0.11
   2  -2   4    0.55    0.09
  -2   2  -4    0.39    0.11
  -2   2  -4    0.45    0.10
   2   2   4    0.36    0.05
  -2   2  -4    0.41    0.11
  -2   2  -4    0.46    0.12
  -2   2  -4    0.39    0.07
  -2   2  -4    0.47    0.08
   2   2   4    0.46    0.07
  -2   2  -4    0.49    0.10
   2   2   4    0.38    0.05
   2   2   4    0.48    0.07
  -4  -2  -4   15.85    0.60
   4  -2   4   16.13    0.59
   4  -2   4   15.96    0.57
   4  -2   4   16.22    0.64
   4  -2   4   16.77    0.69
   4  -2   4   15.02    0.62
  -4   2  -4   15.81    0.68
   4   2   4   15.89    0.56
  -4   2  -4   15.70    0.68
   4   2   4   16.35    0.55
  -4   2  -4   16.42    0.62
  -4   2  -4   16.28    0.66
  -4   2  -4   16.71    0.55
  -4   2  -4   16.18    0.64
   4   2   4   15.39    0.55
   4   2   4   16.44    0.57
   4   2   4   16.49    0.60
   4   2   4   16.20    0.60
   6  -2   4    3.44    0.26
   6  -2   4    3.66    0.26
  -6  -2  -4    3.23    0.23
  -6  -2  -4    3.75    0.18
   6  -2   4    3.63    0.29
  -6   2  -4    3.64    0.25
  -6   2  -4    3.50    0.26
   6   2   4    3.53    0.20
   6   2   4    3.61    0.21
  -6   2  -4    3.62    0.27
   6   2   4    3.96    0.23
   6   2   4    4.08    0.23
   6   2   4    3.63    0.23
  -6   2  -4    3.42    0.27
  -6   2  -4    3.44    0.19
   6   2   4    3.38    0.22
   8  -2   4   16.54    0.72
   8  -2   4   15.84    0.63
  -8  -2  -4   16.63    0.66
   8  -2   4   16.81    0.71
  -8  -2  -4   17.26    0.58
  -8  -2  -4   17.21    0.61
   8  -2   4   16.44    0.78
   8   2   4   17.02    0.67
  -8   2  -4   16.66    0.71
   8   2   4   17.64    0.66
  -8   2  -4   18.13    0.59
   8   2   4   16.91    0.71
   8   2   4   16.11    0.71
  -8   2  -4   17.77    0.76
   8   2   4   16.73    0.65
   8   2   4   19.28    0.68
   8   2   4   17.86    0.54
   8   2   4   16.75    0.65
  -8   2  -4   16.24    0.70
  -8   2  -4   16.32    0.69
  10  -2   4   29.70    1.34
  10  -2   4   30.42    1.21
 -10  -2  -4   32.95    1.15
 -10  -2  -4   32.55    0.97
  10  -2   4   32.92    1.12
  10  -2   4   34.79    1.26
  10  -2   4   33.74    1.36
 -10  -2  -4   35.63    1.06
 -10   2  -4   31.88    1.21
  10   2   4   33.66    1.29
 -10   2  -4   34.02    1.32
  10   2   4   32.44    1.28
 -10   2  -4   33.44    1.27
  10   2   4   34.24    1.21
 -10   2  -4   31.65    1.26
  10   2   4   33.34    1.05
  10   2   4   31.04    1.18
 -10   2  -4   31.26    1.17
  10   2   4   32.50    1.16
  12  -2   4    2.97    0.37
  12  -2   4    2.23    0.32
  12  -2   4    2.71    0.33
 -12  -2  -4    2.51    0.13
 -12  -2  -4    2.23    0.26
  12  -2   4    2.72    0.30
  12  -2   4    2.87    0.26
 -12   2  -4    2.11    0.27
  12   2   4    2.04    0.25
  12   2   4    2.21    0.25
  12   2   4    2.82    0.31
 -12   2  -4    2.65    0.30
  12   2   4    2.10    0.27
  12   2   4    2.73    0.22
 -12   2  -4    2.99    0.24
 -12   2  -4    2.76    0.24
  12   2   4    3.17    0.30
 -12   2  -4    2.56    0.29
 -14  -2  -4    4.65    0.35
  14  -2   4    5.04    0.42
  14  -2   4    4.34    0.35
 -14  -2  -4    4.72    0.20
 -14   2  -4    4.71    0.31
  14   2   4    4.53    0.43
  14   2   4    4.35    0.42
  14   2   4    4.94    0.41
  14   2   4    4.52    0.37
 -14   2  -4    4.05    0.30
  14   2   4    4.82    0.38
 -14   2  -4    5.09    0.41
 -14   2  -4    3.90    0.38
 -16  -2  -4    0.00    0.05
  16  -2   4   -0.10    0.20
 -16  -2  -4   -0.01    0.12
  16  -2   4    0.10    0.15
  16   2   4    0.07    0.18
 -16   2  -4   -0.06    0.16
  16   2   4   -0.08    0.13
 -16   2  -4    0.05    0.10
 -16   2  -4    0.09    0.10
  16   2   4   -0.21    0.18
 -18  -2  -4    2.38    0.30
  18  -2   4    2.05    0.36
  18  -2   4    1.62    0.27
  18  -2   4    1.80    0.35
  18   2   4    1.43    0.30
 -18   2  -4    2.43    0.36
  18   2   4    2.30    0.39
  18   2   4    2.44    0.37
  20  -2   4    2.31    0.41
  20  -2   4    2.21    0.43
  20   2   4    2.37    0.38
  20   2   4    2.39    0.43
 -20   2  -4    1.69    0.32
  22  -2   4    1.31    0.42
  22  -2   4    1.80    0.41
  22   2   4    1.59    0.38
 -22   2  -4    1.87    0.35
  22   2   4    1.38    0.37
  24  -2   4   -0.25    0.34
  24  -2   4    0.28    0.35
  24   2   4    0.16    0.36
  27  -3  -4   -0.37    0.26
  27   3  -4    0.19    0.33
 -27   3   4    0.13    0.20
  25  -3  -4    4.89    0.61
  25  -3  -4    3.95    0.52
  25   3  -4    4.53    0.55
  25   3  -4    3.50    0.53
  23  -3  -4    1.91    0.38
  23  -3  -4    1.67    0.33
  23   3  -4    1.97    0.37
  23   3  -4    1.46    0.29
  23   3  -4    0.96    0.36
  21  -3  -4    9.88    0.64
  21  -3  -4    9.22    0.59
  21  -3  -4    9.19    0.63
  21  -3  -4    9.47    0.50
 -21   3   4    9.13    0.66
  21   3  -4    9.71    0.57
  21   3  -4    9.34    0.66
  21   3  -4   10.08    0.69
  19  -3  -4    4.34    0.41
  19  -3  -4    4.58    0.33
  19  -3  -4    4.85    0.48
  19  -3  -4    4.62    0.48
 -19   3   4    4.56    0.48
  19   3  -4    5.68    0.46
  19   3  -4    4.93    0.44
  19   3  -4    4.56    0.38
  19   3  -4    3.41    0.43
  17  -3  -4    5.41    0.43
  17  -3  -4    4.82    0.37
  17  -3  -4    4.76    0.39
  17  -3  -4    4.96    0.32
  17   3  -4    4.75    0.36
 -17   3   4    4.66    0.45
  17   3  -4    4.62    0.40
  17   3  -4    5.38    0.37
  17   3  -4    5.64    0.44
  17   3  -4    4.72    0.46
  15  -3  -4   38.19    1.43
  15  -3  -4   38.25    1.57
  15  -3  -4   41.65    1.61
 -15  -3   4   41.21    1.52
  15  -3  -4   38.54    1.27
  15  -3  -4   37.23    1.34
 -15  -3   4   39.14    1.49
  15  -3  -4   37.49    1.44
 -15  -3   4   39.13    1.42
 -15  -3   4   36.11    1.35
  15   3  -4   38.62    1.43
  15   3  -4   39.34    1.47
  15   3  -4   38.56    1.43
  15   3  -4   42.61    1.63
 -15   3   4   38.61    1.47
  15   3  -4   40.09    1.58
  15   3  -4   39.29    1.31
  13  -3  -4   20.61    0.70
 -13  -3   4   21.25    0.76
  13  -3  -4   20.44    0.70
 -13  -3   4   21.29    0.88
 -13  -3   4   21.52    0.76
  13  -3  -4   20.37    0.90
  13  -3  -4   20.24    0.86
  13  -3  -4   20.67    0.92
 -13  -3   4   20.84    0.85
 -13  -3   4   20.18    0.82
  13  -3  -4   19.93    0.77
  13  -3  -4   20.06    0.83
 -13   3   4   18.59    0.85
 -13   3   4   18.75    0.90
  13   3  -4   18.15    0.89
  13   3  -4   19.73    0.74
  13   3  -4   20.68    0.94
  13   3  -4   20.11    0.84
  13   3  -4   17.87    0.81
  13   3  -4   21.35    0.81
  13   3  -4   20.00    0.84
 -13   3   4   19.96    0.86
 -11  -3   4    4.71    0.31
  11  -3  -4    4.96    0.36
  11  -3  -4    4.90    0.29
 -11  -3   4    4.74    0.31
 -11  -3   4    4.95    0.28
  11  -3  -4    4.56    0.32
  11  -3  -4    4.15    0.32
  11  -3  -4    5.35    0.35
 -11  -3   4    5.28    0.26
  11  -3  -4    5.11    0.23
  11  -3  -4    5.21    0.23
 -11  -3   4    5.31    0.34
 -11   3   4    4.93    0.37
 -11   3   4    5.45    0.36
  11   3  -4    4.99    0.35
  11   3  -4    5.02    0.28
  11   3  -4    4.90    0.33
 -11   3   4    6.08    0.37
 -11   3   4    4.34    0.34
  11   3  -4    5.45    0.34
  11   3  -4    5.18    0.31
  11   3  -4    4.93    0.34
  11   3  -4    5.19    0.38
  11   3  -4    5.49    0.36
   9  -3  -4   15.09    0.64
   9  -3  -4   15.10    0.63
  -9  -3   4   14.64    0.63
  -9  -3   4   14.78    0.59
   9  -3  -4   14.46    0.65
   9  -3  -4   14.58    0.59
  -9  -3   4   14.86    0.60
   9  -3  -4   15.45    0.46
   9  -3  -4   14.20    0.54
   9  -3  -4   14.72    0.46
  -9  -3   4   14.83    0.65
   9   3  -4   13.44    0.60
   9   3  -4   14.64    0.61
  -9   3   4   15.01    0.67
   9   3  -4   15.42    0.69
   9   3  -4   14.12    0.64
   9   3  -4   15.50    0.67
   9   3  -4   14.73    0.63
   9   3  -4   14.87    0.61
   9   3  -4   15.92    0.59
  -9   3   4   15.35    0.62
   9   3  -4   14.41    0.54
  -9   3   4   14.73    0.63
  -9   3   4   13.55    0.61
  -9   3   4   14.16    0.67
   7  -3  -4   72.89    2.26
   7  -3  -4   69.57    2.48
   7  -3  -4   71.34    2.28
  -7  -3   4   72.04    2.12
  -7  -3   4   76.14    2.52
  -7  -3   4   71.92    2.50
  -7  -3   4   70.68    2.51
  -7  -3   4   70.44    2.12
   7  -3  -4   72.66    2.48
  -7  -3   4   68.32    2.28
   7   3  -4   74.19    2.22
   7   3  -4   71.89    2.53
   7   3  -4   72.16    2.17
   7   3  -4   69.12    2.56
   7   3  -4   71.85    2.29
  -7   3   4   72.09    2.35
   7   3  -4   74.23    2.54
  -7   3   4   74.09    2.52
  -7   3   4   70.35    2.28
   7   3  -4   71.39    2.36
  -7   3   4   73.92    2.53
  -7   3   4   72.90    2.36
  -5  -3   4   47.99    1.73
   5  -3  -4   47.89    1.56
  -5  -3   4   49.38    1.46
   5  -3  -4   48.52    1.65
  -5  -3   4   48.05    1.73
  -5  -3   4   47.40    1.72
  -5  -3   4   49.14    1.57
   5  -3  -4   47.64    1.65
   5   3  -4   49.44    1.75
   5   3  -4   48.33    1.52
   5   3  -4   48.18    1.73
  -5   3   4   47.14    1.71
  -5   3   4   48.42    1.55
  -5   3   4   48.18    1.59
  -5   3   4   48.82    1.60
   5   3  -4   46.68    1.44
  -5   3   4   51.85    1.56
   5   3  -4   48.30    1.62
  -5   3   4   47.79    1.71
  -5   3   4   49.49    1.43
   5   3  -4   49.68    1.63
   5   3  -4   48.80    1.58
  -5   3   4   48.68    1.43
   5   3  -4   48.28    1.49
  -3  -3   4   11.40    0.51
  -3  -3   4   11.99    0.54
  -3  -3   4   11.73    0.42
   3  -3  -4   12.20    0.42
  -3  -3   4   11.06    0.49
  -3  -3   4   12.14    0.43
  -3  -3   4   11.86    0.53
   3   3  -4   12.68    0.54
  -3   3   4   13.90    0.46
   3   3  -4   13.81    0.52
  -3   3   4   13.10    0.49
  -3   3   4   12.98    0.44
   3   3  -4   12.82    0.51
   3   3  -4   13.02    0.57
  -3   3   4   12.56    0.48
   3   3  -4   12.57    0.51
   3   3  -4   12.73    0.45
  -3   3   4   13.22    0.46
   3   3  -4   13.19    0.45
  -1  -3   4  132.45    4.05
  -1  -3   4  138.10    4.41
  -1  -3   4  135.42    4.22
   1  -3  -4  136.36    4.09
  -1  -3   4  132.83    4.67
  -1  -3   4  139.68    4.05
   1   3  -4  136.35    4.68
   1   3  -4  142.03    4.38
   1   3  -4  142.55    4.07
   1   3  -4  133.00    4.22
  -1   3   4  140.07    4.14
   1   3  -4  137.00    4.06
   1   3  -4  142.10    4.77
  -1   3   4  144.17    4.14
   1  -3   4   28.76    1.13
   1  -3   4   31.16    0.95
   1  -3   4   29.31    0.95
   1  -3   4   30.28    1.14
  -1  -3  -4   28.85    1.00
   1  -3   4   29.35    1.03
  -1   3  -4   31.20    0.96
   1   3   4   31.19    0.92
  -1   3  -4   30.63    1.14
   1   3   4   30.10    0.92
  -1   3  -4   29.77    1.13
  -1   3  -4   30.46    0.96
  -1   3  -4   29.93    1.06
  -1   3  -4   28.22    1.12
  -1   3  -4   29.54    1.04
   3  -3   4   21.78    0.90
   3  -3   4   18.11    0.84
  -3  -3  -4   22.67    0.79
   3  -3   4   23.49    0.75
   3  -3   4   22.70    0.82
   3  -3   4   22.40    0.91
   3   3   4   23.13    0.72
  -3   3  -4   22.86    0.84
  -3   3  -4   22.67    0.89
  -3   3  -4   22.04    0.74
  -3   3  -4   22.34    0.83
   3   3   4   22.22    0.71
  -3   3  -4   23.84    0.76
  -3   3  -4   22.73    0.91
   5  -3   4    1.87    0.21
  -5  -3  -4    1.46    0.17
   5  -3   4    1.70    0.20
   5  -3   4    1.43    0.19
   5  -3   4    2.76    0.25
   5  -3   4    1.54    0.15
   5   3   4    1.61    0.13
   5   3   4    1.76    0.12
   5   3   4    1.67    0.14
  -5   3  -4    1.66    0.15
   5   3   4    1.72    0.09
   5   3   4    1.65    0.12
  -5   3  -4    2.36    0.22
  -5   3  -4    1.45    0.18
   5   3   4    1.60    0.10
  -5   3  -4    1.90    0.16
  -5   3  -4    1.38    0.19
   7  -3   4    4.41    0.31
   7  -3   4    4.60    0.32
   7  -3   4    4.84    0.28
   7  -3   4    4.14    0.34
   7  -3   4    4.42    0.34
  -7  -3  -4    4.32    0.28
   7   3   4    4.33    0.25
   7   3   4    4.67    0.25
  -7   3  -4    4.83    0.25
  -7   3  -4    4.79    0.31
   7   3   4    4.88    0.24
   7   3   4    4.81    0.24
   7   3   4    4.64    0.27
   7   3   4    5.10    0.27
  -7   3  -4    5.06    0.33
  -7   3  -4    5.01    0.34
  -9  -3  -4   17.52    0.69
   9  -3   4   15.86    0.74
   9  -3   4   16.51    0.82
   9  -3   4   17.33    0.67
   9  -3   4   17.39    0.76
   9  -3   4   18.18    0.84
  -9   3  -4   18.03    0.78
  -9   3  -4   17.70    0.64
  -9   3  -4   18.20    0.77
   9   3   4   17.45    0.68
   9   3   4   16.95    0.73
   9   3   4   17.55    0.74
  -9   3  -4   18.61    0.82
   9   3   4   18.61    0.70
   9   3   4   17.42    0.68
   9   3   4   17.08    0.67
 -11  -3  -4    5.87    0.36
  11  -3   4    6.71    0.44
  11  -3   4    5.82    0.44
  11  -3   4    5.85    0.46
  11   3   4    6.19    0.36
 -11   3  -4    5.86    0.40
 -11   3  -4    5.50    0.42
  11   3   4    5.12    0.37
  11   3   4    5.93    0.35
  11   3   4    6.16    0.41
 -11   3  -4    6.46    0.42
 -11   3  -4    5.56    0.38
  11   3   4    6.04    0.38
 -13  -3  -4    2.03    0.25
  13  -3   4    1.74    0.30
  13  -3   4    1.52    0.22
  13   3   4    1.83    0.28
  13   3   4    1.20    0.21
 -13   3  -4    1.78    0.27
  13   3   4    1.91    0.24
 -13   3  -4    1.68    0.23
 -13   3  -4    1.98    0.24
  13   3   4    1.80    0.28
 -13   3  -4    1.47    0.26
  13   3   4    1.71    0.24
  15  -3   4    6.06    0.48
 -15  -3  -4    5.27    0.37
  15  -3   4    5.15    0.40
  15   3   4    5.29    0.51
 -15   3  -4    5.81    0.44
  15   3   4    6.07    0.51
 -15   3  -4    6.21    0.48
 -15   3  -4    5.93    0.40
 -15   3  -4    5.54    0.39
  15   3   4    6.15    0.43
  17  -3   4    1.07    0.29
  17  -3   4    0.92    0.22
 -17  -3  -4    0.90    0.20
  17   3   4    1.02    0.25
  17   3   4    1.08    0.26
 -17   3  -4    0.89    0.24
  17   3   4    0.88    0.28
 -17   3  -4    0.94    0.19
 -17   3  -4    0.91    0.18
  19  -3   4    3.03    0.46
  19  -3   4    3.23    0.45
  19   3   4    2.77    0.39
 -19   3  -4    2.28    0.24
 -19   3  -4    3.66    0.43
 -19   3  -4    2.97    0.27
  19   3   4    2.96    0.39
  19   3   4    3.31    0.46
  21  -3   4    5.14    0.62
  21  -3   4    4.52    0.54
  21   3   4    4.06    0.53
  21   3   4    4.39    0.51
 -21   3  -4    4.08    0.49
  23  -3   4    1.85    0.44
  23  -3   4    1.66    0.46
  23   3   4    2.14    0.43
 -23   3  -4    2.19    0.38
  23   3   4    2.46    0.49
  26   4  -4    2.25    0.48
  26   4  -4    1.93    0.43
  24  -4  -4    1.01    0.33
  24   4  -4    1.28    0.41
  24   4  -4    1.22    0.36
  22  -4  -4    3.53    0.31
  22  -4  -4    3.99    0.44
  22  -4  -4    4.18    0.55
  22   4  -4    3.61    0.52
 -22   4   4    3.82    0.51
  22   4  -4    3.11    0.44
  22   4  -4    3.10    0.36
  20  -4  -4    6.69    0.38
  20  -4  -4    7.18    0.50
  20  -4  -4    5.87    0.57
  20   4  -4    5.91    0.50
  20   4  -4    5.98    0.46
  20   4  -4    6.66    0.60
 -20   4   4    6.83    0.56
  18  -4  -4    4.73    0.41
  18  -4  -4    4.96    0.48
  18  -4  -4    5.77    0.32
  18  -4  -4    4.90    0.47
  18   4  -4    5.11    0.49
 -18   4   4    5.01    0.50
  18   4  -4    4.71    0.49
  18   4  -4    5.80    0.47
  18   4  -4    4.84    0.39
  16  -4  -4   32.91    1.33
  16  -4  -4   33.01    1.10
  16  -4  -4   33.04    1.30
  16  -4  -4   31.74    1.20
  16   4  -4   34.37    1.31
 -16   4   4   33.79    1.35
  16   4  -4   35.20    1.19
  16   4  -4   32.52    1.30
  16   4  -4   37.14    1.36
 -14  -4   4   14.43    0.68
  14  -4  -4   14.35    0.75
  14  -4  -4   13.92    0.61
  14  -4  -4   14.25    0.68
  14  -4  -4   14.02    0.71
  14  -4  -4   14.47    0.52
 -14  -4   4   15.35    0.66
  14  -4  -4   13.82    0.73
  14   4  -4   14.07    0.68
  14   4  -4   14.97    0.74
 -14   4   4   15.24    0.77
 -14   4   4   15.23    0.73
  14   4  -4   14.60    0.70
  14   4  -4   15.28    0.70
 -14   4   4   14.42    0.71
  14   4  -4   14.72    0.77
  14   4  -4   14.79    0.60
  12  -4  -4    3.73    0.37
  12  -4  -4    3.92    0.16
  12  -4  -4    4.12    0.35
 -12  -4   4    3.99    0.27
  12  -4  -4    3.80    0.29
  12  -4  -4    3.67    0.31
 -12  -4   4    3.62    0.29
  12  -4  -4    3.46    0.25
  12  -4  -4    3.72    0.16
 -12  -4   4    4.28    0.30
 -12   4   4    3.92    0.36
  12   4  -4    4.03    0.36
  12   4  -4    3.75    0.26
 -12   4   4    4.06    0.34
 -12   4   4    3.58    0.33
  12   4  -4    3.54    0.29
  12   4  -4    4.30    0.37
  12   4  -4    4.00    0.30
  12   4  -4    3.80    0.36
 -12   4   4    4.02    0.33
  12   4  -4    3.60    0.32
  10  -4  -4    5.03    0.32
  10  -4  -4    5.41    0.35
  10  -4  -4    6.01    0.34
  10  -4  -4    5.46    0.36
 -10  -4   4    4.94    0.30
 -10  -4   4    5.71    0.32
  10  -4  -4    5.42    0.27
 -10  -4   4    5.31    0.33
  10   4  -4    5.09    0.38
  10   4  -4    5.34    0.32
  10   4  -4    4.74    0.34
  10   4  -4    4.77    0.34
 -10   4   4    5.36    0.37
 -10   4   4    6.06    0.34
 -10   4   4    4.97    0.36
 -10   4   4    5.06    0.34
  10   4  -4    5.63    0.36
 -10   4   4    5.04    0.35
  10   4  -4    5.02    0.32
  10   4  -4    5.11    0.32
  10   4  -4    5.47    0.28
   8  -4  -4   25.80    0.95
  -8  -4   4   24.75    0.96
   8  -4  -4   25.11    0.89
  -8  -4   4   24.32    0.90
   8  -4  -4   23.81    0.93
   8  -4  -4   24.61    0.95
  -8  -4   4   24.66    0.97
  -8   4   4   22.68    0.90
  -8   4   4   25.24    0.94
   8   4  -4   25.15    0.83
   8   4  -4   25.34    0.95
   8   4  -4   23.59    0.99
   8   4  -4   25.31    0.93
  -8   4   4   25.13    0.82
   8   4  -4   26.51    0.88
  -8   4   4   25.03    1.01
   8   4  -4   25.03    1.02
  -8   4   4   25.24    0.93
  -8   4   4   26.14    1.01
   8   4  -4   25.14    0.92
   6  -4  -4   27.91    0.99
   6  -4  -4   27.69    1.00
  -6  -4   4   27.59    0.98
  -6  -4   4   28.24    1.07
   6  -4  -4   28.06    0.98
  -6  -4   4   28.31    1.06
  -6   4   4   28.74    0.99
  -6   4   4   28.76    0.87
   6   4  -4   28.49    1.10
   6   4  -4   28.54    1.01
   6   4  -4   27.83    1.08
   6   4  -4   27.06    0.90
   6   4  -4   28.49    0.86
   6   4  -4   29.94    0.96
  -6   4   4   27.99    1.06
  -6   4   4   28.10    1.07
  -6   4   4   26.77    0.97
  -6   4   4   27.65    0.99
   6   4  -4   27.54    0.99
  -4  -4   4   26.21    1.01
   4  -4  -4   27.29    0.85
  -4  -4   4   26.16    0.92
   4  -4  -4   27.79    0.93
   4   4  -4   25.68    0.94
   4   4  -4   26.86    1.04
   4   4  -4   25.67    0.95
  -4   4   4   28.98    0.90
  -4   4   4   25.71    0.96
  -4   4   4   25.62    0.90
   4   4  -4   25.30    1.02
   4   4  -4   26.54    0.86
   4   4  -4   26.92    1.02
  -4   4   4   26.12    0.89
  -4   4   4   26.53    0.89
  -4   4   4   27.21    0.97
  -2  -4   4   39.90    1.32
   2  -4  -4   39.88    1.29
  -2  -4   4   41.17    1.45
  -2  -4   4   40.44    1.20
   2   4  -4   38.30    1.48
  -2   4   4   39.32    1.24
   2   4  -4   38.74    1.33
  -2   4   4   39.00    1.34
   2   4  -4   41.14    1.37
  -2   4   4   40.81    1.24
   2   4  -4   37.74    1.36
   2   4  -4   41.82    1.48
   2   4  -4   39.25    1.24
   2   4  -4   37.81    1.45
   0  -4   4    2.14    0.14
   0  -4  -4    2.07    0.22
   0  -4   4    2.61    0.22
   0  -4   4    2.25    0.22
   0  -4   4    2.13    0.15
   0  -4   4    2.48    0.23
   0  -4  -4    1.94    0.16
   0   4  -4    2.25    0.17
   0   4  -4    2.33    0.21
   0   4  -4    2.02    0.21
   0   4  -4    1.90    0.21
   0   4   4    2.48    0.10
   0   4   4    2.27    0.10
   0   4  -4    2.26    0.22
   0   4  -4    2.55    0.21
  -2  -4  -4   38.47    1.19
   2  -4   4   37.51    1.30
  -2  -4  -4   37.78    1.26
   2  -4   4   40.39    1.44
   2  -4   4   36.28    1.42
   2  -4   4   38.57    1.20
   2  -4   4   39.52    1.19
  -2   4  -4   39.40    1.44
  -2   4  -4   37.88    1.44
  -2   4  -4   35.96    1.33
  -2   4  -4   38.85    1.21
  -2   4  -4   37.47    1.31
  -4  -4  -4    7.96    0.39
   4  -4   4    7.88    0.34
   4  -4   4    8.03    0.45
   4  -4   4    8.23    0.42
   4  -4   4    7.86    0.45
   4  -4   4    7.93    0.35
  -4   4  -4    7.90    0.46
  -4   4  -4    7.98    0.35
  -4   4  -4    8.27    0.43
  -4   4  -4    8.89    0.43
   4   4   4    8.41    0.30
   4   4   4    8.66    0.29
  -4   4  -4    8.11    0.43
   6  -4   4   13.80    0.67
   6  -4   4   14.01    0.53
   6  -4   4   12.15    0.65
  -6  -4  -4   13.60    0.56
   6  -4   4   13.05    0.61
   6  -4   4   14.34    0.53
   6   4   4   13.61    0.51
  -6   4  -4   14.44    0.67
   6   4   4   14.11    0.50
  -6   4  -4   14.38    0.62
   6   4   4   12.96    0.45
  -6   4  -4   13.18    0.52
  -6   4  -4   13.82    0.64
   6   4   4   13.56    0.49
  -6   4  -4   13.34    0.62
   8  -4   4    0.40    0.16
   8  -4   4    0.30    0.14
   8  -4   4    0.35    0.11
   8  -4   4    0.23    0.15
  -8  -4  -4    0.34    0.11
   8   4   4    0.20    0.08
   8   4   4    0.20    0.09
   8   4   4    0.11    0.07
  -8   4  -4    0.32    0.15
  -8   4  -4    0.26    0.13
   8   4   4    0.29    0.10
   8   4   4    0.20    0.08
  -8   4  -4    0.22    0.12
   8   4   4    0.30    0.10
 -10  -4  -4    9.89    0.48
  10  -4   4   10.16    0.61
  10  -4   4   10.20    0.55
  10  -4   4   10.35    0.48
  10  -4   4   10.16    0.61
  10   4   4   10.59    0.47
  10   4   4   10.60    0.52
  10   4   4   10.37    0.53
 -10   4  -4    9.98    0.56
 -10   4  -4   10.75    0.57
 -10   4  -4   10.95    0.61
  10   4   4   10.37    0.48
  10   4   4   10.27    0.47
  10   4   4   10.19    0.50
  12  -4   4    0.83    0.18
  12  -4   4    0.66    0.24
 -12  -4  -4    0.78    0.17
  12   4   4    0.89    0.18
  12   4   4    0.94    0.19
  12   4   4    0.50    0.22
 -12   4  -4    0.79    0.24
  12   4   4    0.77    0.17
  12   4   4    0.63    0.15
  12   4   4    0.88    0.18
 -12   4  -4    0.69    0.18
  14  -4   4    3.70    0.33
  14  -4   4    3.88    0.43
 -14  -4  -4    4.54    0.34
 -14   4  -4    3.95    0.42
  14   4   4    3.42    0.34
  14   4   4    3.99    0.42
 -14   4  -4    3.77    0.38
  14   4   4    4.35    0.41
  14   4   4    4.30    0.37
 -14   4  -4    4.09    0.42
  14   4   4    3.40    0.33
  16  -4   4    6.98    0.57
 -16  -4  -4    6.69    0.47
  16  -4   4    6.33    0.44
  16   4   4    6.82    0.48
 -16   4  -4    7.55    0.52
 -16   4  -4    6.58    0.46
  16   4   4    6.88    0.48
 -16   4  -4    7.76    0.57
  16   4   4    6.69    0.53
  18  -4   4    0.23    0.28
  18  -4   4    0.58    0.21
  18  -4   4    0.62    0.27
 -18   4  -4    0.77    0.26
  18   4   4    0.72    0.28
 -18   4  -4    0.44    0.18
  18   4   4    0.23    0.21
  18   4   4    0.58    0.24
  20  -4   4    1.46    0.38
  20  -4   4    1.06    0.35
 -20   4  -4    0.89    0.29
  20   4   4    1.83    0.35
  20   4   4    0.88    0.33
  20   4   4    1.42    0.33
 -20   4  -4    1.25    0.22
  22  -4   4    1.77    0.40
  22  -4   4    1.19    0.39
 -22   4  -4    1.90    0.20
 -22   4  -4    2.50    0.42
  22   4   4    1.81    0.43
  22   4   4    1.53    0.37
  24  -4   4    0.88    0.40
  25   5  -4    0.87    0.37
  25   5  -4    0.63    0.33
 -23   5   4    0.65    0.35
  23   5  -4    1.39    0.39
 -23   5   4    1.17    0.38
  23   5  -4    1.18    0.35
  21  -5  -4    2.71    0.24
 -21   5   4    2.92    0.44
  21   5  -4    2.95    0.45
  21   5  -4    2.05    0.37
  19  -5  -4    0.70    0.26
  19  -5  -4    0.24    0.21
  19  -5  -4    0.74    0.12
  19   5  -4    0.29    0.20
  19   5  -4    0.30    0.19
  19   5  -4    0.83    0.28
  19   5  -4    0.28    0.23
 -19   5   4    0.37    0.26
  17  -5  -4    9.87    0.36
  17  -5  -4   10.13    0.65
  17  -5  -4    9.50    0.52
  17  -5  -4   10.18    0.60
 -17   5   4    9.58    0.64
  17   5  -4    8.91    0.58
  17   5  -4    9.96    0.51
  17   5  -4    9.05    0.60
  17   5  -4    9.19    0.58
  15  -5  -4    8.52    0.55
  15  -5  -4    7.39    0.49
  15  -5  -4    9.25    0.55
  15  -5  -4    7.84    0.43
  15   5  -4    8.02    0.50
  15   5  -4    8.31    0.51
  15   5  -4    8.35    0.44
  15   5  -4    7.88    0.53
 -15   5   4    7.60    0.53
  15   5  -4    8.87    0.59
  13  -5  -4   46.92    1.79
  13  -5  -4   48.51    1.70
  13  -5  -4   47.17    1.51
  13  -5  -4   48.28    1.80
  13  -5  -4   47.86    1.65
 -13   5   4   43.53    1.84
  13   5  -4   47.09    1.84
  13   5  -4   45.57    1.68
 -13   5   4   45.25    1.68
  13   5  -4   47.85    1.65
 -13   5   4   45.56    1.72
  13   5  -4   46.41    1.81
 -13   5   4   49.38    1.86
  13   5  -4   45.98    1.64
  13   5  -4   47.41    1.52
 -11  -5   4    8.65    0.41
 -11  -5   4    8.91    0.43
 -11  -5   4    9.07    0.43
  11  -5  -4    8.06    0.36
  11  -5  -4    8.18    0.45
  11  -5  -4    7.80    0.44
  11  -5  -4    9.17    0.51
  11  -5  -4    8.08    0.47
 -11   5   4    8.12    0.48
  11   5  -4    8.25    0.45
  11   5  -4    8.43    0.49
 -11   5   4    7.80    0.50
  11   5  -4    9.02    0.48
  11   5  -4    9.33    0.54
  11   5  -4    8.84    0.49
  11   5  -4    8.25    0.39
  11   5  -4    8.86    0.46
 -11   5   4    8.00    0.47
 -11   5   4    8.76    0.53
   9  -5  -4    8.73    0.43
   9  -5  -4    7.77    0.46
  -9  -5   4    8.97    0.42
   9  -5  -4    9.29    0.42
   9  -5  -4    8.80    0.42
  -9  -5   4    8.80    0.42
   9   5  -4    9.32    0.51
  -9   5   4    8.30    0.45
  -9   5   4    8.52    0.46
   9   5  -4    8.79    0.46
   9   5  -4    8.21    0.43
  -9   5   4    8.94    0.45
  -9   5   4    8.95    0.49
  -9   5   4    8.51    0.49
   9   5  -4    8.83    0.38
   9   5  -4    9.97    0.44
  -9   5   4    8.42    0.36
   9   5  -4    8.62    0.45
  -7  -5   4   32.76    1.24
   7  -5  -4   34.85    1.17
  -7  -5   4   33.33    1.16
   7  -5  -4   33.20    1.21
   7  -5  -4   34.61    1.17
  -7   5   4   33.53    1.05
   7   5  -4   35.54    1.23
   7   5  -4   34.17    1.19
   7   5  -4   34.85    1.31
   7   5  -4   34.17    1.21
   7   5  -4   34.10    1.14
  -7   5   4   31.67    1.19
  -7   5   4   33.73    1.29
   7   5  -4   31.88    1.29
  -7   5   4   33.30    1.18
  -7   5   4   34.19    1.29
  -7   5   4   34.27    1.19
   7   5  -4   33.78    1.08
   5  -5  -4   23.05    0.85
   5  -5  -4   23.34    0.75
  -5  -5   4   23.00    0.82
  -5  -5   4   22.40    0.87
   5   5  -4   22.67    0.84
  -5   5   4   23.29    0.80
  -5   5   4   21.41    0.80
   5   5  -4   21.71    0.90
   5   5  -4   23.69    0.86
  -5   5   4   22.06    0.87
  -5   5   4   21.88    0.80
  -5   5   4   22.15    0.80
   5   5  -4   22.71    0.93
   5   5  -4   20.86    0.84
   5   5  -4   22.10    0.75
  -5   5   4   22.23    0.86
  -3  -5   4   19.99    0.82
  -3  -5   4   20.70    0.82
  -3  -5   4   20.63    0.76
   3  -5  -4   19.85    0.76
  -3   5   4   18.43    0.69
  -3   5   4   22.36    0.61
  -3   5   4   20.30    0.75
   3   5  -4   21.79    0.80
  -3   5   4   22.49    0.71
   3   5  -4   20.72    0.79
  -3   5   4   20.72    0.71
  -3   5   4   20.91    0.76
   3   5  -4   20.90    0.70
  -3   5   4   20.28    0.69
   3   5  -4   20.54    0.86
   3   5  -4   21.25    0.79
   3   5  -4   19.58    0.84
  -1  -5   4    3.18    0.25
  -1  -5   4    3.50    0.24
  -1  -5   4    3.45    0.25
   1  -5  -4    3.71    0.23
   1   5  -4    3.53    0.26
   1   5  -4    3.53    0.26
   1   5  -4    3.69    0.21
   1   5  -4    3.44    0.25
   1   5  -4    3.17    0.27
  -1   5   4    3.87    0.17
  -1   5   4    3.79    0.17
   1   5  -4    3.73    0.26
   1   5  -4    3.23    0.27
  -1  -5  -4   33.20    1.08
   1  -5   4   33.33    1.28
   1  -5   4   33.02    1.27
   1  -5   4   33.76    1.03
   1  -5   4   33.11    1.17
  -1   5  -4   32.40    1.19
  -1   5  -4   32.89    1.21
  -1   5  -4   35.63    1.22
  -1   5  -4   35.34    1.32
  -1   5  -4   32.68    1.08
   3  -5   4    2.14    0.14
   3  -5   4    2.17    0.24
   3  -5   4    2.21    0.16
   3  -5   4    1.93    0.22
  -3  -5  -4    2.03    0.22
   3  -5   4    1.93    0.22
  -3   5  -4    2.11    0.22
  -3   5  -4    1.94    0.22
  -3   5  -4    1.90    0.24
  -3   5  -4    2.01    0.18
  -3   5  -4    1.96    0.24
   5  -5   4    4.56    0.23
   5  -5   4    4.65    0.32
  -5  -5  -4    4.32    0.28
   5  -5   4    4.05    0.24
   5  -5   4    4.21    0.33
   5  -5   4    4.05    0.33
  -5   5  -4    4.26    0.35
   5   5   4    4.16    0.18
  -5   5  -4    3.86    0.25
  -5   5  -4    4.29    0.32
  -5   5  -4    4.65    0.32
  -5   5  -4    4.12    0.32
   5   5   4    4.64    0.19
   7  -5   4    1.31    0.15
   7  -5   4    1.10    0.16
   7  -5   4    1.22    0.21
  -7  -5  -4    1.20    0.18
   7  -5   4    1.48    0.23
   7  -5   4    0.73    0.17
   7   5   4    1.04    0.08
  -7   5  -4    1.25    0.20
  -7   5  -4    0.98    0.14
   7   5   4    1.25    0.13
   7   5   4    1.31    0.20
   7   5   4    1.21    0.08
  -7   5  -4    0.70    0.17
   7   5   4    1.23    0.11
   7   5   4    1.27    0.14
   7   5   4    1.04    0.11
  -7   5  -4    1.20    0.21
  -7   5  -4    1.11    0.21
   9  -5   4    6.01    0.43
  -9  -5  -4    5.70    0.36
   9  -5   4    6.70    0.36
   9  -5   4    6.31    0.48
   9  -5   4    6.21    0.47
  -9   5  -4    6.53    0.45
   9   5   4    6.53    0.40
   9   5   4    6.68    0.35
   9   5   4    6.44    0.31
   9   5   4    6.53    0.34
   9   5   4    6.47    0.32
   9   5   4    6.23    0.31
  -9   5  -4    7.04    0.49
  -9   5  -4    6.51    0.44
   9   5   4    6.66    0.33
  11  -5   4   23.06    0.85
 -11  -5  -4   23.49    0.87
  11  -5   4   22.41    0.98
  11   5   4   21.71    0.93
  11   5   4   22.84    0.85
  11   5   4   21.61    0.85
  11   5   4   22.53    0.93
 -11   5  -4   21.85    1.02
  11   5   4   23.26    0.95
 -11   5  -4   23.13    1.00
  11   5   4   23.52    0.88
  13  -5   4    5.36    0.36
 -13  -5  -4    4.87    0.34
  13  -5   4    5.62    0.45
  13   5   4    4.82    0.37
  13   5   4    4.66    0.35
 -13   5  -4    4.41    0.40
 -13   5  -4    4.21    0.44
  13   5   4    5.01    0.45
  13   5   4    4.59    0.34
  13   5   4    4.40    0.37
  13   5   4    4.60    0.41
  15  -5   4    3.57    0.44
  15  -5   4    2.87    0.30
 -15   5  -4    2.97    0.38
 -15   5  -4    3.70    0.43
 -15   5  -4    3.10    0.36
  15   5   4    3.19    0.33
  15   5   4    2.73    0.31
  15   5   4    3.23    0.42
  15   5   4    3.11    0.39
  17  -5   4    3.09    0.45
  17  -5   4    2.90    0.32
  17   5   4    2.47    0.34
  17   5   4    3.33    0.38
 -17   5  -4    2.85    0.41
  17   5   4    2.92    0.42
 -17   5  -4    2.97    0.36
  19  -5   4    3.86    0.48
  19  -5   4    3.33    0.49
  19   5   4    2.97    0.45
 -19   5  -4    2.76    0.40
  19   5   4    3.56    0.44
  19   5   4    2.80    0.39
 -19   5  -4    3.47    0.38
  21  -5   4    1.01    0.36
  21  -5   4    0.61    0.35
  21   5   4    0.55    0.33
 -21   5  -4    0.21    0.18
  21   5   4    0.17    0.27
 -21   5  -4    0.15    0.25
  21   5   4    0.26    0.26
  23  -5   4    3.06    0.52
  23  -5   4    3.05    0.55
 -23   5  -4    3.26    0.31
 -23   5  -4    3.74    0.51
  23   5   4    3.24    0.55
 -24   6   4    0.27    0.28
 -24   6   4    0.18    0.28
  24   6  -4    0.21    0.27
  24   6  -4    0.71    0.38
 -22   6   4    0.47    0.30
  22   6  -4    0.41    0.32
 -22   6   4    0.69    0.33
  22   6  -4    0.79    0.30
 -20   6   4    3.03    0.47
  20   6  -4    2.28    0.37
  20   6  -4    2.34    0.41
  18   6  -4    1.72    0.31
  18   6  -4    1.57    0.29
 -18   6   4    2.62    0.40
  18   6  -4    1.54    0.35
  16  -6  -4   16.69    0.84
 -16   6   4   13.27    0.76
  16   6  -4   15.12    0.74
  16   6  -4   14.55    0.77
  16   6  -4   13.78    0.73
  14  -6  -4    4.42    0.45
 -14   6   4    3.64    0.39
 -14   6   4    3.98    0.41
  14   6  -4    4.35    0.44
  14   6  -4    4.19    0.42
  14   6  -4    4.48    0.32
  14   6  -4    4.65    0.37
  14   6  -4    5.22    0.40
  12  -6  -4   17.14    0.84
  12  -6  -4   19.49    0.67
  12   6  -4   18.41    0.80
  12   6  -4   19.98    0.92
  12   6  -4   18.05    0.86
 -12   6   4   19.74    0.93
  12   6  -4   18.96    0.80
 -12   6   4   17.31    0.83
 -12   6   4   18.81    0.91
  12   6  -4   18.50    0.82
 -12   6   4   19.09    0.85
  12   6  -4   18.97    0.70
  10  -6  -4    7.34    0.40
  10  -6  -4    6.58    0.45
  10  -6  -4    7.78    0.41
  10   6  -4    6.07    0.41
  10   6  -4    6.74    0.44
  10   6  -4    6.94    0.47
  10   6  -4    7.11    0.41
 -10   6   4    7.83    0.48
 -10   6   4    7.23    0.44
  10   6  -4    7.19    0.35
 -10   6   4    6.99    0.47
 -10   6   4    7.14    0.34
 -10   6   4    7.13    0.44
  -8  -6   4   35.79    1.26
  -8  -6   4   36.28    1.25
  -8  -6   4   35.00    1.20
   8  -6  -4   33.56    1.27
   8   6  -4   34.51    1.26
  -8   6   4   35.06    1.36
   8   6  -4   35.53    1.38
   8   6  -4   34.77    1.36
   8   6  -4   35.04    1.13
  -8   6   4   33.85    1.36
  -8   6   4   34.54    1.25
   8   6  -4   33.95    1.24
  -8   6   4   34.83    1.11
  -8   6   4   34.26    1.26
  -8   6   4   33.96    1.27
   8   6  -4   36.74    1.29
  -6  -6   4    4.49    0.28
   6  -6  -4    4.49    0.34
  -6  -6   4    5.04    0.28
  -6  -6   4    5.60    0.31
   6  -6  -4    5.50    0.25
   6   6  -4    5.06    0.26
  -6   6   4    4.59    0.32
  -6   6   4    5.12    0.20
   6   6  -4    4.96    0.33
   6   6  -4    4.53    0.33
  -6   6   4    4.85    0.31
[truncated: 645,883 more chars]
