# Supplementary material for: Crystal structure of (R)-N-benzyl-1-phenylethanaminium (R)-4-chloro­mandelate
Source: Acta Crystallogr Sect E Struct Rep Online. 2014 Nov 5;70(Pt 12):o1223–4. doi: 10.1107/S1600536814023204 (PMC4257388; doi:10.1107/S1600536814023204)
Supplement: Supplementary file 2 [file e-70-o1223-Isup2.hkl]

#
# h,k,l, Fc-squared, Fo-squared, sigma(Fo-squared), status flag
#
data_I
_shelx_title ' b15140 in C2'
_shelx_refln_list_code          4
_shelx_F_calc_maximum      285.80
_exptl_crystal_F_000       840.00
_reflns_d_resolution_high  0.5912

loop_
 _space_group_symop_operation_xyz
 'x, y, z'
 '-x, y, -z'
 'x+1/2, y+1/2, z'
 '-x+1/2, y+1/2, -z'

_cell_length_a    17.7833
_cell_length_b     9.6993
_cell_length_c    12.7957
_cell_angle_alpha  90.000
_cell_angle_beta  107.868
_cell_angle_gamma  90.000

_shelx_F_squared_multiplier     1.000

loop_
 _refln_index_h
 _refln_index_k
 _refln_index_l
 _refln_F_squared_calc
 _refln_F_squared_meas
 _refln_F_squared_sigma
 _refln_observed_status
   5  -7   0         37.89         35.71         3.58 o
   7  -7   0        333.36        369.48        11.75 o
   9  -7   0        485.18        519.89        12.64 o
  11  -7   0        575.78        536.65        18.24 o
   2  -6   0       3104.45       3533.11       107.71 o
   4  -6   0        118.88        130.45         6.94 o
   6  -6   0        695.88        709.55        17.73 o
   8  -6   0       1686.67       1760.85        38.08 o
  10  -6   0        837.91        867.04        18.63 o
  12  -6   0        135.94        137.30         5.79 o
  14  -6   0        352.41        356.36        11.64 o
  16  -6   0        719.47        710.86        19.03 o
  18  -6   0         29.15         39.40         6.22 o
  20  -6   0        104.55        100.75        11.79 o
   1  -5   0       7496.59       8409.69       256.15 o
   3  -5   0       1715.30       1979.20        46.36 o
   5  -5   0        174.89        182.10         7.21 o
   7  -5   0        532.09        588.66        15.86 o
   9  -5   0        116.79        126.04         5.61 o
  11  -5   0         55.67         47.05         3.28 o
  13  -5   0       1023.40        984.30        31.02 o
  15  -5   0         98.24         93.22         7.34 o
  17  -5   0        721.99        741.28        20.45 o
  19  -5   0         73.03         91.44         8.84 o
  21  -5   0        131.30        129.34        15.14 o
  23  -5   0        100.12        124.86        22.51 o
   0  -4   0       9265.14       9948.76       301.17 o
   2  -4   0       7043.62       7492.25       242.22 o
   4  -4   0       4121.93       4164.17        79.99 o
   6  -4   0         78.78         80.99         3.26 o
   8  -4   0          9.36         12.40         1.57 o
  10  -4   0        711.21        811.08        11.90 o
  12  -4   0         13.48          8.65         2.04 o
  14  -4   0        961.85        959.26        23.45 o
  16  -4   0        432.72        381.79        14.12 o
  18  -4   0        407.18        438.98        23.72 o
  20  -4   0         85.18        100.52        16.37 o
  22  -4   0         55.76         62.50        13.20 o
  24  -4   0        117.05        127.78        20.90 o
  26  -4   0        137.25        155.94        26.26 o
   1  -3   0      19871.75      20450.97       385.25 o
   3  -3   0       1375.50       1527.75        25.28 o
   5  -3   0       1710.38       1682.12        20.85 o
   7  -3   0        659.85        739.18        10.55 o
   9  -3   0       3331.74       3667.40        45.10 o
  11  -3   0        804.99        827.86        12.39 o
  13  -3   0         96.51         81.57         4.02 o
  15  -3   0       1020.03        942.07        16.75 o
  17  -3   0         18.49         19.70         4.02 o
  19  -3   0        117.96         97.63        13.24 o
  21  -3   0        265.40        268.48        20.45 o
  23  -3   0        332.18        361.99        24.82 o
  25  -3   0        205.44        220.71        21.51 o
  27  -3   0         76.02         64.84        23.04 o
   2  -2   0       9800.77      10002.12       200.49 o
   4  -2   0       1806.53       2094.68        25.08 o
   6  -2   0       4794.42       4990.35        49.17 o
   8  -2   0       8066.80       8488.23        76.11 o
  10  -2   0       2426.15       2624.12        26.45 o
  12  -2   0       1586.81       1614.72        17.81 o
  14  -2   0        420.42        385.87         7.14 o
  16  -2   0        651.76        607.94        12.93 o
  18  -2   0        264.73        278.83        13.79 o
  20  -2   0        140.72        187.31        12.30 o
  22  -2   0         84.20         96.36        13.96 o
  24  -2   0        412.10        469.61        28.05 o
  26  -2   0         38.69         57.70        15.48 o
   3  -1   0       1565.70       1443.57        24.76 o
   5  -1   0       8108.64       8479.72        77.15 o
   7  -1   0        400.81        400.68         4.84 o
   9  -1   0       1166.98       1218.49        11.81 o
  11  -1   0        716.93        778.48         8.40 o
  13  -1   0        467.11        434.36         6.62 o
  15  -1   0       2099.73       1954.55        21.63 o
  17  -1   0        300.03        295.92        10.48 o
  19  -1   0         29.00         45.74         7.31 o
  21  -1   0        196.07        191.81        13.16 o
  23  -1   0        295.78        311.19        23.46 o
  25  -1   0        347.11        345.01        25.56 o
  27  -1   0          9.41         11.25        18.76 o
   4   0   0       1730.09       1656.36        14.37 o
   6   0   0       1697.96       1780.97        15.90 o
   8   0   0       3827.73       4179.45        35.86 o
  10   0   0        616.48        639.13         7.74 o
  12   0   0          0.14          0.45         1.17 o
  14   0   0       1597.32       1452.50        15.01 o
  16   0   0        157.79        126.59         4.17 o
  18   0   0        193.60        196.59         5.66 o
  20   0   0        158.78        173.66        12.51 o
  22   0   0         61.22         49.97        13.74 o
  24   0   0        562.77        609.13        30.87 o
  26   0   0         13.76         17.34        12.49 o
   3   1   0       1527.94       1539.55        16.81 o
   5   1   0       8162.38       8642.02        65.56 o
   7   1   0        399.11        405.62         4.50 o
   9   1   0       1169.09       1233.98        11.54 o
  11   1   0        726.73        768.27         8.14 o
  13   1   0        442.45        419.41         6.15 o
  15   1   0       2121.28       1948.37        22.47 o
  17   1   0        290.87        274.51         6.96 o
  19   1   0         32.72         42.54         4.27 o
  21   1   0        194.15        192.87         7.89 o
  23   1   0        296.35        331.04        24.01 o
  25   1   0        346.59        308.14        25.00 o
   0   2   0      81682.29      51547.08      1540.14 o
   2   2   0       9700.25       9904.23        81.40 o
   4   2   0       1768.22       2095.71        18.70 o
   6   2   0       4795.47       4984.91        48.87 o
   8   2   0       8066.82       8511.44        73.77 o
  10   2   0       2406.53       2618.77        26.87 o
  12   2   0       1593.21       1634.10        15.54 o
  14   2   0        427.66        387.04         6.75 o
  16   2   0        659.33        599.15        11.43 o
  18   2   0        258.36        270.11         8.16 o
  20   2   0        145.78        177.74         8.92 o
  22   2   0         83.79         81.29         9.63 o
  24   2   0        411.99        417.30        27.04 o
  26   2   0         37.62         37.51        20.36 o
   1   3   0      19983.25      20982.30       173.26 o
   3   3   0       1332.62       1508.52        12.37 o
   5   3   0       1721.32       1703.53        15.19 o
   7   3   0        661.30        737.46         9.22 o
   9   3   0       3348.01       3717.49        33.61 o
  11   3   0        784.20        781.84         9.40 o
  13   3   0         86.31         74.68         3.24 o
  15   3   0       1025.50        946.93        15.12 o
  17   3   0         18.34         15.23         3.88 o
  19   3   0        111.50        120.16        10.32 o
  21   3   0        271.39        257.72        12.78 o
  23   3   0        329.65        370.44        18.06 o
  25   3   0        204.86        177.92        10.14 o
   0   4   0       9414.59      10103.44       129.00 o
   2   4   0       6933.58       7275.28        56.27 o
   4   4   0       4157.15       4204.05        34.30 o
   6   4   0         76.97         82.35         2.16 o
   8   4   0          9.50         11.52         1.37 o
  10   4   0        698.73        782.37         8.98 o
  12   4   0         11.11          8.40         1.68 o
  14   4   0        973.86       1010.37        15.40 o
  16   4   0        448.32        415.21        11.86 o
  18   4   0        407.97        491.82        22.82 o
  20   4   0         82.41         67.31         8.11 o
  22   4   0         54.96         43.27         9.67 o
  24   4   0        117.02        167.05        13.63 o
  26   4   0        135.94         91.64        28.40 o
   1   5   0       7589.73       8540.04        74.28 o
   3   5   0       1664.43       1918.15        17.67 o
   5   5   0        180.72        182.57         3.00 o
   7   5   0        525.75        587.84         7.42 o
   9   5   0        119.23        133.16         3.54 o
  11   5   0         54.11         49.69         3.12 o
  13   5   0       1015.14        978.68        15.37 o
  15   5   0        106.81         95.62         7.07 o
  17   5   0        707.86        680.90        19.07 o
  19   5   0         77.27         86.18         9.64 o
  21   5   0        133.51        125.80         9.41 o
  23   5   0         98.98        107.00        10.38 o
  25   5   0         68.37         86.74        15.00 o
   0   6   0         59.54         67.00         3.02 o
   2   6   0       3121.64       3424.60        30.99 o
   4   6   0        110.72        117.22         3.29 o
   6   6   0        704.64        711.57         8.14 o
   8   6   0       1687.24       1736.57        18.12 o
  10   6   0        837.34        838.47        11.14 o
  12   6   0        128.45        125.39         5.21 o
  14   6   0        349.03        333.00         9.79 o
  16   6   0        738.29        697.42        16.98 o
  18   6   0         26.37         27.74         6.69 o
  20   6   0        102.51        112.43        10.13 o
  22   6   0         47.51         65.84        23.58 o
  24   6   0          9.28         -8.77        10.61 o
   1   7   0       1416.57       1434.92        16.48 o
   3   7   0        871.49       1054.83        14.08 o
   5   7   0         36.91         34.66         1.80 o
   7   7   0        331.89        358.69         5.98 o
   9   7   0        483.51        505.42         7.85 o
  11   7   0        568.10        542.70         9.31 o
  13   7   0        623.50        591.91        11.95 o
  15   7   0        131.52        133.70         9.46 o
  17   7   0        338.70        353.02        20.30 o
  19   7   0        160.54        155.87        10.94 o
  21   7   0         75.12         64.75         8.99 o
  23   7   0         59.73         69.89        14.41 o
  25   7   0         35.75         48.77        18.76 o
   0   8   0        465.44        538.92        10.32 o
   2   8   0        306.02        269.65         5.10 o
   4   8   0         37.30         34.01         2.30 o
   6   8   0        113.51         80.45         3.11 o
   8   8   0        931.28        937.52        12.10 o
  10   8   0       1072.73       1067.92        14.88 o
  12   8   0        614.67        611.32        11.90 o
  14   8   0        530.57        558.10        14.40 o
  16   8   0          5.93         -3.92         5.11 o
  18   8   0         11.81         12.00         6.32 o
  20   8   0         50.92         38.20         9.56 o
  22   8   0          8.52         -3.28         7.21 o
   1   9   0        421.01        373.63         7.24 o
   3   9   0        470.72        488.89         8.16 o
   5   9   0         96.78         74.64         3.40 o
   7   9   0        152.45        156.77         4.75 o
   9   9   0        153.09        186.48         5.70 o
  11   9   0        702.58        668.97        12.58 o
  13   9   0         39.03         35.57         5.87 o
  15   9   0         97.06        102.70         8.59 o
  17   9   0        150.26        128.90        10.03 o
  19   9   0        198.63        172.65        14.77 o
  21   9   0         33.93         37.29         8.54 o
   0  10   0         47.15         41.78         4.73 o
   2  10   0        149.11        135.50         5.18 o
   4  10   0          0.83          0.06         2.08 o
   6  10   0         17.55         12.02         2.93 o
   8  10   0          9.01          2.86         3.38 o
  10  10   0         21.43         15.43         3.42 o
  12  10   0        194.57        189.27         8.79 o
  14  10   0         98.97         98.30         8.22 o
  16  10   0         46.34         45.91         7.26 o
  18  10   0         18.35         15.14         6.56 o
  20  10   0         24.67         14.84         7.94 o
  22  10   0         82.71         86.28        20.36 o
   1  11   0         72.04         48.72         4.46 o
   3  11   0        258.41        262.64        12.54 o
   5  11   0         34.08         41.37         4.73 o
   7  11   0        118.63        137.56         7.23 o
   9  11   0        144.13        152.19         7.81 o
  11  11   0        147.31        140.93        20.09 o
  13  11   0         11.33         12.31         5.16 o
  15  11   0         25.43         33.01         8.66 o
  17  11   0         15.13         30.63         7.94 o
  19  11   0         24.45         18.22        13.40 o
  21  11   0         27.63         32.15        16.61 o
   0  12   0         39.36         47.39         8.23 o
   2  12   0         71.80         71.78         6.73 o
   4  12   0        240.15        244.95        10.96 o
   6  12   0          9.58         11.75         4.67 o
   8  12   0        183.37        196.23        10.36 o
  10  12   0         84.64         81.15         8.90 o
  12  12   0         48.45         49.09         7.90 o
  14  12   0         23.53         28.54         7.43 o
  16  12   0         74.11         97.58        12.31 o
  18  12   0         59.22         67.52        16.61 o
   1  13   0          2.18          5.59         4.94 o
   3  13   0         39.37         34.51         6.07 o
   5  13   0         31.90         34.83         5.84 o
   7  13   0         20.56         22.13         5.64 o
   9  13   0        121.08        126.59        10.05 o
  11  13   0        283.52        284.00        28.30 o
  13  13   0         38.70         41.96        23.85 o
  15  13   0         41.17         26.79        13.40 o
   0  14   0        142.16        155.84        14.38 o
   2  14   0         42.31         49.43         7.21 o
   4  14   0         96.03        108.78         9.01 o
   6  14   0          7.13          4.41         5.35 o
   8  14   0         84.04        105.76        10.13 o
  10  14   0         44.86         37.62         8.72 o
  12  14   0         11.28          2.68        10.72 o
   1  15   0          3.26          2.42         5.47 o
   3  15   0         34.09         25.33         7.58 o
   5  15   0         51.44         50.39         9.73 o
   7  15   0         44.30         46.66         9.83 o
   9  15   0          1.25         -6.97         9.65 o
   0  16   0         27.28         22.51        13.93 o
   2  16   0         15.39         30.28        19.02 o
   4  16   0         27.42         26.79        15.00 o
 -11  -7   1       1126.56       1088.39        49.30 o
  -9  -7   1        571.57        539.43        19.13 o
  -7  -7   1        391.69        366.18        13.83 o
  -3  -7   1         81.48         98.60         8.57 o
  -1  -7   1       2257.01       2616.21        81.99 o
   1  -7   1        926.96       1017.65        36.44 o
   3  -7   1        791.09        819.96        49.57 o
   5  -7   1        665.39        656.80        17.12 o
   7  -7   1        463.42        446.23        14.32 o
   9  -7   1         15.52          7.56         4.09 o
  11  -7   1        256.48        264.21        12.79 o
  13  -7   1        145.88        184.16        12.87 o
  15  -7   1        168.03        168.27        10.72 o
 -20  -6   1          1.07          2.14         5.89 o
 -18  -6   1        145.84        139.29        13.40 o
 -16  -6   1         70.73         83.67         7.22 o
 -14  -6   1        689.29        723.23        17.07 o
 -12  -6   1         52.94         64.80         7.35 o
 -10  -6   1        325.72        348.05        12.06 o
  -8  -6   1         32.43         34.41         3.29 o
  -6  -6   1        421.54        435.73        10.71 o
  -2  -6   1       1238.48       1274.83        28.23 o
   0  -6   1       1917.52       1990.82        62.70 o
   2  -6   1        181.64        209.45         7.08 o
   4  -6   1       2117.59       2284.18        46.33 o
   6  -6   1        524.50        573.18        15.66 o
   8  -6   1       1258.58       1282.85        39.17 o
  10  -6   1        873.97        914.69        21.99 o
  12  -6   1        161.78        193.02         9.07 o
  14  -6   1        271.34        275.33        10.82 o
  16  -6   1        858.98        899.05        34.77 o
  18  -6   1         64.56         68.73         9.69 o
 -21  -5   1         31.64         28.05         7.13 o
 -19  -5   1         11.45          0.63         5.00 o
 -17  -5   1        263.22        254.39        11.94 o
 -15  -5   1         59.04         71.40         6.17 o
 -13  -5   1        469.27        479.99        11.49 o
 -11  -5   1       1647.23       1574.61        25.71 o
  -9  -5   1         63.47         73.67         5.11 o
  -7  -5   1       1015.67       1038.48        17.00 o
  -5  -5   1        119.01        117.64         3.51 o
  -3  -5   1        105.53        105.03         6.97 o
  -1  -5   1       3256.38       3621.53       108.79 o
   1  -5   1       2559.85       2750.80        67.83 o
   3  -5   1       2297.39       2321.40        45.78 o
   5  -5   1        866.46        876.88        20.79 o
   7  -5   1       1822.77       1951.85        34.87 o
   9  -5   1         12.23         10.03         2.84 o
  11  -5   1         42.56         41.54         3.69 o
  13  -5   1        286.51        272.69        24.87 o
  15  -5   1        143.35        152.28        11.98 o
  17  -5   1        307.05        289.28        13.39 o
  19  -5   1        385.12        400.92        16.30 o
  21  -5   1        186.82        227.58        19.61 o
  23  -5   1        148.55        166.13        25.72 o
 -24  -4   1         78.70         72.65        15.27 o
 -22  -4   1          7.79          5.62         9.45 o
 -20  -4   1        104.69        116.75        11.22 o
 -18  -4   1         61.82         51.99         6.99 o
 -16  -4   1        130.00        140.09         8.87 o
 -14  -4   1        433.90        464.76        17.99 o
 -12  -4   1       1464.46       1463.19        19.92 o
 -10  -4   1        609.35        664.72        11.45 o
  -8  -4   1        848.35        885.44        12.64 o
  -6  -4   1       1549.79       1815.80        25.28 o
  -4  -4   1       1502.35       1710.38        24.94 o
  -2  -4   1       2413.81       2447.36        53.43 o
   0  -4   1       3778.65       4103.31        98.52 o
   2  -4   1      16337.29      17877.71       332.58 o
   4  -4   1       1336.48       1381.29        21.06 o
   6  -4   1       1671.99       1670.72        23.51 o
   8  -4   1       1549.12       1592.62        22.47 o
  10  -4   1        105.64        118.44         4.54 o
  12  -4   1        691.28        735.72        14.92 o
  14  -4   1        205.01        170.17         7.39 o
  16  -4   1        609.58        602.30        23.50 o
  18  -4   1         88.63         89.80         9.02 o
  20  -4   1        111.35        128.02        11.49 o
  22  -4   1        295.34        361.60        24.62 o
  24  -4   1        184.45        246.82        22.51 o
  26  -4   1        156.22        163.98        26.79 o
 -27  -3   1         10.14         -8.83        11.90 o
 -25  -3   1          8.65         -4.56        15.81 o
 -23  -3   1        166.40        169.90        17.97 o
 -21  -3   1        131.61        127.50        10.97 o
 -19  -3   1         40.93         29.73         4.79 o
 -17  -3   1        249.99        220.49         8.76 o
 -15  -3   1       1077.88       1137.49        22.27 o
 -13  -3   1        385.65        369.56         5.96 o
 -11  -3   1        332.03        331.68         4.78 o
  -9  -3   1       2452.10       2398.09        28.69 o
  -7  -3   1        171.08        175.84         3.53 o
  -5  -3   1        843.42        781.43         9.67 o
  -3  -3   1       1951.15       2018.02        26.67 o
  -1  -3   1       6302.74       6845.74       126.48 o
   1  -3   1       9582.87       9669.25       183.25 o
   3  -3   1       1949.61       1831.06        26.88 o
   5  -3   1       1677.30       1646.76        22.67 o
   7  -3   1       1950.45       2142.49        26.69 o
   9  -3   1        425.42        415.47         7.58 o
  11  -3   1        127.10        136.47         9.04 o
  13  -3   1        729.03        715.85        13.70 o
  15  -3   1        139.69        152.83         7.45 o
  17  -3   1       1244.20       1169.58        29.04 o
  19  -3   1          9.97         15.06         6.77 o
  21  -3   1        344.89        394.94        25.09 o
  23  -3   1        176.94        187.09        21.70 o
  25  -3   1        228.05        267.37        23.86 o
 -26  -2   1        135.68        150.17        18.95 o
 -24  -2   1         19.23         11.64        10.53 o
 -22  -2   1          0.79          0.00         9.47 o
 -20  -2   1         89.62         96.92         9.38 o
 -18  -2   1         14.57         17.31         5.83 o
 -16  -2   1        261.90        268.79         8.07 o
 -14  -2   1        277.40        241.01         6.59 o
 -12  -2   1       1374.86       1396.27        14.86 o
 -10  -2   1       2118.32       2147.12        21.20 o
  -8  -2   1       4485.57       4676.66        42.11 o
  -6  -2   1       4013.65       4047.94        35.32 o
  -4  -2   1       3860.45       4243.90        47.81 o
  -2  -2   1       7243.44       7594.60       107.39 o
   0  -2   1       4523.30       4164.03       263.57 o
   2  -2   1       5189.62       5161.12        65.99 o
   4  -2   1       4524.31       4600.45        53.74 o
   6  -2   1        713.84        807.26         9.39 o
   8  -2   1       3520.82       3518.98        37.69 o
  10  -2   1       1827.12       1996.06        21.99 o
  12  -2   1        237.48        238.85         5.28 o
  14  -2   1        408.81        480.40         9.52 o
  16  -2   1        393.75        424.94        17.58 o
  18  -2   1        707.35        665.06        20.50 o
  20  -2   1         48.08         29.10         7.64 o
  22  -2   1        401.50        406.52        25.90 o
  24  -2   1         17.57         -1.19        24.38 o
  26  -2   1         78.50         90.78        17.21 o
 -27  -1   1         12.47          3.48        11.75 o
 -25  -1   1         18.69         -8.06        15.00 o
 -23  -1   1         12.80          5.86        10.04 o
 -21  -1   1         41.15         44.20        10.17 o
 -19  -1   1         87.61         80.87         9.61 o
 -17  -1   1        120.11        118.70         7.74 o
 -15  -1   1        812.47        817.91        10.45 o
 -13  -1   1         70.10         77.19         2.73 o
 -11  -1   1       1039.05       1135.18        11.38 o
  -9  -1   1        719.28        662.58         6.87 o
  -7  -1   1       5881.32       6315.03        50.67 o
  -5  -1   1      21819.81      22755.98       237.29 o
  -3  -1   1        241.22        216.37         3.19 o
   3  -1   1      50478.60      50156.31       628.00 o
   5  -1   1       5212.85       5276.13        53.74 o
   7  -1   1        229.96        212.96         3.83 o
   9  -1   1        360.06        335.92         5.37 o
  11  -1   1        273.57        275.14         6.75 o
  13  -1   1        256.26        252.00         5.03 o
  15  -1   1        472.74        437.40         9.11 o
  17  -1   1       2125.65       1932.17        35.31 o
  19  -1   1        140.38        137.79        10.88 o
  21  -1   1        671.31        759.91        24.35 o
  23  -1   1         80.50         71.10        14.27 o
  25  -1   1        376.37        353.79        26.71 o
 -26   0   1         93.68         96.40        23.04 o
 -24   0   1        132.19        129.87        17.21 o
 -22   0   1         57.67         55.65        11.35 o
 -20   0   1          0.10          1.05         3.38 o
 -18   0   1          0.89         -2.11         2.48 o
 -16   0   1        266.90        265.68         6.14 o
 -14   0   1       1176.25       1154.18        13.03 o
 -12   0   1       3090.96       3247.29        30.26 o
 -10   0   1       3141.11       3073.92        28.31 o
  -8   0   1       4075.94       4535.62        39.83 o
  -6   0   1      10670.36      11657.46       113.92 o
  -4   0   1       2402.81       2383.70        20.38 o
   4   0   1      29905.92      31172.41       254.23 o
   6   0   1      35914.67      37242.71       390.48 o
   8   0   1        485.71        562.84         6.29 o
  10   0   1        279.68        220.91         3.76 o
  12   0   1        419.14        416.63         5.82 o
  14   0   1        155.96        122.00         3.45 o
  16   0   1         99.73         82.82         3.66 o
  18   0   1         90.77         62.30         6.52 o
  20   0   1         90.04        106.69        10.25 o
  22   0   1        178.66        214.31        18.18 o
  24   0   1        134.86        144.24        23.85 o
  26   0   1         47.92         73.95        24.11 o
 -27   1   1         13.56         42.87        21.44 o
 -25   1   1         19.05         38.11        12.66 o
 -23   1   1         11.79          9.94         3.87 o
 -21   1   1         41.32         34.66         5.34 o
 -19   1   1         84.80         84.26         5.37 o
 -17   1   1        128.62        129.42         5.86 o
 -15   1   1        805.86        808.09        11.47 o
 -13   1   1         83.21         87.97         3.18 o
 -11   1   1        988.12       1086.87        10.73 o
  -9   1   1        734.70        667.47         7.19 o
  -7   1   1       5872.16       6319.64        53.63 o
  -5   1   1      21826.64      23532.75       207.54 o
  -3   1   1        240.90        224.82         3.40 o
   3   1   1      50514.66      51674.17       560.68 o
   5   1   1       5218.93       5254.44        45.28 o
   7   1   1        237.60        226.43         3.35 o
   9   1   1        352.15        332.28         4.66 o
  11   1   1        274.84        268.88         4.47 o
  13   1   1        262.26        257.24         5.39 o
  15   1   1        456.41        420.18         7.31 o
  17   1   1       2141.14       1899.85        25.62 o
  19   1   1        135.22        133.65         6.36 o
  21   1   1        678.19        750.47        24.53 o
  23   1   1         78.73         89.24        17.42 o
  25   1   1        376.83        362.39        26.71 o
 -26   2   1        131.19        129.51        18.38 o
 -24   2   1         20.82         20.68         5.26 o
 -22   2   1          0.67         -5.85         6.03 o
 -20   2   1         90.10         80.76         7.54 o
 -18   2   1         12.58          4.80         3.71 o
 -16   2   1        253.17        278.31        12.92 o
 -14   2   1        277.85        245.19         5.63 o
 -12   2   1       1372.21       1367.93        14.62 o
 -10   2   1       2176.63       2223.58        21.18 o
  -8   2   1       4439.46       4612.66        44.76 o
  -6   2   1       4019.69       4091.70        35.29 o
  -4   2   1       3869.56       4308.38        30.37 o
  -2   2   1       7205.26       7684.70        66.39 o
   0   2   1       4463.82       4427.49        76.42 o
   2   2   1       5251.48       5341.22        53.89 o
   4   2   1       4524.63       4617.35        43.35 o
   6   2   1        749.24        839.07         8.66 o
   8   2   1       3497.44       3509.33        31.75 o
  10   2   1       1822.33       2052.44        19.10 o
  12   2   1        235.29        251.76         4.79 o
  14   2   1        412.81        474.51         9.09 o
  16   2   1        381.32        407.63         8.64 o
  18   2   1        713.45        639.27        12.93 o
  20   2   1         44.74         40.37         4.70 o
  22   2   1        403.10        415.75        14.96 o
  24   2   1         18.79         17.93        11.67 o
  26   2   1         78.13         62.70        23.58 o
 -25   3   1          8.81         -2.42         6.42 o
 -23   3   1        164.26        170.12        13.07 o
 -21   3   1        131.83        136.38        11.45 o
 -19   3   1         40.85         36.28         5.16 o
 -17   3   1        239.06        201.56         8.46 o
 -15   3   1       1103.49       1171.38        17.03 o
 -13   3   1        390.58        362.56         6.59 o
 -11   3   1        332.31        330.71         5.55 o
  -9   3   1       2425.71       2371.32        25.71 o
  -7   3   1        171.69        183.17         3.74 o
  -5   3   1        839.72        791.58         7.78 o
  -3   3   1       1926.23       1991.61        16.12 o
  -1   3   1       6302.80       6864.38        67.11 o
   1   3   1       9578.17       9979.32        83.55 o
   3   3   1       1906.79       1824.03        17.76 o
   5   3   1       1678.22       1672.01        15.23 o
   7   3   1       1971.27       2132.48        21.02 o
   9   3   1        435.59        442.54         7.08 o
  11   3   1        127.00        144.34         3.98 o
  13   3   1        723.45        750.19        10.56 o
  15   3   1        140.46        151.55         6.28 o
  17   3   1       1254.38       1201.85        23.81 o
  19   3   1         10.13         14.73         4.70 o
  21   3   1        345.55        394.48        14.96 o
  23   3   1        179.66        196.05        10.54 o
  25   3   1        225.34        227.93        21.97 o
 -26   4   1          1.74          6.97        18.22 o
 -24   4   1         76.50         77.38        10.77 o
 -22   4   1          7.41          3.87         9.14 o
 -20   4   1        105.60        117.77         8.70 o
 -18   4   1         59.65         47.74         5.95 o
 -16   4   1        129.22        140.95         6.47 o
 -14   4   1        413.94        441.10         8.73 o
 -12   4   1       1460.33       1464.70        16.19 o
 -10   4   1        611.90        674.55        12.20 o
  -8   4   1        839.20        870.31         9.13 o
  -6   4   1       1564.81       1846.23        17.51 o
  -4   4   1       1500.46       1703.04        15.26 o
  -2   4   1       2403.82       2437.41        22.89 o
   0   4   1       3697.85       4153.83        32.30 o
   2   4   1      16493.55      18100.26       164.99 o
   4   4   1       1335.61       1402.57        15.04 o
   6   4   1       1721.77       1729.78        16.33 o
   8   4   1       1517.49       1564.44        16.80 o
  10   4   1        101.56        119.59         5.06 o
  12   4   1        694.10        746.54        10.68 o
  14   4   1        198.45        154.45         7.04 o
  16   4   1        600.56        569.99        15.06 o
  18   4   1         95.31         91.40         7.37 o
  20   4   1        109.99        113.38         8.49 o
  22   4   1        300.71        326.56        15.06 o
  24   4   1        185.22        185.18        13.84 o
 -25   5   1         56.60         61.64        13.93 o
 -23   5   1         67.92         77.10        10.83 o
 -21   5   1         31.49         34.64         9.36 o
 -19   5   1         11.46         10.35         5.05 o
 -17   5   1        260.01        260.03        11.01 o
 -15   5   1         56.55         54.20         4.66 o
 -13   5   1        491.95        501.23         9.81 o
 -11   5   1       1643.81       1587.44        18.10 o
  -9   5   1         56.47         63.20         2.48 o
  -7   5   1       1006.80       1034.43        10.98 o
  -5   5   1        118.28        115.76         2.62 o
  -3   5   1        107.28        112.59         3.07 o
  -1   5   1       3201.82       3528.58        31.63 o
   1   5   1       2606.07       2822.82        24.08 o
   3   5   1       2277.54       2281.13        23.73 o
   5   5   1        849.34        884.28        10.01 o
   7   5   1       1847.71       2016.66        19.22 o
   9   5   1         14.24         13.54         1.67 o
  11   5   1         43.00         39.99         2.66 o
  13   5   1        282.90        252.03         7.52 o
  15   5   1        140.12        122.79         6.79 o
  17   5   1        317.58        332.35        13.52 o
  19   5   1        380.40        392.80        13.72 o
  21   5   1        192.08        208.95        11.90 o
  23   5   1        148.55        152.24        11.51 o
  25   5   1         47.37         64.31        23.04 o
 -24   6   1        115.77         91.29        15.70 o
 -22   6   1         27.51         29.45         9.45 o
 -20   6   1          1.02          4.66         6.26 o
 -18   6   1        141.11        122.01         9.65 o
 -16   6   1         73.94         87.68         6.31 o
 -14   6   1        694.12        713.39        13.93 o
 -12   6   1         48.42         48.37         3.57 o
 -10   6   1        314.35        323.22         6.86 o
  -8   6   1         30.19         31.38         1.93 o
  -6   6   1        427.29        448.79         5.75 o
  -4   6   1        629.85        640.67         7.36 o
  -2   6   1       1217.16       1195.37        13.76 o
   0   6   1       1909.82       1902.37        17.08 o
   2   6   1        198.50        228.89         3.22 o
   4   6   1       2132.60       2301.12        22.24 o
   6   6   1        516.30        561.99         7.84 o
   8   6   1       1268.33       1277.49        13.44 o
  10   6   1        866.11        912.14        11.30 o
  12   6   1        160.84        167.54         6.05 o
  14   6   1        266.64        261.17         8.23 o
  16   6   1        862.97        906.53        20.14 o
  18   6   1         68.75         67.94         7.99 o
  20   6   1        229.52        244.26        17.40 o
  22   6   1        522.31        539.95        22.58 o
  24   6   1        197.01        206.15        15.78 o
 -23   7   1         11.33         11.47        12.86 o
 -21   7   1         21.08         22.71         7.60 o
 -19   7   1        185.11        188.58        12.08 o
 -17   7   1         81.16         82.39         8.05 o
 -15   7   1        243.79        233.77        10.17 o
 -13   7   1         97.41        101.06         5.09 o
 -11   7   1       1142.79       1100.01        14.64 o
  -9   7   1        555.14        514.25         7.73 o
  -7   7   1        396.00        377.72         5.81 o
  -5   7   1        476.79        489.25         8.82 o
  -3   7   1         85.31         90.38         2.62 o
  -1   7   1       2225.93       2581.33        25.87 o
   1   7   1        956.48       1008.75        10.96 o
   3   7   1        807.09        854.17         8.82 o
   5   7   1        672.08        669.79         7.99 o
   7   7   1        468.24        472.43         6.66 o
   9   7   1         15.67         13.40         1.92 o
  11   7   1        255.14        263.84         6.53 o
  13   7   1        146.01        159.39         6.40 o
  15   7   1        168.32        146.52         9.17 o
  17   7   1         15.06          4.72         5.45 o
  19   7   1        247.76        260.20        13.77 o
  21   7   1          7.96         30.15         7.90 o
  23   7   1         25.87         20.24        12.47 o
 -22   8   1         13.28         12.06         9.05 o
 -20   8   1         37.83         35.12         7.93 o
 -18   8   1         78.08         68.93         8.22 o
 -16   8   1        480.85        466.16        15.74 o
 -14   8   1         67.15         77.63         6.35 o
 -12   8   1        104.53        113.98         5.24 o
 -10   8   1        638.50        641.06        10.50 o
  -8   8   1        117.06        134.87         4.26 o
  -6   8   1        124.22        146.10         4.13 o
  -4   8   1       1400.46       1412.05        20.75 o
  -2   8   1        723.26        637.61         9.64 o
   0   8   1        478.87        482.23         6.92 o
   2   8   1        244.54        244.30         4.69 o
   4   8   1        832.79        884.20        12.97 o
   6   8   1        308.65        284.67         5.70 o
   8   8   1         26.04         22.89         2.19 o
  10   8   1         65.23         63.20         3.39 o
  12   8   1         37.83         45.68         4.22 o
  14   8   1       1100.72       1092.99        24.42 o
  16   8   1        636.68        640.43        18.50 o
  18   8   1         66.04         80.55         8.72 o
  20   8   1        151.33        160.58        12.00 o
  22   8   1        103.47        102.75        15.56 o
 -21   9   1        185.34        176.59        13.24 o
 -19   9   1        286.91        285.82        14.92 o
 -17   9   1        105.20        123.16         9.65 o
 -15   9   1         40.62         42.41         7.66 o
 -13   9   1        327.84        329.28        12.58 o
 -11   9   1        336.77        310.25         7.97 o
  -9   9   1        458.82        453.21        10.24 o
  -7   9   1         97.57         89.82         4.19 o
  -5   9   1         43.37         36.93         2.93 o
  -3   9   1        275.15        248.37         5.99 o
  -1   9   1        245.31        305.41         6.43 o
   1   9   1         17.80         36.91         3.09 o
   3   9   1        223.89        248.77         6.49 o
   5   9   1        421.83        389.92         7.00 o
   7   9   1        594.40        549.85        13.09 o
   9   9   1        123.92        128.91         4.71 o
  11   9   1        101.88         96.32         6.11 o
  13   9   1        113.19        115.19         7.99 o
  15   9   1         93.16        107.35         8.53 o
  17   9   1          4.31          4.48         5.93 o
  19   9   1         10.23         11.02         6.84 o
  21   9   1         35.50         55.84        11.00 o
 -20  10   1         68.85         45.80         8.68 o
 -18  10   1        140.14        134.82        10.69 o
 -16  10   1         75.09         65.65         8.06 o
 -14  10   1         17.05         14.85         5.80 o
 -12  10   1        109.82        105.91         9.75 o
 -10  10   1        350.54        336.43        12.15 o
  -8  10   1        101.18         97.76         6.27 o
  -6  10   1         26.99         23.76         3.27 o
  -4  10   1        142.72        123.06         4.88 o
  -2  10   1        234.97        196.35         5.85 o
   0  10   1         23.88         24.29         2.65 o
   2  10   1         17.83         13.88         2.75 o
   4  10   1        434.08        459.72        11.06 o
   6  10   1        221.10        198.11         7.31 o
   8  10   1         34.52         27.81         3.53 o
  10  10   1         39.90         31.71         5.38 o
  12  10   1         15.58         19.37         3.99 o
  14  10   1        257.61        262.25        11.86 o
  16  10   1         89.62         90.23         8.55 o
  18  10   1         49.68         52.75         8.38 o
  20  10   1         39.84         47.90        13.93 o
  22  10   1         20.34         11.79        15.00 o
 -21  11   1        135.86        170.41        25.72 o
 -19  11   1         90.31         84.13        18.76 o
 -17  11   1         31.94         32.83         8.35 o
 -15  11   1        110.94        110.40        10.80 o
 -13  11   1         64.27         80.05         8.92 o
 -11  11   1          3.96          8.52         5.59 o
  -9  11   1         46.02         49.88         5.65 o
  -7  11   1         19.11         27.95         4.66 o
  -5  11   1         68.92         78.90         5.50 o
  -3  11   1        183.72        211.12         7.34 o
  -1  11   1        510.89        530.88        12.32 o
   1  11   1         45.30         33.77         3.92 o
   3  11   1        139.05        118.91         7.32 o
   5  11   1         37.63         29.53         4.20 o
   7  11   1         70.66         57.01         4.92 o
   9  11   1        132.04        132.29         7.58 o
  11  11   1        100.71        100.20         7.74 o
  13  11   1         74.03         85.51         8.59 o
  15  11   1         30.34         45.91        10.32 o
  17  11   1          6.32          6.52         7.16 o
  19  11   1         16.11         32.15        14.47 o
 -18  12   1        125.51        145.76        22.51 o
 -16  12   1        122.82        117.75        11.67 o
 -14  12   1         96.09        103.81        10.43 o
 -12  12   1         43.04         58.76         9.68 o
 -10  12   1         13.49         15.97         5.98 o
  -8  12   1          2.53          0.14         4.07 o
  -6  12   1         49.84         58.24         6.31 o
  -4  12   1         43.94         36.99         5.77 o
  -2  12   1        105.77         94.76         7.48 o
   0  12   1         45.96         67.38         6.53 o
   2  12   1         45.69         60.42         6.22 o
   4  12   1        166.20        120.62         7.28 o
   6  12   1        117.04        132.46         9.28 o
   8  12   1         37.09         46.25         5.69 o
  10  12   1         15.94         16.27         5.56 o
  12  12   1         80.53         99.77        10.59 o
  14  12   1        148.13        137.08        11.39 o
  16  12   1         42.88         68.07        10.37 o
  18  12   1          3.70          3.75        12.86 o
 -17  13   1         51.74         16.61        13.93 o
 -15  13   1         19.62          9.65        12.33 o
 -13  13   1         13.48         16.30         9.04 o
 -11  13   1         79.68         90.66        10.63 o
  -9  13   1        252.65        227.93        16.25 o
  -7  13   1        315.21        336.08        14.93 o
  -5  13   1        433.93        486.95        15.80 o
  -3  13   1         32.21         30.25         7.06 o
  -1  13   1         48.13         26.98         5.80 o
   1  13   1         12.46         11.20         4.98 o
   3  13   1         55.01         49.14         6.46 o
   5  13   1         12.12         19.34         5.22 o
   7  13   1        139.29        141.52        10.19 o
   9  13   1        100.87         90.59         8.55 o
  11  13   1         19.84         19.81         6.58 o
  13  13   1         25.47         42.87        12.86 o
  15  13   1         12.91         16.08        12.33 o
 -14  14   1         25.19         43.94        15.00 o
 -12  14   1         82.17         93.24        17.15 o
 -10  14   1         49.24         55.49         9.66 o
  -8  14   1         25.20         34.15         9.44 o
  -6  14   1         53.42         66.77         7.65 o
  -4  14   1         66.18         68.43         7.74 o
  -2  14   1          5.02          3.06         5.20 o
   0  14   1         19.60         15.53         5.71 o
   2  14   1         30.23         20.77         5.86 o
   4  14   1         36.15         48.15         6.64 o
   6  14   1         93.06         99.22         9.37 o
   8  14   1         11.10          7.02         7.30 o
  10  14   1         15.15          0.00         9.11 o
  12  14   1         12.73         20.36        11.25 o
  -9  15   1          9.32         10.72        12.33 o
  -7  15   1         18.91         16.61        11.25 o
  -5  15   1         19.39         16.89         7.34 o
  -3  15   1         25.90         27.46         6.97 o
  -1  15   1        118.74        112.32         9.56 o
   1  15   1         85.98         89.72         8.73 o
   3  15   1        146.29        143.89        14.97 o
   5  15   1         93.04        135.62        17.95 o
   7  15   1         30.88         37.51        12.33 o
   9  15   1          9.88         11.25        10.72 o
  -4  16   1         29.91         33.34        10.79 o
  -2  16   1         18.62         15.27         9.23 o
   0  16   1         24.29         26.88         9.77 o
   2  16   1          8.93         21.44        12.33 o
  -3  -7   2         64.52         99.68         8.04 o
   1  -7   2        831.60        834.69        24.07 o
   3  -7   2        331.34        293.71        18.94 o
   5  -7   2        872.82        918.16        22.36 o
   7  -7   2        314.67        316.97        12.37 o
   9  -7   2        121.19        119.01         8.74 o
  11  -7   2        297.95        298.14        16.61 o
  13  -7   2        288.16        277.20        12.33 o
  15  -7   2        163.23        171.90        10.45 o
  17  -7   2        143.80        151.12        12.86 o
 -16  -6   2        104.72        147.70        18.76 o
 -14  -6   2        466.99        413.92        14.49 o
 -12  -6   2        714.81        695.67        16.34 o
 -10  -6   2         44.50         44.83         4.06 o
  -8  -6   2       1526.20       1493.14        26.20 o
  -6  -6   2        884.20        860.71        31.47 o
  -4  -6   2        960.80       1060.74        25.20 o
   0  -6   2        522.22        550.49        15.19 o
   2  -6   2        356.59        356.30        11.23 o
   4  -6   2        149.45        134.37         7.20 o
   6  -6   2       3122.80       3091.09        64.09 o
   8  -6   2        139.40        129.56         4.81 o
  10  -6   2        553.93        550.60        13.85 o
  12  -6   2        124.45        128.45        15.37 o
  14  -6   2        156.03        148.53        11.79 o
  16  -6   2         10.89         15.29         5.45 o
  18  -6   2         17.14         21.04         6.51 o
  20  -6   2         96.66         56.27        16.61 o
 -21  -5   2        222.17        219.78        13.98 o
 -19  -5   2        274.18        256.47        20.51 o
 -17  -5   2         24.76         23.20         4.99 o
 -15  -5   2        241.07        247.03         9.64 o
 -13  -5   2        458.97        421.79        10.08 o
 -11  -5   2        121.47        130.52         7.42 o
  -9  -5   2       1128.26       1077.10        16.76 o
  -7  -5   2        478.19        499.93         8.84 o
  -5  -5   2        165.61        161.22         7.30 o
  -3  -5   2        178.04        225.95         6.08 o
  -1  -5   2        361.16        406.18        10.41 o
   1  -5   2       2558.28       2663.14        53.08 o
   3  -5   2        368.02        355.12        11.79 o
   5  -5   2        498.80        478.63        11.07 o
   7  -5   2       1963.85       2064.15        29.00 o
   9  -5   2        105.25        103.34         4.47 o
  11  -5   2        227.73        225.99         7.69 o
  13  -5   2         74.51         67.14         5.98 o
  15  -5   2         51.84         71.94         7.63 o
  17  -5   2        238.73        226.24        12.75 o
  19  -5   2        198.20        202.81        18.08 o
  21  -5   2         81.96        100.65        17.15 o
  23  -5   2        125.69        146.30        24.11 o
 -24  -4   2         41.13         23.16        12.05 o
 -22  -4   2        212.61        234.10        19.15 o
 -20  -4   2         50.00         45.60         7.18 o
 -18  -4   2         36.37         20.90         7.45 o
 -16  -4   2        230.88        227.99        11.56 o
 -14  -4   2        553.95        534.35        12.26 o
 -12  -4   2        473.45        554.56         8.09 o
 -10  -4   2       1034.18       1088.16        17.83 o
  -8  -4   2         83.64         69.01         3.31 o
  -6  -4   2       1310.82       1317.42        18.59 o
  -4  -4   2       1687.07       1908.79        49.44 o
  -2  -4   2       7255.58       7689.16       108.18 o
   0  -4   2       1448.92       1538.34        26.42 o
   2  -4   2       2880.66       3200.35        44.88 o
   4  -4   2       1730.16       1793.87        24.89 o
   6  -4   2       1707.51       1736.99        23.93 o
   8  -4   2        635.65        656.57        10.89 o
  10  -4   2        110.03        112.65         6.63 o
  12  -4   2       1371.74       1363.71        24.56 o
  14  -4   2        379.80        347.41        12.33 o
  16  -4   2        623.80        585.19        18.63 o
  18  -4   2         18.64          6.03         8.05 o
  20  -4   2         30.22         51.63        11.72 o
  22  -4   2        402.42        493.97        30.01 o
  24  -4   2        256.57        309.45        36.17 o
  26  -4   2         66.23         64.31        23.58 o
 -27  -3   2        195.14        238.47        30.01 o
 -25  -3   2         79.53         70.25        27.33 o
 -23  -3   2        105.06        112.94        15.14 o
 -21  -3   2        166.36        160.17        11.81 o
 -19  -3   2         29.12         29.54         6.16 o
 -17  -3   2        140.30        137.01         7.43 o
 -15  -3   2        362.63        371.67         9.01 o
 -13  -3   2       1205.15       1194.91        13.01 o
 -11  -3   2        207.98        232.80         4.39 o
  -9  -3   2       1705.51       1721.14        18.70 o
  -7  -3   2       1398.30       1325.50        15.52 o
  -5  -3   2        370.90        349.41         5.57 o
  -3  -3   2       2886.14       3065.91        44.72 o
  -1  -3   2       2288.03       2332.51        38.18 o
   1  -3   2        650.64        647.22         9.84 o
   3  -3   2        592.80        601.30         9.84 o
   5  -3   2        714.68        676.42        11.07 o
   7  -3   2       5829.97       6012.86        77.53 o
   9  -3   2         26.22         25.42         2.41 o
  11  -3   2        155.19        162.10         6.13 o
  13  -3   2        101.36         80.60         6.30 o
  15  -3   2        136.09        139.43         7.76 o
  17  -3   2         66.36         60.63         9.24 o
  19  -3   2         27.11         30.26         7.15 o
  21  -3   2        108.70        125.45        27.60 o
  23  -3   2        289.06        356.89        25.56 o
  25  -3   2         76.41         77.76        16.45 o
 -28  -2   2          0.16         -0.54        17.15 o
 -26  -2   2         53.58         59.01        17.68 o
 -24  -2   2         32.36         12.04        16.08 o
 -22  -2   2         12.58         21.69         9.16 o
 -20  -2   2          3.48          6.56         8.43 o
 -18  -2   2        168.28        175.69         9.34 o
 -16  -2   2         49.41         46.55         4.26 o
 -14  -2   2         55.11         67.01         2.36 o
 -12  -2   2        688.70        676.69         8.86 o
 -10  -2   2        633.87        658.96         7.67 o
  -8  -2   2        867.01        806.35         9.19 o
  -6  -2   2        934.01        986.48        10.08 o
  -4  -2   2       4086.40       4134.32        39.63 o
  -2  -2   2       5493.84       5218.90        62.39 o
   0  -2   2       3117.58       3159.02        43.13 o
   2  -2   2       2060.47       2023.38        26.26 o
   4  -2   2       1405.57       1596.55        18.63 o
   6  -2   2       3545.33       3490.64        39.21 o
   8  -2   2        688.76        737.06        11.39 o
  10  -2   2       2369.79       2385.73        28.64 o
  12  -2   2        175.64        163.14         7.08 o
  14  -2   2        326.73        302.48         9.17 o
  16  -2   2         25.49         26.15         3.64 o
  18  -2   2         15.46         12.94         4.85 o
  20  -2   2        694.87        655.12        18.57 o
  22  -2   2         79.63         92.55        15.03 o
  24  -2   2        421.92        488.87        29.94 o
  26  -2   2          5.34         -1.07        19.83 o
 -27  -1   2        207.02        240.90        23.19 o
 -25  -1   2         39.42         16.42        11.52 o
 -23  -1   2         48.62         50.90        12.31 o
 -21  -1   2        236.74        211.00        15.00 o
 -19  -1   2         23.16         24.37         2.60 o
 -17  -1   2         23.70         23.25         2.62 o
 -15  -1   2        200.73        225.57         5.09 o
 -13  -1   2       2033.96       2115.96        19.04 o
 -11  -1   2       6467.86       6861.12        63.67 o
  -9  -1   2       3168.36       3249.99        29.56 o
  -7  -1   2       1681.23       1665.19        16.62 o
  -5  -1   2       6853.88       7131.56        60.90 o
  -3  -1   2       4942.37       5079.17        47.78 o
  -1  -1   2       1170.64       1296.52        20.74 o
   1  -1   2       8601.13       8688.65       274.91 o
   3  -1   2       2820.09       2962.75        29.34 o
   5  -1   2       9593.80       9808.17        91.51 o
   7  -1   2        474.42        586.79         7.54 o
   9  -1   2        916.78        965.16        11.70 o
  11  -1   2        535.87        510.26         8.21 o
  13  -1   2        133.32        118.55         4.67 o
  15  -1   2         93.01        106.65         5.51 o
  17  -1   2        105.48         89.10         7.11 o
  19  -1   2         65.51         70.24         7.38 o
  21  -1   2        669.92        654.88        22.90 o
  23  -1   2        869.28        906.11        83.87 o
  25  -1   2        160.87        159.33        21.97 o
 -26   0   2         76.22         82.42        16.10 o
 -24   0   2        107.57        117.72        18.22 o
 -22   0   2          2.75          0.47         2.74 o
 -20   0   2         91.28         75.70         5.71 o
 -18   0   2        190.55        205.88         6.98 o
 -16   0   2        184.72        202.39         6.07 o
 -14   0   2         18.41         21.57         2.10 o
 -12   0   2         11.71         12.60         1.65 o
 -10   0   2       2066.98       2212.87        20.83 o
  -8   0   2        794.83        691.85         8.05 o
  -6   0   2       5982.66       6182.10        51.99 o
  -4   0   2      17073.49      17029.09       154.85 o
   2   0   2       2022.80       2074.32        22.50 o
   4   0   2        283.55        323.72         4.87 o
   6   0   2        342.23        322.68         8.23 o
   8   0   2      14206.35      15465.83       133.90 o
  10   0   2        230.33        267.79         4.37 o
  12   0   2       1227.75       1266.27        17.83 o
  14   0   2          2.90          1.15         1.60 o
  16   0   2        683.10        648.73        14.94 o
  18   0   2        472.12        451.84        14.59 o
  20   0   2        552.76        537.00        16.71 o
  22   0   2         60.03         81.46        14.02 o
  24   0   2        224.33        264.72        22.90 o
  26   0   2          6.82          1.07        19.83 o
 -27   1   2        207.73        208.29        22.51 o
 -25   1   2         41.74         25.19        13.26 o
 -23   1   2         44.49         44.95         5.45 o
 -21   1   2        235.16        223.67        13.98 o
 -19   1   2         24.59         22.23         3.66 o
 -17   1   2         23.58         24.04         3.53 o
 -15   1   2        200.47        226.11         5.63 o
 -13   1   2       2007.36       2101.99        20.92 o
 -11   1   2       6544.32       6904.77        74.44 o
  -9   1   2       3150.58       3241.35        29.78 o
  -7   1   2       1731.37       1739.72        17.69 o
  -5   1   2       6776.76       7036.86        65.58 o
  -3   1   2       4948.74       5236.93        52.19 o
  -1   1   2       1174.60       1240.94        26.87 o
   1   1   2       8543.41       8828.39       158.48 o
   3   1   2       2876.10       3016.02        30.13 o
   5   1   2       9587.30       9923.66        89.53 o
   7   1   2        456.42        563.97         6.84 o
   9   1   2        925.34        988.50        10.72 o
  11   1   2        537.43        514.49         7.00 o
  13   1   2        132.28        127.42         4.47 o
  15   1   2         93.58         93.91         3.84 o
  17   1   2        101.95         95.61         4.73 o
  19   1   2         70.35         68.81         7.22 o
  21   1   2        657.31        621.97        18.90 o
  23   1   2        875.69        940.36        37.87 o
  25   1   2        159.89        185.63        20.45 o
 -26   2   2         52.46         64.45        11.33 o
 -24   2   2         32.45         28.74         7.82 o
 -22   2   2         14.68          9.52         6.64 o
 -20   2   2          3.61          5.88         6.00 o
 -18   2   2        166.48        183.54         7.75 o
 -16   2   2         51.09         43.53         4.02 o
 -14   2   2         60.82         67.31         3.34 o
 -12   2   2        687.30        681.36         8.31 o
 -10   2   2        596.88        621.61         7.57 o
  -8   2   2        841.68        782.02         8.66 o
  -6   2   2        934.51        991.16         9.27 o
  -4   2   2       4132.23       4214.62        30.66 o
  -2   2   2       5472.36       5300.83        42.69 o
   0   2   2       3092.67       3121.60        40.21 o
   2   2   2       2035.47       1977.28        23.81 o
   4   2   2       1383.63       1584.78        16.52 o
   6   2   2       3520.78       3474.94        34.05 o
   8   2   2        716.62        785.08         8.82 o
  10   2   2       2381.38       2419.68        23.85 o
  12   2   2        167.48        152.16         3.88 o
  14   2   2        328.74        321.54         6.31 o
  16   2   2         24.80         18.87         3.07 o
  18   2   2         13.79         12.80         3.31 o
  20   2   2        701.93        649.36        19.47 o
  22   2   2         75.38         78.15        10.25 o
  24   2   2        425.23        477.48        29.11 o
 -27   3   2        196.06        198.81        32.69 o
 -25   3   2         84.42         83.10        10.71 o
 -23   3   2        103.88         92.24        10.82 o
 -21   3   2        159.87        159.14         9.57 o
 -19   3   2         28.16         22.45         4.92 o
 -17   3   2        140.92        143.59         8.62 o
 -15   3   2        355.82        357.91         8.12 o
 -13   3   2       1191.52       1181.21        13.98 o
 -11   3   2        207.63        229.30         4.67 o
  -9   3   2       1703.20       1687.72        18.24 o
  -7   3   2       1403.01       1335.89        13.00 o
  -5   3   2        379.30        360.28         4.11 o
  -3   3   2       2879.45       3047.28        26.02 o
  -1   3   2       2280.17       2314.43        24.46 o
   1   3   2        663.22        660.55         9.98 o
   3   3   2        611.06        649.31         8.83 o
   5   3   2        728.48        698.28         9.47 o
   7   3   2       5827.84       6096.33        55.80 o
   9   3   2         21.00         17.02         1.87 o
  11   3   2        153.59        156.08         4.74 o
  13   3   2         97.73         87.16         3.53 o
  15   3   2        134.97        132.55         6.23 o
  17   3   2         65.86         64.77         5.74 o
  19   3   2         26.62         26.01         5.01 o
  21   3   2        104.71        109.55         7.58 o
  23   3   2        295.70        284.98        13.91 o
  25   3   2         78.21        110.39        25.72 o
 -26   4   2         49.86         63.57        12.61 o
 -24   4   2         37.76         35.45        18.22 o
 -22   4   2        213.82        226.53        14.82 o
 -20   4   2         52.38         60.19         7.86 o
 -18   4   2         35.80         20.82         4.89 o
 -16   4   2        232.49        230.20         8.49 o
 -14   4   2        554.37        539.87         9.92 o
 -12   4   2        482.77        560.46         8.89 o
 -10   4   2       1057.20       1127.42        13.29 o
  -8   4   2         85.33         69.92         1.98 o
  -6   4   2       1282.89       1282.99        12.26 o
  -4   4   2       1675.66       1935.82        15.78 o
  -2   4   2       7239.86       7775.25        64.05 o
   0   4   2       1435.89       1524.53        15.69 o
   2   4   2       2834.27       3131.20        38.77 o
   4   4   2       1741.52       1840.02        20.51 o
   6   4   2       1648.88       1682.06        18.54 o
   8   4   2        665.25        682.15         9.06 o
  10   4   2        113.72        129.11         4.81 o
  12   4   2       1377.62       1414.47        18.83 o
  14   4   2        379.09        376.71        10.00 o
  16   4   2        619.42        602.05        14.09 o
  18   4   2         20.48         14.92         4.34 o
  20   4   2         27.50         27.26         7.24 o
  22   4   2        396.56        410.52        16.49 o
  24   4   2        260.73        267.25        14.00 o
 -25   5   2          3.12         -8.18         8.18 o
 -23   5   2          7.43          7.11        10.21 o
 -21   5   2        219.01        234.79        13.84 o
 -19   5   2        270.47        261.72        12.73 o
 -17   5   2         25.25         18.06         4.89 o
 -15   5   2        237.39        223.31         8.61 o
 -13   5   2        459.84        442.56         8.11 o
 -11   5   2        109.16        106.24         3.70 o
  -9   5   2       1107.98       1060.38        11.60 o
  -7   5   2        484.38        497.54         6.56 o
  -5   5   2        167.20        168.75         2.74 o
  -3   5   2        184.36        239.25         4.82 o
  -1   5   2        359.66        418.46         5.56 o
   1   5   2       2567.43       2714.99        26.09 o
   3   5   2        351.12        362.09         5.50 o
   5   5   2        495.26        500.13         7.04 o
   7   5   2       1989.84       2105.91        20.57 o
   9   5   2        108.48        106.85         3.09 o
  11   5   2        219.22        228.36         6.08 o
  13   5   2         73.18         55.76         4.20 o
  15   5   2         52.02         65.38         5.35 o
  17   5   2        235.09        216.78        10.29 o
  19   5   2        202.84        209.69         9.89 o
  21   5   2         81.96         79.18         7.89 o
  23   5   2        128.68        140.00        12.03 o
 -24   6   2         53.54         35.56        32.69 o
 -22   6   2        141.02        152.59        13.85 o
 -20   6   2        159.65        169.38        10.64 o
 -18   6   2         12.03         17.81         5.36 o
 -16   6   2        106.07         97.61         7.31 o
 -14   6   2        469.01        451.34        10.66 o
 -12   6   2        699.64        705.83        11.67 o
 -10   6   2         46.65         47.16         2.53 o
  -8   6   2       1542.27       1487.32        15.21 o
  -6   6   2        867.49        844.34         9.63 o
  -4   6   2        943.80       1024.94        10.72 o
  -2   6   2        864.74        924.51        10.37 o
   0   6   2        516.38        559.17         9.55 o
   2   6   2        355.31        343.44         5.25 o
   4   6   2        140.40        127.28         3.80 o
   6   6   2       3131.93       3180.40        31.83 o
   8   6   2        130.51        128.90         3.23 o
  10   6   2        554.87        552.96         8.84 o
  12   6   2        129.42        122.79         5.25 o
  14   6   2        154.57        142.04         6.29 o
  16   6   2         10.59         13.38         5.41 o
  18   6   2         15.71         19.08         6.32 o
  20   6   2         92.94         87.22         9.37 o
  22   6   2        412.51        455.01        19.12 o
  24   6   2        327.68        408.88        38.58 o
 -23   7   2          2.67          2.42         8.44 o
 -21   7   2        188.57        216.32        13.41 o
 -19   7   2        154.83        152.20        10.98 o
 -17   7   2         41.51         33.15         5.78 o
 -15   7   2         97.42         89.68         6.39 o
 -13   7   2        456.05        456.54        10.02 o
 -11   7   2         29.54         28.70         2.68 o
  -9   7   2         13.48         12.30         2.01 o
  -7   7   2        625.37        644.70         7.99 o
  -5   7   2        248.13        218.40         4.29 o
  -3   7   2         61.60         77.47         2.43 o
  -1   7   2        534.18        563.23         9.07 o
   1   7   2        829.35        823.31        10.73 o
   3   7   2        323.91        318.73         5.69 o
   5   7   2        852.93        895.59        11.87 o
   7   7   2        329.70        342.30         5.41 o
   9   7   2        114.28        116.98         3.86 o
  11   7   2        301.52        300.21         7.40 o
  13   7   2        284.74        282.79         9.28 o
  15   7   2        163.46        174.19        13.23 o
  17   7   2        141.44        125.28         9.51 o
  19   7   2         36.65         43.93         8.43 o
  21   7   2        115.64        129.70        11.28 o
  23   7   2         60.86         66.69        28.40 o
 -24   8   2         40.44         53.65        15.03 o
 -22   8   2         40.29         34.94        10.09 o
 -20   8   2         64.73         90.90         9.78 o
 -18   8   2         94.29         97.49         9.36 o
 -16   8   2        338.39        329.38        16.40 o
 -14   8   2        613.12        573.05        13.91 o
 -12   8   2        395.26        420.90         8.85 o
 -10   8   2        402.27        390.66         7.38 o
  -8   8   2         53.07         55.33         3.06 o
  -6   8   2         68.87         81.59         3.43 o
  -4   8   2        679.82        696.40        10.05 o
  -2   8   2       1390.55       1465.45        17.92 o
   0   8   2        358.97        385.84         6.20 o
   2   8   2        335.74        272.58         6.16 o
   4   8   2        229.33        230.53         4.42 o
   6   8   2       1103.92       1058.01        14.40 o
   8   8   2        286.68        271.00         5.53 o
  10   8   2        188.86        173.86         5.67 o
  12   8   2        152.14        153.70         7.21 o
  14   8   2        102.54         83.04         7.24 o
  16   8   2          4.95         -1.32         5.09 o
  18   8   2         43.43         49.12         7.55 o
  20   8   2        146.24        138.95        11.25 o
  22   8   2        109.26         92.38        12.43 o
 -23   9   2         59.22         32.15        17.68 o
 -21   9   2        149.57        138.54        11.84 o
 -19   9   2        348.76        394.50        17.06 o
 -17   9   2        134.83        116.25         9.65 o
 -15   9   2        192.92        180.12        10.86 o
 -13   9   2         51.93         44.26         6.17 o
 -11   9   2         84.26         81.80         4.99 o
  -9   9   2        139.65        136.42         5.95 o
  -7   9   2        680.43        639.28        10.87 o
  -5   9   2         73.66         69.39         3.50 o
  -3   9   2        275.99        289.27         6.22 o
  -1   9   2         90.84        113.32         4.11 o
   1   9   2        472.96        397.01         8.17 o
   3   9   2        504.98        483.59         7.77 o
   5   9   2         97.37        105.07         3.70 o
   7   9   2         63.42         69.47         3.31 o
   9   9   2        130.07        133.82         7.49 o
  11   9   2        219.57        209.12         7.40 o
  13   9   2        140.99        134.51         7.43 o
  15   9   2          5.67          7.84         5.18 o
  17   9   2        122.97        115.15         9.51 o
  19   9   2          2.48          9.35         6.85 o
  21   9   2         43.68         51.53        13.12 o
 -22  10   2         14.12          3.75        17.68 o
 -20  10   2         80.30         96.94        10.54 o
 -18  10   2          8.73         19.02         7.05 o
 -16  10   2          2.55         -1.74         6.26 o
 -14  10   2         79.13         82.34         9.10 o
 -12  10   2        278.44        279.70        12.69 o
 -10  10   2        249.77        262.41        11.51 o
  -8  10   2        179.74        173.87         7.53 o
  -6  10   2        127.19        138.89         5.88 o
  -4  10   2        271.21        252.51         6.69 o
  -2  10   2         24.22         21.77         2.77 o
   0  10   2        320.18        299.48         8.59 o
   2  10   2         32.94         23.45         2.61 o
   4  10   2        290.86        299.61         9.37 o
   6  10   2        339.39        314.97         8.25 o
   8  10   2        144.27        137.57         6.12 o
  10  10   2         36.96         28.92         5.57 o
  12  10   2         27.15         21.09         4.19 o
  14  10   2         32.96         17.68         5.74 o
  16  10   2        105.21        114.25         9.03 o
  18  10   2          4.17          3.11         6.47 o
  20  10   2         38.69         37.16        12.05 o
 -19  11   2        101.70        141.47        23.04 o
 -17  11   2         55.30         54.50         9.49 o
 -15  11   2         42.86         53.79         8.71 o
 -13  11   2        221.20        244.14        14.31 o
 -11  11   2         88.08        101.20         8.36 o
  -9  11   2         79.02         89.97         7.60 o
  -7  11   2         13.93         15.73         5.03 o
  -5  11   2        216.54        240.98        10.02 o
  -3  11   2         37.10         23.71         4.00 o
  -1  11   2        203.75        201.20         7.70 o
   1  11   2        267.57        245.82         7.63 o
   3  11   2        146.11        142.52         6.57 o
   5  11   2        365.37        366.70        10.10 o
   7  11   2         72.54         77.06         5.32 o
   9  11   2         35.04         30.76         4.03 o
  11  11   2         22.43         20.56         4.32 o
  13  11   2          0.66          4.66         5.53 o
  15  11   2         30.10         32.81         7.43 o
  17  11   2         47.83         46.60         8.80 o
 -20  12   2         32.01         41.26        17.15 o
 -18  12   2        177.57        221.86        27.33 o
 -16  12   2        125.64        147.15        21.67 o
 -14  12   2        196.46        198.52        13.82 o
 -12  12   2         66.98         84.10         9.40 o
 -10  12   2         40.23         44.62         6.29 o
  -8  12   2        112.47        125.10        11.55 o
  -6  12   2         95.50         96.89         8.62 o
  -4  12   2        152.15        148.54         8.19 o
  -2  12   2        325.11        318.66        10.67 o
   0  12   2        104.88         92.71         7.41 o
   2  12   2         26.16         30.37         4.34 o
   4  12   2        211.86        203.97        12.13 o
   6  12   2         30.00         24.90         4.20 o
   8  12   2         39.92         50.67         5.44 o
  10  12   2         43.12         47.87         5.65 o
  12  12   2        154.00        167.00        10.94 o
  14  12   2         41.75         47.77        13.93 o
  16  12   2         77.78         76.10        16.08 o
 -17  13   2          0.02          0.54        13.93 o
 -15  13   2         27.50         11.79        13.40 o
 -13  13   2         67.02         83.14        10.48 o
 -11  13   2         45.03         31.85         7.94 o
  -9  13   2         26.83         34.40         6.00 o
  -7  13   2         47.80         38.61         5.77 o
  -5  13   2        249.79        268.85        12.65 o
  -3  13   2        457.38        472.11        15.46 o
  -1  13   2        333.15        369.14        16.50 o
   1  13   2         51.29         68.94         7.05 o
   3  13   2         53.85         71.84         7.97 o
   5  13   2         29.55         19.20         5.56 o
   7  13   2         19.57         13.96         5.29 o
   9  13   2          3.31          5.55         6.61 o
  11  13   2         35.49         22.77         8.58 o
  13  13   2         32.20         38.58        12.33 o
  15  13   2         38.58         58.95        15.00 o
 -14  14   2         16.69         34.83        15.54 o
 -12  14   2         44.69         34.30        13.93 o
 -10  14   2        245.73        235.29        30.28 o
  -8  14   2        212.27        204.32        12.10 o
  -6  14   2        154.21        157.46        10.66 o
  -4  14   2          0.26          2.33         5.33 o
  -2  14   2         97.51         86.63         8.31 o
   0  14   2         21.49         20.07         5.91 o
   2  14   2         11.19          9.94         5.18 o
   4  14   2         11.61         12.73         5.92 o
   6  14   2         13.85         19.00         7.44 o
   8  14   2         46.10         61.63        12.33 o
  12  14   2        123.47         85.21        14.47 o
 -11  15   2          5.32        -12.33        12.33 o
  -9  15   2         78.69         88.96        17.68 o
  -7  15   2         55.64         60.02        11.67 o
  -5  15   2         73.32         77.54        12.50 o
  -3  15   2         41.49         40.05         7.40 o
  -1  15   2         11.83         15.78         6.13 o
   1  15   2          8.96          0.97         6.54 o
   3  15   2         96.77         92.71        15.54 o
   5  15   2        149.54        154.34        18.22 o
   7  15   2         23.42         27.33        11.25 o
  -6  16   2         22.65         16.08        14.47 o
  -4  16   2         13.27          5.92        12.06 o
  -2  16   2         55.53         63.97        12.28 o
   0  16   2         16.84          8.04        11.79 o
   6  -8   3        320.22        373.51        24.65 o
   8  -8   3         52.02         42.87        11.25 o
  -1  -7   3        288.86        313.81         9.36 o
   1  -7   3        945.06        912.97        21.54 o
   3  -7   3         62.75         73.25         7.41 o
   5  -7   3         11.31         15.89         4.31 o
   7  -7   3        294.24        293.39        12.06 o
   9  -7   3        459.37        464.48        12.99 o
  11  -7   3         51.20         54.95         6.06 o
  13  -7   3         97.54        108.42        10.18 o
  15  -7   3         66.30         77.22        17.95 o
  17  -7   3        321.52        321.53        19.29 o
 -14  -6   3        987.72       1014.35        25.40 o
 -12  -6   3        613.83        626.75        14.96 o
 -10  -6   3        149.67        154.02         7.21 o
  -8  -6   3        511.21        474.60        11.34 o
  -6  -6   3       1506.32       1656.74        36.56 o
  -4  -6   3        211.24        207.59        10.56 o
  -2  -6   3        525.18        522.21        12.89 o
   0  -6   3        217.90        205.73         9.47 o
   2  -6   3        305.91        301.32        10.41 o
   4  -6   3       1446.78       1504.01        34.38 o
   6  -6   3        354.01        352.02         8.53 o
   8  -6   3       1472.18       1489.49        25.28 o
  10  -6   3        114.69        122.08         6.62 o
  12  -6   3        284.99        282.11        11.55 o
  14  -6   3        106.48        123.70        10.87 o
  16  -6   3         52.58         52.95         8.43 o
  18  -6   3        184.50        194.98        17.38 o
  20  -6   3         13.79         -5.36        13.93 o
 -21  -5   3         55.39         56.65         7.71 o
 -19  -5   3        664.82        714.77        19.50 o
 -17  -5   3        104.96        108.19         8.22 o
 -15  -5   3        103.21        119.52         5.78 o
 -13  -5   3        328.81        332.78         9.82 o
 -11  -5   3       1144.36       1112.19        20.13 o
  -9  -5   3        825.47        897.04        14.40 o
  -7  -5   3        202.48        193.82         5.40 o
  -5  -5   3        211.86        169.51         4.87 o
  -3  -5   3        182.30        190.34        12.22 o
  -1  -5   3        707.51        807.68        15.91 o
   1  -5   3        319.65        356.00        15.27 o
   3  -5   3       1028.10       1069.93        20.08 o
   5  -5   3       1492.67       1635.00        23.32 o
   7  -5   3        326.51        322.27         7.47 o
   9  -5   3        152.46        146.09         5.47 o
  11  -5   3          1.10         -0.52         3.15 o
  13  -5   3         84.36         64.36         6.30 o
  15  -5   3        146.96        150.16        12.29 o
  17  -5   3        176.95        153.93        13.67 o
  19  -5   3        251.21        262.69        20.91 o
  21  -5   3          4.60         -9.52         9.52 o
  23  -5   3        273.06        276.08        23.68 o
 -24  -4   3         83.15         76.63        18.76 o
 -22  -4   3         97.25        109.01        10.00 o
 -20  -4   3        395.53        418.54        15.54 o
 -18  -4   3        151.69        144.81         8.43 o
 -16  -4   3        102.04        109.47         6.91 o
 -14  -4   3        195.31        208.62         6.97 o
 -12  -4   3         96.82         91.66         3.46 o
 -10  -4   3        366.19        355.55         6.77 o
  -8  -4   3       1137.13       1131.08        14.61 o
  -6  -4   3       1126.84       1117.14        18.65 o
  -4  -4   3       3559.41       3692.38        58.77 o
  -2  -4   3       2039.67       2181.36        37.12 o
   0  -4   3       2642.42       2738.83        35.81 o
   2  -4   3        135.48        154.52         3.73 o
   4  -4   3       1247.04       1449.65        20.80 o
   6  -4   3        824.87        801.82        12.63 o
   8  -4   3        379.06        366.07         9.14 o
  10  -4   3       1053.49       1092.74        20.03 o
  12  -4   3        100.09        102.91         7.38 o
  14  -4   3        388.47        392.95        13.74 o
  16  -4   3         41.90         30.65         8.03 o
  18  -4   3        114.51        125.38        10.64 o
  20  -4   3        312.05        330.98        23.65 o
  22  -4   3         73.02         86.28        15.14 o
  24  -4   3         49.42         59.82        19.02 o
 -27  -3   3          3.58        -14.47        14.47 o
 -25  -3   3         26.59         36.07        12.49 o
 -23  -3   3        129.87        133.62        15.26 o
 -21  -3   3        301.94        317.54        14.94 o
 -19  -3   3         47.31         71.09         6.88 o
 -17  -3   3        510.98        500.28        14.13 o
 -15  -3   3        359.41        362.92         7.73 o
 -13  -3   3        171.57        171.00         4.26 o
 -11  -3   3        902.82        865.01        10.50 o
  -9  -3   3       1052.70       1148.14        13.48 o
  -7  -3   3       1882.54       2008.43        23.35 o
  -5  -3   3         48.14         48.93         2.18 o
  -3  -3   3       3790.71       3992.91        50.18 o
  -1  -3   3         61.25         55.43         2.47 o
   1  -3   3         41.69         46.04         2.19 o
   3  -3   3       2340.02       2383.93        29.09 o
   5  -3   3       1990.81       2101.17        28.65 o
   7  -3   3         84.29         73.55         3.86 o
   9  -3   3        636.13        607.05        11.83 o
  11  -3   3        254.03        233.67         9.27 o
  13  -3   3        584.59        598.65        17.05 o
  15  -3   3        106.51        103.37         8.17 o
  17  -3   3         20.96         28.82         7.80 o
  19  -3   3         44.45         62.75        11.38 o
  21  -3   3        169.76        135.81        16.66 o
  23  -3   3         84.66         85.57        15.41 o
  25  -3   3         15.24         13.93        16.08 o
 -28  -2   3          6.12          1.88        18.49 o
 -26  -2   3          1.59         -8.65        13.13 o
 -24  -2   3        224.85        201.09        25.19 o
 -22  -2   3        157.33        146.35        11.61 o
 -20  -2   3        441.06        469.22        14.83 o
 -18  -2   3        613.31        625.14        16.59 o
 -16  -2   3        364.06        399.17         8.39 o
 -14  -2   3        276.46        281.42         5.39 o
 -12  -2   3       2030.47       2052.07        19.73 o
 -10  -2   3       3304.23       3465.74        29.16 o
  -8  -2   3         42.93         48.21         1.74 o
  -6  -2   3       3217.93       3282.54        29.08 o
  -4  -2   3       2028.21       2016.80        22.72 o
  -2  -2   3        525.55        447.52         6.38 o
   0  -2   3       1314.85       1370.38        19.04 o
   2  -2   3       2296.68       2347.36        28.94 o
   4  -2   3       1478.90       1424.51        18.67 o
   6  -2   3          2.73          1.60         1.23 o
   8  -2   3       4098.34       4396.85        50.22 o
  10  -2   3         79.52         93.61         7.40 o
  12  -2   3        145.37        147.05         5.39 o
  14  -2   3         13.85         12.75         3.12 o
  16  -2   3        110.13        104.68         5.79 o
  18  -2   3         20.84         25.71         3.87 o
  20  -2   3         89.11        111.63        12.59 o
  22  -2   3        197.28        240.73        21.77 o
  24  -2   3         72.37         85.80        16.08 o
 -27  -1   3        133.45        159.22        19.66 o
 -25  -1   3        105.86        121.53        20.36 o
 -23  -1   3         66.99         50.93        12.05 o
 -21  -1   3       1352.58       1396.13        29.66 o
 -19  -1   3          1.22         -0.73         3.45 o
 -17  -1   3         92.51        102.57         4.60 o
 -15  -1   3       1384.23       1451.84        15.40 o
 -13  -1   3        262.67        244.87         4.61 o
 -11  -1   3        968.56       1084.86        11.58 o
  -9  -1   3        201.28        181.01         3.62 o
  -7  -1   3        592.85        598.13         6.56 o
  -5  -1   3       6463.20       6521.16        58.99 o
  -3  -1   3       3558.43       3466.20        32.75 o
  -1  -1   3       3106.43       3001.67        30.05 o
   1  -1   3       4589.70       4752.54        51.26 o
   3  -1   3       2372.67       2291.32        23.08 o
   5  -1   3       1158.91       1267.72        12.87 o
   7  -1   3        551.94        653.76         7.88 o
   9  -1   3         79.61         77.87         2.81 o
  11  -1   3        612.41        663.39         9.22 o
  13  -1   3       1455.44       1396.69        22.96 o
  15  -1   3        318.74        352.15         9.73 o
  17  -1   3          6.15          0.34         4.10 o
  19  -1   3         13.47          9.64         5.23 o
  21  -1   3         16.73         14.37        10.79 o
  23  -1   3         38.43         36.60        13.63 o
  25  -1   3         61.99         72.34        22.51 o
 -28   0   3          9.61         31.08        21.44 o
 -26   0   3          0.24         -2.86        10.79 o
 -24   0   3         80.96         73.55        13.83 o
 -22   0   3        177.51        169.60        14.18 o
 -20   0   3         62.84         63.59         5.86 o
 -18   0   3       1798.46       1788.95        25.53 o
 -16   0   3       1430.70       1523.32        20.97 o
 -14   0   3        168.97        175.05         4.99 o
 -12   0   3       4640.46       4755.47        41.42 o
 -10   0   3       7381.64       7904.89        72.54 o
  -8   0   3       1819.93       1954.20        18.70 o
  -6   0   3       5251.67       5106.70        45.23 o
  -4   0   3         47.10         41.67         1.76 o
  -2   0   3        769.82        692.17         6.89 o
   0   0   3        931.96        965.32         9.07 o
   2   0   3      19234.63      19734.44       199.36 o
   4   0   3       2076.91       2264.82        20.81 o
   6   0   3         28.48         25.27         1.33 o
   8   0   3       7714.66       7692.77        82.50 o
  10   0   3        439.67        473.15         6.84 o
  12   0   3        773.46        831.72        12.07 o
  14   0   3        419.74        448.92         9.62 o
  16   0   3        336.25        319.52        11.86 o
  18   0   3        172.69        152.56        12.22 o
  20   0   3         46.74         59.93         7.48 o
  22   0   3          1.81          3.41        11.79 o
  24   0   3         17.06          4.88        11.20 o
 -27   1   3        132.36        124.03        18.52 o
 -25   1   3        109.84        108.14        16.02 o
 -23   1   3         60.78         61.03         7.89 o
 -21   1   3       1366.84       1363.73        34.38 o
 -19   1   3          0.57         -2.30         4.01 o
 -17   1   3         90.84        102.34         6.48 o
 -15   1   3       1375.23       1456.04        16.47 o
 -13   1   3        262.70        245.36         5.04 o
 -11   1   3        955.88       1058.60        15.59 o
  -9   1   3        199.89        185.90         3.62 o
  -7   1   3        548.38        550.37         6.81 o
  -5   1   3       6513.26       6597.81        64.05 o
  -3   1   3       3463.12       3380.96        28.90 o
  -1   1   3       3153.49       3022.27        27.79 o
   1   1   3       4581.63       4695.68        41.31 o
   3   1   3       2367.29       2310.04        21.70 o
   5   1   3       1177.50       1308.10        13.00 o
   7   1   3        524.24        633.53        10.04 o
   9   1   3         78.26         75.56         3.13 o
  11   1   3        590.41        629.85         8.49 o
  13   1   3       1468.84       1393.59        17.44 o
  15   1   3        320.98        353.94         8.91 o
  17   1   3          6.40          2.82         3.95 o
  19   1   3         13.12          7.33         5.22 o
  21   1   3         17.89         24.68         6.57 o
  23   1   3         36.10         23.53        13.67 o
  25   1   3         64.33         57.88        24.11 o
 -26   2   3          1.68          4.96         8.68 o
 -24   2   3        222.45        218.32        30.55 o
 -22   2   3        161.42        155.38        12.15 o
 -20   2   3        431.26        415.92        15.68 o
 -18   2   3        609.24        639.42        15.03 o
 -16   2   3        373.28        398.84         9.48 o
 -14   2   3        276.21        288.57         6.32 o
 -12   2   3       2046.31       2073.87        20.75 o
 -10   2   3       3291.87       3551.09        36.81 o
  -8   2   3         42.52         45.05         1.92 o
  -6   2   3       3223.78       3308.40        27.68 o
  -4   2   3       2055.40       2091.60        16.66 o
  -2   2   3        552.97        472.49         4.88 o
   0   2   3       1319.96       1405.36        16.26 o
   2   2   3       2295.93       2374.76        28.53 o
   4   2   3       1473.66       1430.97        14.49 o
   6   2   3          1.16          2.17         1.13 o
   8   2   3       4105.18       4456.46        44.81 o
  10   2   3         92.57        100.94         3.52 o
  12   2   3        136.91        134.72         3.85 o
  14   2   3         11.37         10.52         2.33 o
  16   2   3        108.48        114.53         5.57 o
  18   2   3         20.82         23.32         3.71 o
  20   2   3         87.32         85.97        13.06 o
  22   2   3        201.95        195.79        14.88 o
  24   2   3         69.51         81.15        15.72 o
 -27   3   3          3.84         20.36        21.44 o
 -25   3   3         24.24         15.61         9.08 o
 -23   3   3        125.51        109.51        13.31 o
 -21   3   3        314.06        349.58        14.71 o
 -19   3   3         50.24         49.10         6.81 o
 -17   3   3        518.11        509.19        11.77 o
 -15   3   3        355.19        345.59         8.11 o
 -13   3   3        174.38        167.60         5.33 o
 -11   3   3        894.58        875.92        11.63 o
  -9   3   3       1066.32       1160.56        12.28 o
  -7   3   3       1902.03       2079.66        21.74 o
  -5   3   3         60.90         67.16         1.66 o
  -3   3   3       3705.38       4017.75        38.35 o
  -1   3   3         55.50         57.62         3.34 o
   1   3   3         41.02         43.72         2.42 o
   3   3   3       2345.59       2377.12        27.33 o
   5   3   3       1951.95       2061.93        23.20 o
   7   3   3         89.43         75.86         2.75 o
   9   3   3        637.93        630.51         8.45 o
  11   3   3        235.50        224.90         4.66 o
  13   3   3        601.27        622.15        10.15 o
  15   3   3        103.51         89.80         4.98 o
  17   3   3         20.37         25.86         4.21 o
  19   3   3         44.08         43.24         4.95 o
  21   3   3        166.57        147.03        10.00 o
  23   3   3         81.55         80.56        11.40 o
 -26   4   3         61.51         43.34         9.86 o
 -24   4   3         83.61         89.43        19.56 o
 -22   4   3        102.87        130.11        11.53 o
 -20   4   3        394.66        422.68        15.29 o
 -18   4   3        146.80        147.40         8.28 o
 -16   4   3         98.37         96.68         5.25 o
 -14   4   3        194.31        184.49         6.85 o
 -12   4   3         93.92         83.90         5.29 o
 -10   4   3        363.44        350.04         5.80 o
  -8   4   3       1095.87       1074.64        11.11 o
  -6   4   3       1125.52       1118.85        11.34 o
  -4   4   3       3561.18       3686.81        34.56 o
  -2   4   3       2071.34       2200.56        21.81 o
   0   4   3       2647.51       2771.55        31.57 o
   2   4   3        134.76        154.49         5.22 o
   4   4   3       1265.08       1458.19        20.24 o
   6   4   3        832.26        805.56        11.17 o
   8   4   3        361.27        351.18         5.27 o
  10   4   3       1053.81       1089.07        14.19 o
  12   4   3         94.07         87.24         4.34 o
  14   4   3        392.79        402.01         9.89 o
  16   4   3         42.75         46.05         5.11 o
  18   4   3        114.34        108.18         7.76 o
  20   4   3        314.20        316.64        16.73 o
  22   4   3         74.13         57.49         7.77 o
  24   4   3         50.79         32.69        19.29 o
 -25   5   3        102.43         99.88        16.02 o
 -23   5   3        225.03        232.10        14.83 o
 -21   5   3         57.44         48.94         8.33 o
 -19   5   3        663.70        695.04        20.32 o
 -17   5   3        109.08        107.89         8.55 o
 -15   5   3        105.22        110.81         9.07 o
 -13   5   3        332.13        329.32         7.19 o
 -11   5   3       1150.33       1125.08        16.31 o
  -9   5   3        833.99        881.93        10.17 o
  -7   5   3        184.84        172.46         3.84 o
  -5   5   3        224.91        179.12         2.85 o
  -3   5   3        171.28        175.19         3.62 o
  -1   5   3        693.23        816.03        10.45 o
   1   5   3        314.81        371.71         5.63 o
   3   5   3       1032.37       1072.40        16.66 o
   5   5   3       1465.27       1621.30        21.20 o
   7   5   3        334.04        328.96         5.63 o
   9   5   3        150.72        149.13         4.49 o
  11   5   3          0.44          1.98         2.20 o
  13   5   3         78.21         56.04         3.98 o
  15   5   3        146.26        127.09         6.38 o
  17   5   3        175.81        159.12         8.44 o
  19   5   3        249.35        258.80        11.80 o
  21   5   3          4.33          1.80         5.26 o
  23   5   3        268.84        264.88        14.29 o
 -24   6   3         15.69          6.98         8.97 o
 -22   6   3        153.39        137.33        11.84 o
 -20   6   3        190.03        215.11        11.52 o
 -18   6   3         39.18         48.55         6.53 o
 -16   6   3         56.09         54.43         7.98 o
 -14   6   3        988.93        978.21        17.37 o
 -12   6   3        605.10        598.46         9.53 o
 -10   6   3        153.03        155.56         6.56 o
  -8   6   3        523.19        497.34         6.98 o
  -6   6   3       1507.13       1598.45        16.66 o
  -4   6   3        205.24        204.48         3.80 o
  -2   6   3        511.69        499.22         6.18 o
   0   6   3        223.27        200.82         5.43 o
   2   6   3        305.41        298.29         5.15 o
   4   6   3       1455.45       1577.79        19.30 o
   6   6   3        347.51        344.48        10.08 o
   8   6   3       1466.16       1492.21        18.32 o
  10   6   3        105.96        103.61         4.73 o
  12   6   3        288.44        296.42         7.75 o
  14   6   3        111.57        108.69         5.68 o
  16   6   3         51.32         44.09         6.58 o
  18   6   3        185.27        195.68        10.57 o
  20   6   3         13.86         18.70         5.87 o
  22   6   3         60.68         56.13         9.13 o
  24   6   3          5.05        -10.72        12.86 o
 -25   7   3         43.47         49.84        23.04 o
 -23   7   3         26.97         30.08        10.06 o
 -21   7   3         46.19         40.71         8.36 o
 -19   7   3        556.38        585.19        22.67 o
 -17   7   3          4.32          7.82         4.78 o
 -15   7   3         36.23         38.01         6.06 o
 -13   7   3         37.93         47.24         4.75 o
 -11   7   3       2373.64       2382.32        26.46 o
  -9   7   3        327.65        324.02         6.61 o
  -7   7   3        846.54        866.04        10.44 o
  -5   7   3        100.88        109.14         2.92 o
  -3   7   3        717.57        665.70         8.20 o
  -1   7   3        281.22        307.14         4.68 o
   1   7   3        947.09        914.76        12.30 o
   3   7   3         63.51         61.89         3.52 o
   5   7   3         11.39         14.05         1.97 o
   7   7   3        287.20        291.12         5.86 o
   9   7   3        469.38        469.99         7.95 o
  11   7   3         46.57         46.85         3.41 o
  13   7   3         95.09         97.10         5.61 o
  15   7   3         63.67         58.16         6.75 o
  17   7   3        322.29        298.02        13.83 o
  19   7   3         40.12         40.74        10.24 o
  21   7   3         11.00         -1.97         6.92 o
  23   7   3         27.05         53.05        18.22 o
 -24   8   3        131.81        166.17        20.72 o
 -22   8   3        152.34        151.96        14.58 o
 -20   8   3         27.05         34.52         7.86 o
 -18   8   3        139.81        125.99         9.49 o
 -16   8   3        191.77        202.14        10.44 o
 -14   8   3        174.16        173.46         9.06 o
 -12   8   3        404.76        371.01         9.07 o
 -10   8   3        178.14        166.02         7.22 o
  -8   8   3       1097.93       1049.18        14.44 o
  -6   8   3        109.89         96.11         4.37 o
  -4   8   3       1349.48       1261.97        14.12 o
  -2   8   3        719.72        733.53         9.52 o
   0   8   3        392.17        420.02         7.34 o
   2   8   3        890.72        916.62        14.51 o
   4   8   3        114.01        102.25         8.17 o
   6   8   3        312.01        348.02         7.64 o
   8   8   3         55.24         58.50         2.84 o
  10   8   3        605.75        624.49        11.92 o
  12   8   3        121.22        108.41         6.23 o
  14   8   3        127.80        119.87         8.17 o
  16   8   3         75.71         63.30         7.48 o
  18   8   3         20.75         14.23         6.46 o
  20   8   3         51.56         50.28         8.45 o
  22   8   3        139.00        148.02        19.56 o
 -23   9   3         21.13          6.97        17.15 o
 -21   9   3        140.47        143.06        14.58 o
 -19   9   3        139.66        120.07        10.52 o
 -17   9   3         67.23         71.77        13.06 o
 -15   9   3        127.79        124.80         9.48 o
 -13   9   3        201.88        206.89         9.82 o
 -11   9   3        278.89        257.05         9.05 o
  -9   9   3         19.19         19.10         3.29 o
  -7   9   3        383.92        438.22         9.72 o
  -5   9   3        399.05        403.00         7.65 o
  -3   9   3       1542.79       1426.81        18.70 o
  -1   9   3        531.56        470.57         8.09 o
   1   9   3        232.89        214.94         5.18 o
   3   9   3          2.29         -0.54         2.09 o
   5   9   3        127.71        126.63         7.73 o
   7   9   3        104.69        103.47         4.02 o
   9   9   3        341.27        326.60         8.91 o
  11   9   3        145.34        156.43         6.49 o
  13   9   3        117.38        112.83         7.10 o
  15   9   3         18.99         32.78         6.33 o
  17   9   3         15.48         18.18         7.97 o
  19   9   3         40.89         29.32         7.86 o
  21   9   3          3.35         -1.87        10.81 o
 -20  10   3        167.94        174.90        14.75 o
 -18  10   3         82.95         75.92        10.44 o
 -16  10   3          6.56         15.50         6.97 o
 -14  10   3         64.69         67.19         8.70 o
 -12  10   3         88.30         74.66         8.90 o
 -10  10   3        435.08        418.99        12.91 o
  -8  10   3        392.00        408.96        12.02 o
  -6  10   3        437.97        383.02        10.08 o
  -4  10   3        113.07        122.55         5.02 o
  -2  10   3        334.46        337.49         7.40 o
   0  10   3         68.03         55.66         3.88 o
   2  10   3         39.77         37.05         3.49 o
   4  10   3        370.82        331.97         7.63 o
   6  10   3        451.06        479.79         9.85 o
   8  10   3         66.08         66.95         4.32 o
  10  10   3        140.44        131.87         6.34 o
  12  10   3         45.01         37.51         5.27 o
  14  10   3         42.08         34.95         6.78 o
  16  10   3         25.96         27.32         7.41 o
  18  10   3          7.50         -3.05         6.84 o
  20  10   3         57.05         50.37        16.61 o
 -19  11   3         14.76         19.83        14.47 o
 -17  11   3          1.30          6.56         7.65 o
 -15  11   3         17.65         20.10         7.54 o
 -13  11   3         61.87         63.98         8.90 o
 -11  11   3        103.11         96.93         8.40 o
  -9  11   3         41.49         50.43         6.39 o
  -7  11   3         84.42         82.27         7.21 o
  -5  11   3         37.30         37.34         6.91 o
  -3  11   3        179.87        177.75         8.06 o
  -1  11   3         15.91         12.83         3.73 o
   1  11   3        236.02        221.53         7.85 o
   3  11   3        272.81        259.22         9.42 o
   5  11   3        165.33        173.10         6.70 o
   7  11   3        300.07        275.50        12.06 o
   9  11   3         37.25         26.91         3.76 o
  11  11   3        503.67        548.93        16.78 o
  13  11   3         69.19         76.41         8.11 o
  15  11   3        116.03        128.69        11.48 o
  17  11   3         28.36         26.79        13.40 o
 -18  12   3         30.77         44.48        17.15 o
 -16  12   3         30.58         29.78         8.65 o
 -14  12   3        272.88        280.71        16.51 o
 -12  12   3        466.39        482.31        19.16 o
 -10  12   3         80.40         89.57         8.58 o
  -8  12   3          3.38          7.52         5.21 o
  -6  12   3        245.07        245.19        11.85 o
  -4  12   3        137.02        137.10         8.91 o
  -2  12   3        233.82        239.15        10.78 o
   0  12   3        315.82        313.77         9.28 o
   2  12   3         58.69         60.08         6.38 o
   4  12   3         19.31         15.08         3.77 o
   6  12   3        220.49        242.78        11.49 o
   8  12   3         42.61         35.37         5.81 o
  10  12   3         60.63         36.13         6.26 o
  12  12   3         78.74         85.60        10.95 o
  14  12   3         42.86         49.07        10.30 o
  16  12   3         24.88          8.04        11.25 o
 -17  13   3         50.77         59.48        18.22 o
 -15  13   3          9.44         12.86        13.93 o
 -13  13   3         31.11         30.72         8.42 o
 -11  13   3         82.48         77.00         9.79 o
  -9  13   3         85.02         92.78         9.22 o
  -7  13   3         80.00         83.97         7.34 o
  -5  13   3         84.67         79.53         6.99 o
  -3  13   3         58.29         62.86         6.33 o
  -1  13   3         48.94         43.36         6.13 o
   1  13   3        263.80        282.47        17.17 o
   3  13   3        357.34        388.33        11.63 o
   5  13   3         77.49         84.81         7.63 o
   7  13   3         66.32         66.66        10.31 o
   9  13   3        110.09         99.15         8.73 o
  11  13   3         46.82         33.76         8.68 o
  13  13   3         17.20         17.68        10.18 o
 -14  14   3         20.71         63.77        18.22 o
 -12  14   3          9.70         35.90        15.00 o
 -10  14   3        133.79        116.32        13.63 o
  -8  14   3        142.22        155.20        10.73 o
  -6  14   3        223.99        213.71        12.30 o
  -4  14   3        464.37        507.80        17.06 o
  -2  14   3         66.05         69.22         7.82 o
   0  14   3        105.14        135.73         9.30 o
   2  14   3          5.07          8.13         6.34 o
   4  14   3          3.46          9.11         7.03 o
   6  14   3        135.09        127.45        12.59 o
   8  14   3         26.22         28.40         9.65 o
  10  14   3          7.40         -4.29         8.04 o
 -11  15   3         73.45         40.19        16.61 o
  -9  15   3          5.09         17.15        13.93 o
  -7  15   3         50.38         28.42        13.93 o
  -5  15   3         92.78         86.11        12.88 o
  -3  15   3        155.00        166.31        12.75 o
  -1  15   3         16.45         17.54         6.82 o
   1  15   3         18.88         16.08        10.18 o
   3  15   3         27.68         39.12        11.25 o
   5  15   3         16.14         12.33         9.65 o
   7  15   3          8.20          6.97         8.57 o
  -6  16   3          0.87         14.47        15.00 o
  -4  16   3          9.07         39.12        15.54 o
   2  -8   4       1270.60       1124.83        50.91 o
   4  -8   4        216.67        234.72        18.76 o
   6  -8   4         47.14         49.30        11.25 o
 -11  -7   4        359.26        347.26        26.26 o
  -9  -7   4        377.81        347.79        24.65 o
  -7  -7   4        289.89        281.34        20.36 o
  -5  -7   4       3660.74       3704.43       105.03 o
  -3  -7   4         78.41         98.97         5.67 o
  -1  -7   4        966.45        949.94        32.92 o
   1  -7   4         17.44         11.43         3.71 o
   3  -7   4        349.72        350.19        15.14 o
   5  -7   4        259.30        263.56        16.44 o
   7  -7   4         11.75         11.93         4.56 o
   9  -7   4         19.21         24.55         4.84 o
  11  -7   4        336.64        361.09        14.87 o
  13  -7   4        189.73        176.03        12.08 o
  15  -7   4         12.20         15.42         8.04 o
 -16  -6   4        800.05        894.40        45.01 o
 -14  -6   4        224.40        236.86        24.11 o
 -12  -6   4        995.49        999.27        62.97 o
 -10  -6   4        365.19        391.48        15.60 o
  -8  -6   4       1774.21       1885.97        33.33 o
  -6  -6   4        300.20        273.63        11.71 o
  -4  -6   4        180.42        184.92         6.47 o
  -2  -6   4        644.86        656.92        14.05 o
   0  -6   4        252.04        228.97         9.07 o
   2  -6   4        214.01        212.02         9.38 o
   4  -6   4        461.30        453.77        11.16 o
   6  -6   4       1255.99       1277.43        19.69 o
   8  -6   4        221.91        240.22         7.97 o
  10  -6   4       1103.90       1108.86        25.78 o
  12  -6   4        463.19        450.95        14.73 o
  14  -6   4         27.68         29.30        12.86 o
  16  -6   4        106.72        114.34        12.06 o
  18  -6   4         51.81         66.34        19.56 o
  20  -6   4         60.54         61.70        14.79 o
 -21  -5   4        121.90        145.23        12.86 o
 -19  -5   4         33.84         34.38         7.05 o
 -17  -5   4        532.21        529.58        13.17 o
 -15  -5   4        445.04        439.80        19.65 o
 -13  -5   4       2555.21       2557.87        40.25 o
 -11  -5   4        486.90        454.80         9.32 o
  -9  -5   4        470.13        470.34         9.36 o
  -7  -5   4       1702.39       1811.21        28.49 o
  -5  -5   4       1182.82       1231.74        21.93 o
  -3  -5   4       1174.10       1087.61        21.12 o
  -1  -5   4        222.37        186.59         6.49 o
   1  -5   4       1744.87       1785.39        27.63 o
   3  -5   4        112.87        112.54         4.12 o
   5  -5   4        247.09        231.89         6.10 o
   7  -5   4         57.56         63.97         3.96 o
   9  -5   4        311.57        332.54         9.83 o
  11  -5   4       1213.13       1234.63        27.69 o
  13  -5   4        271.74        280.77        11.61 o
  15  -5   4        158.17        167.54        18.76 o
  17  -5   4        140.08        158.97        13.98 o
  19  -5   4        179.20        193.99        18.38 o
  21  -5   4         15.05         43.26        13.45 o
  23  -5   4        162.12        163.73        20.25 o
 -24  -4   4         52.93         54.12        17.68 o
 -22  -4   4        186.25        203.07        12.33 o
 -20  -4   4        330.41        358.08        16.65 o
 -18  -4   4        286.29        281.62        13.07 o
 -16  -4   4       1767.31       1751.04        32.75 o
 -14  -4   4        741.85        769.41        12.41 o
 -12  -4   4        208.81        205.08         4.13 o
 -10  -4   4        267.43        290.10         6.06 o
  -8  -4   4       1194.63       1325.37        18.93 o
  -6  -4   4       1509.70       1498.05        22.13 o
  -4  -4   4       1405.64       1442.69        24.71 o
  -2  -4   4       2059.20       2160.62        35.00 o
   0  -4   4        124.15        117.79         3.93 o
   2  -4   4       1974.65       2059.05        25.82 o
   4  -4   4        387.92        427.27         8.59 o
   6  -4   4        726.17        729.57        13.38 o
   8  -4   4         15.16         17.47         3.09 o
  10  -4   4        595.24        543.94        12.86 o
  12  -4   4         30.63         41.62         5.89 o
  14  -4   4        228.50        219.19        13.26 o
  16  -4   4        372.38        354.99        15.00 o
  18  -4   4         28.80         26.18         7.64 o
  20  -4   4         60.67         68.35        13.80 o
  22  -4   4        110.36         81.98        15.54 o
  24  -4   4         74.85         47.16        21.44 o
 -27  -3   4          0.48        -13.93        13.93 o
 -25  -3   4        234.64        235.53        25.19 o
 -23  -3   4         84.99         95.45        13.35 o
 -21  -3   4        508.88        505.94        15.58 o
 -19  -3   4        234.48        245.58        10.98 o
 -17  -3   4        276.17        266.54         9.94 o
 -15  -3   4       2144.35       2069.40        24.29 o
 -13  -3   4       1140.07       1105.75        12.42 o
 -11  -3   4        242.82        267.27         4.50 o
  -9  -3   4        773.34        794.27         9.24 o
  -7  -3   4       3598.47       3836.12        39.65 o
  -5  -3   4       2437.58       2589.32        30.80 o
  -3  -3   4        664.62        632.93         9.51 o
  -1  -3   4       6957.88       7284.31        92.57 o
   1  -3   4       1537.72       1590.28        22.42 o
   3  -3   4       1176.91       1183.22        28.80 o
   5  -3   4         94.65         94.87         8.15 o
   7  -3   4        243.67        240.29         6.75 o
   9  -3   4        945.62        919.41        16.31 o
  11  -3   4        348.06        325.10        11.23 o
  13  -3   4         89.61         94.86         7.75 o
  15  -3   4        288.41        291.76        13.70 o
  17  -3   4         47.82         50.74         7.06 o
  19  -3   4        156.38        168.02        17.24 o
  21  -3   4        228.31        257.61        21.82 o
  23  -3   4        114.43         94.55        17.04 o
 -28  -2   4         20.37         25.72        20.36 o
 -26  -2   4         70.92         80.10        15.26 o
 -24  -2   4        258.13        264.44        28.67 o
 -22  -2   4        600.18        605.32        18.16 o
 -20  -2   4        110.18        115.91        11.45 o
 -18  -2   4        134.39        124.57         6.32 o
 -16  -2   4        881.95        838.75        13.57 o
 -14  -2   4        727.52        689.43         8.05 o
 -12  -2   4        694.29        695.96         8.28 o
 -10  -2   4         25.83         31.51         1.60 o
  -8  -2   4       1792.72       1845.46        18.08 o
  -6  -2   4       1617.03       1631.45        18.07 o
  -4  -2   4       5056.97       5522.80        58.51 o
  -2  -2   4        490.11        432.64         6.35 o
   0  -2   4        699.32        721.90        12.91 o
   2  -2   4         35.53         28.97         2.11 o
   4  -2   4        868.98        856.36        13.45 o
   6  -2   4        192.74        191.46         5.61 o
   8  -2   4        896.78        896.31        13.38 o
  10  -2   4       1809.55       1770.91        29.65 o
  12  -2   4        139.15        138.04         5.39 o
  14  -2   4        252.59        251.24         7.82 o
  16  -2   4          0.06          0.11         2.31 o
  18  -2   4        115.26        106.81         8.40 o
  20  -2   4        137.77        121.30        15.90 o
  22  -2   4         83.87         85.71        15.72 o
  24  -2   4         14.09          0.60        14.20 o
 -27  -1   4         74.61         81.74        16.24 o
 -25  -1   4         39.10         41.72        12.49 o
 -23  -1   4        642.92        634.97        23.08 o
 -21  -1   4        475.93        475.33        19.41 o
 -19  -1   4        606.68        598.97        17.70 o
 -17  -1   4        552.78        568.22         9.62 o
 -15  -1   4       9570.25       9394.12        94.85 o
 -13  -1   4        543.66        490.95         6.87 o
 -11  -1   4       1184.79       1235.66        13.45 o
  -9  -1   4       1110.70       1183.15        11.81 o
  -7  -1   4      15409.25      16585.54       154.75 o
  -5  -1   4       1431.77       1482.29        16.14 o
  -3  -1   4       7339.88       7365.56        72.83 o
  -1  -1   4       3113.71       3240.59        32.94 o
   1  -1   4       4870.20       4974.54        48.55 o
   3  -1   4       3713.47       3813.70        37.69 o
   5  -1   4       2571.87       2746.17        28.54 o
   7  -1   4        920.54        831.01         9.93 o
   9  -1   4        453.08        401.48         5.82 o
  11  -1   4       1343.76       1417.51        17.81 o
  13  -1   4         12.54         15.66         2.92 o
  15  -1   4         73.61         76.15         6.54 o
  17  -1   4         29.09         30.22         5.81 o
  19  -1   4         95.59        116.96         9.05 o
  21  -1   4         58.91         64.38        13.63 o
  23  -1   4         28.18         32.53        12.87 o
 -28   0   4         35.84         37.06        14.76 o
 -26   0   4         27.68         11.79        12.13 o
 -24   0   4        142.17        122.21         9.95 o
 -22   0   4       1075.86       1037.77        19.70 o
 -20   0   4        382.71        363.30        10.86 o
 -18   0   4         17.40         16.49         3.79 o
 -16   0   4        837.16        765.94        12.21 o
 -14   0   4        111.21        140.65         4.08 o
 -12   0   4        130.13        131.59         3.85 o
 -10   0   4         30.60         33.93         2.81 o
  -8   0   4        697.01        707.02         8.29 o
  -6   0   4       1691.77       1825.80        18.74 o
  -4   0   4         23.65         15.44         1.30 o
  -2   0   4       3766.97       3898.66        35.61 o
   0   0   4       2882.18       2896.35        25.78 o
   2   0   4       1018.64       1120.36        10.85 o
   4   0   4        413.63        369.84         5.28 o
   6   0   4       1093.40       1324.24        14.31 o
   8   0   4       4164.01       4269.06        42.01 o
  10   0   4        969.18       1116.93        13.38 o
  12   0   4        116.64         98.41         3.85 o
  14   0   4        278.69        287.64         9.08 o
  16   0   4        559.11        576.54        14.59 o
  18   0   4          4.04          3.58         5.25 o
  20   0   4          0.36         -4.68         5.11 o
  22   0   4          8.19         11.57        11.52 o
  24   0   4          3.58         -1.03        15.00 o
 -27   1   4         74.40         89.77        16.48 o
 -25   1   4         40.36         64.15         9.76 o
 -23   1   4        641.71        627.28        22.64 o
 -21   1   4        455.72        446.83        13.82 o
 -19   1   4        614.98        617.78        15.17 o
 -17   1   4        541.32        556.18        13.52 o
 -15   1   4       9604.81       9342.99        94.27 o
 -13   1   4        527.69        472.52         7.74 o
 -11   1   4       1189.66       1231.58        13.88 o
  -9   1   4       1127.00       1211.50        13.63 o
  -7   1   4      15408.01      16413.51       141.80 o
  -5   1   4       1427.32       1487.49        13.63 o
  -3   1   4       7358.10       7361.00        61.27 o
  -1   1   4       3129.26       3274.14        30.07 o
   1   1   4       4867.37       5006.18        45.71 o
   3   1   4       3728.47       3834.23        37.50 o
   5   1   4       2570.93       2737.56        28.97 o
   7   1   4        924.75        841.38         9.54 o
   9   1   4        460.49        401.37         5.95 o
  11   1   4       1355.43       1404.55        19.07 o
  13   1   4         12.65         13.06         2.04 o
  15   1   4         71.07         82.52         5.91 o
  17   1   4         26.80         29.09         5.00 o
  19   1   4         96.17        119.20         9.67 o
  21   1   4         58.49         56.89         9.46 o
  23   1   4         28.60         12.06        12.13 o
 -28   2   4         19.72          6.43        17.15 o
 -26   2   4         69.82         84.02        10.82 o
 -24   2   4        253.00        224.19        20.63 o
 -22   2   4        617.09        606.20        18.80 o
 -20   2   4        118.21        122.43         7.99 o
 -18   2   4        126.66        129.46         7.32 o
 -16   2   4        891.46        844.20        15.79 o
 -14   2   4        732.36        689.02        10.28 o
 -12   2   4        684.17        684.99        10.16 o
 -10   2   4         25.49         24.51         1.98 o
  -8   2   4       1806.83       1850.15        18.71 o
  -6   2   4       1639.13       1696.91        15.77 o
  -4   2   4       4994.24       5499.30        44.34 o
  -2   2   4        489.03        423.01         4.84 o
   0   2   4        694.63        698.00         8.25 o
   2   2   4         30.11         22.57         1.20 o
   4   2   4        860.46        866.76         9.27 o
   6   2   4        191.19        194.31         3.69 o
   8   2   4        913.78        926.28        11.66 o
  10   2   4       1770.16       1751.75        19.57 o
  12   2   4        152.35        139.51         5.39 o
  14   2   4        244.61        243.50         6.61 o
  16   2   4          0.25         -0.44         2.82 o
  18   2   4        114.90        116.20        10.85 o
  20   2   4        138.28        114.19        11.86 o
  22   2   4         83.56         88.39        11.32 o
  24   2   4         13.45          8.57        19.29 o
 -27   3   4          0.52          8.18         9.17 o
 -25   3   4        237.97        217.69        27.60 o
 -23   3   4         80.40         82.48        13.76 o
 -21   3   4        504.55        513.32        17.14 o
 -19   3   4        232.77        252.39        14.95 o
 -17   3   4        269.78        267.76         9.04 o
 -15   3   4       2176.37       2117.33        29.67 o
 -13   3   4       1119.59       1049.66        16.60 o
 -11   3   4        245.30        277.16         5.27 o
  -9   3   4        762.05        788.71         8.93 o
  -7   3   4       3629.70       3878.27        36.84 o
  -5   3   4       2353.32       2607.49        21.09 o
  -3   3   4        710.05        700.44         7.51 o
  -1   3   4       6993.92       7489.93        81.19 o
   1   3   4       1559.93       1619.55        18.17 o
   3   3   4       1171.76       1218.67        14.97 o
   5   3   4         95.23         91.07         2.80 o
   7   3   4        248.81        257.16         4.56 o
   9   3   4        960.64        950.48        12.12 o
  11   3   4        330.65        315.42         6.89 o
  13   3   4         88.29         92.16         4.41 o
  15   3   4        292.74        314.50         9.00 o
  17   3   4         49.03         50.97         4.90 o
  19   3   4        159.81        154.91         8.26 o
  21   3   4        227.54        224.12        15.75 o
  23   3   4        115.61        120.53        13.19 o
 -26   4   4         92.25        111.72        17.16 o
 -24   4   4         50.77         66.82        14.50 o
 -22   4   4        179.16        179.95        11.86 o
 -20   4   4        341.53        337.57        13.98 o
 -18   4   4        275.17        273.69        11.07 o
 -16   4   4       1798.31       1857.44        33.87 o
 -14   4   4        749.68        793.47        12.60 o
 -12   4   4        208.07        206.91         5.23 o
 -10   4   4        268.62        280.53         5.01 o
  -8   4   4       1218.06       1344.02        13.77 o
  -6   4   4       1520.59       1510.05        14.56 o
  -4   4   4       1403.74       1418.98        14.54 o
  -2   4   4       2026.40       2114.11        22.78 o
   0   4   4        138.05        124.46         3.30 o
   2   4   4       1958.42       2033.30        32.05 o
   4   4   4        392.82        448.51         7.42 o
   6   4   4        728.52        731.41         9.70 o
   8   4   4         14.48         11.89         1.68 o
  10   4   4        597.74        559.51         9.24 o
  12   4   4         36.33         41.75         3.48 o
  14   4   4        222.75        208.63         7.22 o
  16   4   4        360.94        376.46        11.00 o
  18   4   4         27.63         28.11         5.40 o
  20   4   4         59.71         69.69         8.20 o
  22   4   4        110.24        104.08         8.85 o
 -25   5   4         34.06         39.82        13.20 o
 -23   5   4         63.23         59.15         9.81 o
 -21   5   4        126.92        141.36        14.93 o
 -19   5   4         30.88         21.00         5.38 o
 -17   5   4        526.13        503.03        13.83 o
 -15   5   4        460.63        438.31        11.17 o
 -13   5   4       2554.70       2489.79        29.05 o
 -11   5   4        485.18        455.90         7.67 o
  -9   5   4        461.14        470.74         6.82 o
  -7   5   4       1724.32       1811.38        17.76 o
  -5   5   4       1147.90       1192.03        12.89 o
  -3   5   4       1190.31       1119.75        11.93 o
  -1   5   4        212.47        194.94         4.00 o
   1   5   4       1771.48       1807.29        36.04 o
   3   5   4        107.27        106.76         5.18 o
   5   5   4        247.47        231.03         5.06 o
   7   5   4         59.68         61.42         2.10 o
   9   5   4        320.69        350.06         6.10 o
  11   5   4       1193.70       1209.92        17.44 o
  13   5   4        272.16        246.43         7.31 o
  15   5   4        162.72        167.47         7.44 o
  17   5   4        145.74        156.37         9.07 o
  19   5   4        179.08        168.47         9.81 o
  21   5   4         14.97         13.47         5.83 o
  23   5   4        162.87        180.77        12.79 o
 -24   6   4         27.49         16.91         7.89 o
 -22   6   4         52.95         31.65         8.35 o
 -20   6   4        156.78        135.64        12.71 o
 -18   6   4         80.95        100.09        11.80 o
 -16   6   4        807.03        761.90        20.27 o
 -14   6   4        232.03        236.97         8.16 o
 -12   6   4        986.79       1006.14        14.13 o
 -10   6   4        363.52        377.93         7.06 o
  -8   6   4       1795.29       1862.98        19.55 o
  -6   6   4        290.33        263.24         4.35 o
  -4   6   4        165.73        162.79         3.44 o
  -2   6   4        643.59        632.54         7.81 o
   0   6   4        268.48        239.52         4.33 o
   2   6   4        216.64        229.06         6.23 o
   4   6   4        456.41        458.35         9.77 o
   6   6   4       1258.42       1273.29        18.84 o
   8   6   4        222.01        237.07         4.62 o
  10   6   4       1114.08       1137.59        16.87 o
  12   6   4        453.77        452.63         9.81 o
  14   6   4         24.33         15.56         4.03 o
  16   6   4        102.92         89.77         6.74 o
  18   6   4         51.21         42.64         6.45 o
  20   6   4         60.81         56.90         7.21 o
  22   6   4         36.36         18.92         8.68 o
 -25   7   4         14.14          8.05        12.97 o
 -23   7   4        159.24        140.32        12.78 o
 -21   7   4         16.72         11.77         7.56 o
 -19   7   4         34.20         39.31         6.61 o
 -17   7   4        138.84        145.85        10.16 o
 -15   7   4        405.62        410.06        14.30 o
 -13   7   4        562.52        567.47        13.31 o
 -11   7   4        358.70        339.76         7.71 o
  -9   7   4        379.92        358.12         6.34 o
  -7   7   4        285.28        265.94         5.03 o
  -5   7   4       3687.60       3670.58        37.31 o
  -3   7   4         70.14         73.57         2.52 o
  -1   7   4        962.51        940.45        11.64 o
   1   7   4         14.74         10.94         1.70 o
   3   7   4        352.75        333.53         7.21 o
   5   7   4        259.29        271.44         5.64 o
   7   7   4         11.80          8.88         1.54 o
   9   7   4         20.22         22.64         2.19 o
  11   7   4        337.31        349.88         8.68 o
  13   7   4        185.67        203.26         8.60 o
  15   7   4         13.85         11.97         5.26 o
  17   7   4         11.40          2.70         5.35 o
  19   7   4         20.20         11.76         6.82 o
  21   7   4         80.98         62.11         8.10 o
 -24   8   4         26.68         40.19        20.63 o
 -22   8   4        110.83        117.41        11.70 o
 -20   8   4        105.25         87.67         9.97 o
 -18   8   4        193.13        181.23        10.63 o
 -16   8   4        351.42        340.97        12.61 o
 -14   8   4        125.92        131.65         8.98 o
 -12   8   4        141.60        167.92         8.26 o
 -10   8   4        159.61        150.99         7.27 o
  -8   8   4        520.26        469.56         9.08 o
  -6   8   4        365.95        355.84         6.51 o
  -4   8   4       1972.84       1957.38        21.98 o
  -2   8   4       1476.59       1454.99        19.06 o
   0   8   4        649.85        635.09        10.01 o
   2   8   4       1281.86       1240.50        20.65 o
   4   8   4        214.57        222.80         5.22 o
   6   8   4         47.28         48.97         3.72 o
   8   8   4         83.19         89.48         5.55 o
  10   8   4        111.80        102.99         5.93 o
  12   8   4        506.03        516.80        14.41 o
  14   8   4        223.30        207.77        10.56 o
  16   8   4        199.08        183.70        10.98 o
  18   8   4        105.70        110.18        12.99 o
  20   8   4         35.98         42.10         8.27 o
  22   8   4         49.71         17.68        16.08 o
 -21   9   4         12.29          7.64        10.40 o
 -19   9   4         19.36         21.91        10.52 o
 -17   9   4        166.22        156.90        11.11 o
 -15   9   4          7.47          4.61         5.57 o
 -13   9   4         35.59         34.78         5.58 o
 -11   9   4        107.27        100.15         6.45 o
  -9   9   4         50.04         64.15         4.76 o
  -7   9   4         62.46         57.16         3.56 o
  -5   9   4        324.19        282.32         6.33 o
  -3   9   4        301.10        263.28         5.71 o
  -1   9   4         12.59          4.77         1.67 o
   1   9   4         90.50         69.35         2.94 o
   3   9   4         21.10         12.60         3.09 o
   5   9   4         65.75         58.44         5.81 o
   7   9   4         65.04         72.02         7.04 o
   9   9   4         67.79         68.69         5.51 o
  11   9   4        190.84        193.07        10.43 o
  13   9   4         81.37         80.29         8.40 o
  15   9   4         16.31          7.43         5.45 o
  17   9   4         12.32          9.70         6.09 o
  19   9   4         59.70         72.38        10.30 o
  21   9   4          3.50        -12.86        12.86 o
 -20  10   4          3.75         -4.82        12.33 o
 -18  10   4         14.35          9.91         8.40 o
 -16  10   4         30.95         35.06         8.35 o
 -14  10   4        319.99        295.30        13.96 o
 -12  10   4        279.04        286.77        11.51 o
 -10  10   4         23.01         25.29         5.01 o
  -8  10   4        299.23        254.85         9.21 o
  -6  10   4         44.38         43.87         4.16 o
  -4  10   4        182.46        182.68         6.21 o
  -2  10   4         66.39         68.62         5.00 o
   0  10   4        129.73        130.85         8.24 o
   2  10   4        146.40        121.94         7.16 o
   4  10   4        566.03        555.40        13.98 o
   6  10   4        708.43        729.96        18.75 o
   8  10   4        270.82        261.69        12.88 o
  10  10   4        106.40        103.90         6.75 o
  12  10   4         99.77        100.01         6.85 o
  14  10   4         39.20         47.25         7.05 o
  16  10   4          6.76          5.27         7.60 o
  18  10   4          1.10          5.98         7.39 o
 -17  11   4        177.07        179.42        16.02 o
 -15  11   4          7.33         13.39         7.95 o
 -13  11   4         76.36         92.01        11.73 o
 -11  11   4         30.24         24.54         6.11 o
  -9  11   4         59.42         51.56         6.60 o
  -7  11   4        114.66         97.61         7.81 o
  -5  11   4          1.91          6.92         4.51 o
  -3  11   4        215.55        228.24         8.61 o
  -1  11   4         47.34         45.62         4.56 o
   1  11   4        203.81        231.43         7.65 o
   3  11   4        204.53        212.02         9.26 o
   5  11   4         56.86         61.76         4.01 o
   7  11   4         20.10         18.54         3.65 o
   9  11   4         44.29         33.53         4.55 o
  11  11   4         37.49         42.62         6.24 o
  13  11   4         78.00         72.82        10.62 o
  15  11   4         33.89         19.01         9.24 o
  17  11   4         68.89         57.34        15.00 o
 -18  12   4         39.17         34.30        17.68 o
 -16  12   4         10.44          2.68         7.43 o
 -14  12   4         30.72         38.34         8.71 o
 -12  12   4        137.32        146.36        11.31 o
 -10  12   4        139.79        134.79        10.44 o
  -8  12   4         49.22         65.97        13.32 o
  -6  12   4        110.93         99.99         8.06 o
  -4  12   4        206.63        209.63        10.62 o
  -2  12   4        111.87        122.74         7.18 o
   0  12   4        103.73        120.26         6.63 o
   2  12   4         57.53         46.49         3.93 o
   4  12   4         74.05         73.60         8.19 o
   6  12   4        103.12         94.89         6.80 o
   8  12   4         20.96          9.10        11.12 o
  10  12   4         13.38         21.99         5.72 o
  12  12   4        168.87        209.32        15.82 o
  14  12   4         62.40         31.08        11.25 o
  16  12   4          5.20          7.50        12.33 o
 -17  13   4         41.07         65.38        20.36 o
 -13  13   4         20.91         32.41        10.04 o
 -11  13   4         68.39         53.46         8.05 o
  -9  13   4         70.86         70.40         8.13 o
  -7  13   4         14.08         10.09         5.53 o
  -5  13   4         98.18        111.44         8.83 o
  -3  13   4        189.69        184.55        10.57 o
  -1  13   4         82.85         92.16         6.78 o
   1  13   4         14.79         11.99         4.31 o
   3  13   4        129.33        125.71         8.65 o
   5  13   4         28.61         33.12         7.09 o
   7  13   4        127.00        142.02        12.13 o
   9  13   4         59.78         38.00         8.95 o
  11  13   4        133.33         98.07        13.40 o
  13  13   4         77.95         86.81        14.47 o
 -14  14   4         10.85         13.93        14.47 o
 -12  14   4         51.78         60.56        17.68 o
 -10  14   4         25.21         24.81         7.47 o
  -8  14   4         84.23         81.09         7.96 o
  -6  14   4         28.14         25.31         5.90 o
  -4  14   4        139.27        135.92         8.87 o
  -2  14   4        121.05        143.68         9.82 o
   0  14   4         80.46         79.50         8.89 o
   2  14   4        201.61        245.58        31.35 o
   4  14   4        113.73        103.05        11.36 o
   6  14   4        147.42        153.80        15.54 o
   8  14   4         32.04         28.40         9.11 o
  10  14   4         30.96         33.76         9.11 o
 -11  15   4          7.31          2.14        14.47 o
  -9  15   4         14.00         39.05        10.99 o
  -7  15   4          0.70         -5.89         7.71 o
  -5  15   4         28.61         35.35        10.21 o
  -3  15   4         32.89         36.10         9.28 o
  -1  15   4        104.37        118.97        17.68 o
   1  15   4         53.47         68.59        13.93 o
   3  15   4         82.14         66.45        12.86 o
   5  15   4         27.42         30.01        10.18 o
 -10  -8   5        258.70        254.55        24.11 o
  -8  -8   5        293.72        293.13        23.04 o
   2  -8   5        304.99        328.50        21.97 o
   4  -8   5        862.17        913.93        30.29 o
   6  -8   5         26.71         32.15        11.25 o
  12  -8   5         52.16         66.45         8.04 o
 -15  -7   5        250.53        226.14        25.19 o
 -13  -7   5        259.87        258.83        26.26 o
 -11  -7   5        893.80        943.16        44.48 o
  -9  -7   5        532.30        538.57        31.08 o
  -7  -7   5        520.76        459.26        27.33 o
  -5  -7   5        352.61        354.48        11.93 o
  -3  -7   5       1111.94       1143.43        22.89 o
  -1  -7   5       2366.40       2425.41        49.69 o
   1  -7   5       3919.71       3841.49        77.66 o
   3  -7   5        245.20        276.99        12.52 o
   5  -7   5        833.35        836.50        20.73 o
   7  -7   5        178.19        193.27        10.13 o
   9  -7   5        424.50        424.65        13.68 o
  11  -7   5         68.53         72.95         6.86 o
  13  -7   5        160.17        149.02        14.47 o
  15  -7   5          5.38          6.95         6.70 o
 -18  -6   5         64.69         39.12        16.08 o
 -16  -6   5        557.73        598.05        36.98 o
 -14  -6   5        786.06        757.21        39.66 o
 -12  -6   5        682.79        660.75        35.90 o
 -10  -6   5        722.05        728.27        36.98 o
  -8  -6   5        676.01        653.93        19.11 o
  -6  -6   5       2541.70       2583.78        46.33 o
  -4  -6   5        504.92        504.15        12.12 o
  -2  -6   5        190.48        207.77        14.31 o
   0  -6   5        866.70        903.23        18.88 o
   2  -6   5         47.19         59.65         4.30 o
   4  -6   5       1037.35       1062.03        16.88 o
   6  -6   5        962.56        900.17        19.28 o
   8  -6   5        387.84        388.94        12.95 o
  10  -6   5        227.32        229.40        10.78 o
  12  -6   5       1092.56       1050.97        26.14 o
  14  -6   5         71.91         69.49         9.72 o
  16  -6   5        394.29        354.76        34.30 o
  18  -6   5        173.67        175.77        26.26 o
  20  -6   5         88.59        100.55        16.48 o
 -21  -5   5        101.75         88.42        18.76 o
 -19  -5   5         30.81         38.99         9.39 o
 -17  -5   5        445.81        450.02        19.83 o
 -15  -5   5        518.39        518.43        14.49 o
 -13  -5   5       1441.13       1475.14        26.09 o
 -11  -5   5       1427.34       1344.55        19.97 o
  -9  -5   5        899.52        843.05        13.28 o
  -7  -5   5       1199.69       1210.97        31.36 o
  -5  -5   5       4760.26       4864.04        92.72 o
  -3  -5   5        291.02        276.71         5.54 o
  -1  -5   5       1044.20       1030.66        17.49 o
   1  -5   5       1490.57       1446.47        19.26 o
   3  -5   5        996.77        939.60        20.58 o
   5  -5   5         41.79         49.92         4.38 o
   7  -5   5        783.24        748.36        17.44 o
   9  -5   5       3508.46       3495.65        68.09 o
  11  -5   5        414.47        421.14        14.57 o
  13  -5   5         68.96         62.86         7.92 o
  15  -5   5         34.60         54.81         7.31 o
  17  -5   5        133.47        123.79        22.51 o
  19  -5   5        173.02        180.40        25.99 o
  21  -5   5          0.98        -10.93        11.79 o
  23  -5   5         21.76          4.82        16.61 o
 -22  -4   5         39.71         34.09         6.00 o
 -20  -4   5         63.56         67.66         6.36 o
 -18  -4   5        370.26        358.89        11.48 o
 -16  -4   5       1357.63       1315.33        24.75 o
 -14  -4   5       2530.32       2413.97        28.50 o
 -12  -4   5        652.91        644.97         9.96 o
 -10  -4   5         60.42         67.68         3.27 o
  -8  -4   5        469.21        487.69         8.12 o
  -6  -4   5       1141.99       1195.11        16.19 o
  -4  -4   5       1609.07       1748.09        29.89 o
  -2  -4   5        914.24       1021.10        18.03 o
   0  -4   5       2055.86       2136.83        29.12 o
   2  -4   5       1718.53       1977.85        28.68 o
   4  -4   5       1712.17       1781.86        23.34 o
   6  -4   5        285.43        255.57         7.19 o
   8  -4   5        681.36        700.09        14.93 o
  10  -4   5        160.21        153.49         9.02 o
  12  -4   5        504.27        474.50        15.75 o
  14  -4   5        274.81        291.32        13.31 o
  16  -4   5         38.35         50.75         7.38 o
  18  -4   5        107.76         97.53        20.36 o
  20  -4   5        207.66        240.20        21.39 o
  22  -4   5         57.65         83.06        16.48 o
 -27  -3   5         10.96         24.65        17.68 o
 -25  -3   5        115.14        121.11        21.44 o
 -23  -3   5        332.19        312.46        17.78 o
 -21  -3   5        537.56        550.33        16.24 o
 -19  -3   5        325.94        316.08        11.69 o
 -17  -3   5        107.51        102.37         4.84 o
 -15  -3   5        410.18        407.35         7.41 o
 -13  -3   5       4661.29       4596.87        43.68 o
 -11  -3   5        253.48        261.71         3.87 o
  -9  -3   5       1787.58       1848.82        22.11 o
  -7  -3   5       1240.89       1444.68        17.20 o
  -5  -3   5       4359.17       4532.33        57.42 o
  -3  -3   5       1753.08       1778.51        19.95 o
  -1  -3   5        524.25        493.86         8.82 o
   1  -3   5       3647.91       3670.79        62.52 o
   3  -3   5        310.80        301.38         7.23 o
   5  -3   5       2041.07       1994.45        29.20 o
   7  -3   5        712.54        667.25        11.05 o
   9  -3   5        837.33        774.96        14.83 o
  11  -3   5       1180.05       1160.79        27.20 o
  13  -3   5        148.12        138.05         9.34 o
  15  -3   5        381.35        393.99        15.26 o
  17  -3   5        284.81        249.90        13.31 o
  19  -3   5        187.13        202.15        25.19 o
  21  -3   5         80.97         88.29        15.81 o
  23  -3   5         77.01         68.04        16.24 o
 -28  -2   5         35.62         41.80        18.76 o
 -26  -2   5        154.45        119.28        17.95 o
 -24  -2   5         82.07         93.47        13.08 o
 -22  -2   5         87.87         93.82         8.33 o
 -20  -2   5         34.41         31.98         4.18 o
 -18  -2   5        674.79        674.07        14.10 o
 -16  -2   5        196.65        200.60         5.48 o
 -14  -2   5       1158.38       1104.67        12.28 o
 -12  -2   5       3062.26       2964.37        26.66 o
 -10  -2   5        871.06        900.87         8.72 o
  -8  -2   5       3956.83       4202.79        37.05 o
  -6  -2   5        211.33        217.29         4.00 o
  -4  -2   5       3386.37       3373.21        34.71 o
  -2  -2   5         61.58         54.79         3.05 o
   0  -2   5       3105.60       3166.40        39.53 o
   2  -2   5      12046.65      12955.12       179.57 o
   4  -2   5        315.88        324.15         7.83 o
   6  -2   5       2244.20       2168.20        39.25 o
   8  -2   5        214.99        231.78         5.38 o
  10  -2   5       1849.30       1836.02        35.19 o
  12  -2   5        281.88        278.29        15.21 o
  14  -2   5        269.18        272.13        12.68 o
  16  -2   5         94.58        104.04         9.08 o
  18  -2   5        233.95        217.12        12.55 o
  20  -2   5        316.51        317.77        24.06 o
  22  -2   5         28.50         24.43        12.05 o
  24  -2   5         77.97         78.24        25.19 o
 -27  -1   5        287.61        255.05        23.08 o
 -25  -1   5         39.90         37.02        22.51 o
 -23  -1   5        383.77        385.78        25.88 o
 -21  -1   5         31.76         33.17         7.18 o
 -19  -1   5       1911.42       1867.37        24.76 o
 -17  -1   5        282.83        288.19         7.57 o
 -15  -1   5        642.35        649.79        10.21 o
 -13  -1   5       7229.01       6858.00        63.78 o
 -11  -1   5        278.70        277.07         4.70 o
  -9  -1   5       1018.25       1183.85        14.18 o
  -7  -1   5       1925.44       2182.43        22.65 o
  -5  -1   5       7865.29       8475.97        80.62 o
  -3  -1   5       1239.11       1402.11        15.60 o
  -1  -1   5       2752.14       2704.61        28.05 o
   1  -1   5        900.08        965.43        10.52 o
   3  -1   5       2549.82       2629.64        26.75 o
   5  -1   5        470.45        557.19         6.85 o
   7  -1   5       1261.33       1211.56        13.63 o
   9  -1   5       1327.47       1429.43        17.55 o
  11  -1   5       2314.61       2183.91        29.69 o
  13  -1   5        356.61        340.23        10.12 o
  15  -1   5         87.16         91.72         6.22 o
  17  -1   5         54.85         56.53         5.33 o
  19  -1   5         12.89         11.51         4.21 o
  21  -1   5        108.18        121.46        17.38 o
  23  -1   5         74.29        107.94        17.80 o
 -28   0   5          9.04         24.22        14.47 o
 -26   0   5         66.43         79.41        13.03 o
 -24   0   5          0.32          6.47         5.97 o
 -22   0   5         23.21         16.88         5.98 o
 -20   0   5       1372.91       1360.39        25.96 o
 -18   0   5        119.47        125.29         7.89 o
 -16   0   5        388.81        410.55        10.54 o
 -14   0   5       2674.49       2639.83        28.53 o
 -12   0   5       2967.93       2825.66        29.73 o
 -10   0   5        276.71        244.84         4.76 o
  -8   0   5       1009.23       1074.74        12.52 o
  -6   0   5         80.86         95.14         2.61 o
  -4   0   5       6920.99       7187.86        62.55 o
  -2   0   5         22.04         27.53         1.37 o
   0   0   5        129.15        114.96         2.35 o
   2   0   5      13495.63      14366.53       141.84 o
   4   0   5       1418.28       1438.85        15.89 o
   6   0   5       6823.80       6992.39        66.97 o
   8   0   5        989.95       1049.80        11.94 o
  10   0   5       5653.99       5642.50        55.62 o
  12   0   5        691.50        712.15        14.91 o
  14   0   5        878.00        908.69        18.79 o
  16   0   5         25.90         23.40         7.37 o
  18   0   5         69.71         66.86         7.64 o
  20   0   5         35.70         28.49         6.91 o
  22   0   5          6.35         11.75        12.59 o
  24   0   5         25.03         10.72        20.90 o
 -27   1   5        291.96        277.23        15.60 o
 -25   1   5         41.34         13.67        11.37 o
 -23   1   5        383.74        408.17        23.86 o
 -21   1   5         29.47         19.82         5.20 o
 -19   1   5       1922.59       1897.24        32.48 o
 -17   1   5        296.96        293.56         9.90 o
 -15   1   5        604.77        620.41        10.30 o
 -13   1   5       7270.01       6883.44        62.60 o
 -11   1   5        259.42        250.04         4.78 o
  -9   1   5       1023.99       1208.41        13.82 o
  -7   1   5       1927.25       2242.58        20.98 o
  -5   1   5       7834.38       8473.04        73.68 o
  -3   1   5       1292.90       1461.36        12.75 o
  -1   1   5       2741.45       2740.50        23.53 o
   1   1   5        940.46        992.19        10.28 o
   3   1   5       2518.87       2615.81        26.55 o
   5   1   5        457.62        544.53         9.88 o
   7   1   5       1254.66       1210.68        12.64 o
   9   1   5       1323.16       1416.96        15.09 o
  11   1   5       2322.10       2197.61        23.86 o
  13   1   5        348.25        360.73         8.95 o
  15   1   5         84.09         87.29         7.89 o
  17   1   5         49.66         45.43         6.94 o
  19   1   5         14.14         14.13         7.14 o
  21   1   5        110.11        115.14        12.57 o
  23   1   5         75.17         77.65        16.40 o
 -28   2   5         34.39         64.31        23.58 o
 -26   2   5        150.84        146.70        18.19 o
 -24   2   5         81.35         93.65        22.78 o
 -22   2   5         87.42         86.37         8.76 o
 -20   2   5         33.49         28.48         5.92 o
 -18   2   5        650.90        657.21        15.60 o
 -16   2   5        206.08        208.98         8.56 o
 -14   2   5       1150.44       1096.52        14.22 o
 -12   2   5       3086.51       3024.40        34.12 o
 -10   2   5        850.16        868.78        11.64 o
  -8   2   5       3974.10       4176.61        41.62 o
  -6   2   5        219.41        223.04         3.69 o
  -4   2   5       3389.56       3405.99        28.25 o
  -2   2   5         66.90         64.38         2.39 o
   0   2   5       3004.25       3087.81        29.21 o
   2   2   5      12136.79      13111.24       118.32 o
   4   2   5        323.36        321.31         4.87 o
   6   2   5       2257.81       2147.07        23.69 o
   8   2   5        216.99        232.88         4.53 o
  10   2   5       1858.41       1819.90        19.65 o
  12   2   5        271.68        268.61         6.22 o
  14   2   5        280.13        283.95        10.54 o
  16   2   5         95.92         96.59         8.22 o
  18   2   5        242.83        209.09        12.15 o
  20   2   5        311.62        313.90        22.13 o
  22   2   5         27.51         21.64        11.07 o
 -27   3   5         11.86         14.80        15.27 o
 -25   3   5        116.90        116.26        16.86 o
 -23   3   5        333.46        333.42        15.47 o
 -21   3   5        527.91        535.82        23.51 o
 -19   3   5        339.00        335.00        11.72 o
 -17   3   5         95.43         87.17         6.51 o
 -15   3   5        395.13        387.93        10.31 o
 -13   3   5       4723.19       4619.18        48.64 o
 -11   3   5        252.04        261.13         5.44 o
  -9   3   5       1795.13       1859.71        20.19 o
  -7   3   5       1244.00       1448.87        14.99 o
  -5   3   5       4386.28       4777.92        38.34 o
  -3   3   5       1718.70       1734.04        17.77 o
  -1   3   5        537.22        490.82         6.19 o
   1   3   5       3615.62       3698.66        39.78 o
   3   3   5        336.11        330.71         4.77 o
   5   3   5       2024.45       2032.76        19.32 o
   7   3   5        720.03        686.74         8.77 o
   9   3   5        838.22        790.18        10.26 o
  11   3   5       1194.69       1163.77        16.34 o
  13   3   5        143.06        134.32         5.64 o
  15   3   5        382.71        373.34        13.91 o
  17   3   5        274.41        242.94        10.14 o
  19   3   5        180.70        180.03        12.15 o
  21   3   5         83.55         94.28        12.75 o
  23   3   5         77.91         81.50        14.81 o
 -26   4   5         65.80         50.51        14.34 o
 -24   4   5         12.71          5.58         8.42 o
 -22   4   5         41.20         44.44         7.64 o
 -20   4   5         60.75         55.54         7.25 o
 -18   4   5        384.66        378.66        13.49 o
 -16   4   5       1318.21       1229.08        23.60 o
 -14   4   5       2558.68       2392.44        29.50 o
 -12   4   5        642.84        625.14        10.01 o
 -10   4   5         62.79         65.63         3.66 o
  -8   4   5        469.16        483.65         6.30 o
  -6   4   5       1131.13       1198.92        11.67 o
  -4   4   5       1628.33       1758.14        16.83 o
  -2   4   5        890.85        982.02        11.09 o
   0   4   5       2036.97       2075.17        26.76 o
   2   4   5       1770.82       2041.94        24.58 o
   4   4   5       1692.88       1787.77        22.34 o
   6   4   5        285.88        253.92         4.50 o
   8   4   5        682.90        693.90        10.77 o
  10   4   5        162.94        157.12         5.25 o
  12   4   5        500.49        475.99         9.18 o
  14   4   5        272.45        277.40         8.24 o
  16   4   5         41.47         47.34         5.69 o
  18   4   5        113.22        107.95         6.93 o
  20   4   5        211.04        218.08         8.77 o
  22   4   5         56.60         61.51        10.93 o
 -25   5   5         92.37         83.52        15.54 o
 -23   5   5         91.58         92.55        12.63 o
 -21   5   5         98.37         89.06         9.17 o
 -19   5   5         27.83         30.34         6.43 o
 -17   5   5        435.87        426.03        12.74 o
 -15   5   5        516.25        505.07        13.02 o
 -13   5   5       1482.46       1518.80        19.32 o
 -11   5   5       1412.25       1333.40        18.03 o
  -9   5   5        905.11        842.98         9.98 o
  -7   5   5       1200.66       1198.00        12.98 o
  -5   5   5       4796.84       4987.59        43.18 o
  -3   5   5        277.29        267.33         4.45 o
  -1   5   5       1036.40       1034.54        13.78 o
   1   5   5       1475.76       1436.77        19.21 o
   3   5   5       1029.15       1015.46        14.02 o
   5   5   5         42.98         48.51         2.50 o
   7   5   5        793.67        785.65        11.37 o
   9   5   5       3516.01       3535.74        42.26 o
  11   5   5        417.54        441.74         9.00 o
  13   5   5         66.04         63.84         4.18 o
  15   5   5         38.12         43.74         5.18 o
  17   5   5        127.75        117.50         8.29 o
  19   5   5        168.50        165.09         9.93 o
  21   5   5          0.81         -4.97         4.97 o
  23   5   5         22.25         31.08        17.15 o
 -26   6   5         49.63         64.31        22.51 o
 -24   6   5        161.34        180.94        15.62 o
 -22   6   5         57.49         59.50        10.58 o
 -20   6   5        125.64        111.93        11.78 o
 -18   6   5         60.59         76.78        10.67 o
 -16   6   5        537.13        522.89        14.13 o
 -14   6   5        800.34        744.73        15.51 o
 -12   6   5        705.34        716.12        11.94 o
 -10   6   5        722.34        770.18        11.05 o
  -8   6   5        678.69        700.59         8.49 o
  -6   6   5       2554.03       2548.64        28.22 o
  -4   6   5        489.63        465.43         7.23 o
  -2   6   5        181.45        191.35         3.73 o
   0   6   5        875.51        917.30        12.66 o
   2   6   5         55.42         58.77         3.99 o
   4   6   5       1022.77       1036.46        15.64 o
   6   6   5        967.24        919.03        14.00 o
   8   6   5        389.72        400.58         7.27 o
  10   6   5        228.43        229.81         8.08 o
  12   6   5       1095.45       1079.88        17.68 o
  14   6   5         75.51         81.38         6.25 o
  16   6   5        394.58        400.96        12.35 o
  18   6   5        169.99        178.39        10.12 o
  20   6   5         91.31         97.85         8.58 o
  22   6   5         10.82         14.09        10.68 o
 -25   7   5         53.33         63.76        13.40 o
 -23   7   5         21.84         22.05         8.13 o
 -21   7   5         41.83         45.37         8.61 o
 -19   7   5         41.25         42.96        14.04 o
 -17   7   5        376.19        387.54        15.05 o
 -15   7   5        255.80        264.60        13.58 o
 -13   7   5        269.68        279.08        11.76 o
 -11   7   5        884.96        924.74        14.48 o
  -9   7   5        529.98        525.12         8.31 o
  -7   7   5        519.18        497.13         8.22 o
  -5   7   5        361.24        362.54         6.46 o
  -3   7   5       1125.72       1154.01        15.36 o
  -1   7   5       2324.40       2344.47        30.69 o
   1   7   5       3940.46       3873.88        44.58 o
   3   7   5        246.47        264.97        12.57 o
   5   7   5        842.21        822.77        13.19 o
   7   7   5        179.37        169.96         7.35 o
   9   7   5        425.09        430.99         8.96 o
  11   7   5         70.35         77.27         5.69 o
  13   7   5        156.15        152.13        10.50 o
  15   7   5          5.67          8.70         4.73 o
  17   7   5         65.96         61.81         7.87 o
  19   7   5        135.70        141.87         9.82 o
  21   7   5          5.05          4.93         8.61 o
 -24   8   5         89.62         69.99        17.38 o
 -22   8   5         10.93          8.60         9.97 o
 -20   8   5         80.24         71.66        12.41 o
 -18   8   5          6.66          3.06         6.46 o
 -16   8   5       1020.68       1038.18        29.37 o
 -14   8   5        525.20        467.28        15.24 o
 -12   8   5        202.27        212.90        13.50 o
 -10   8   5        264.29        252.53         8.28 o
  -8   8   5        295.48        296.38         6.89 o
  -6   8   5        369.53        373.17         7.09 o
  -4   8   5         78.96         73.29         3.15 o
  -2   8   5       1089.85       1077.81        13.33 o
   0   8   5        935.46        873.49        15.59 o
   2   8   5        295.08        283.50         8.43 o
   4   8   5        863.03        892.33        23.13 o
   6   8   5         28.39         29.07         3.06 o
   8   8   5         96.18         98.28         5.90 o
  10   8   5        191.13        193.91         9.37 o
  12   8   5         54.01         49.22         4.96 o
  14   8   5         19.09         21.92         5.79 o
  16   8   5         30.41         32.72         6.13 o
  18   8   5        447.80        486.60        17.56 o
  20   8   5        105.52        105.67        12.66 o
 -21   9   5         42.54         44.46        10.47 o
 -19   9   5         88.97         79.47        11.50 o
 -17   9   5        138.43        150.68        11.25 o
 -15   9   5         89.34         73.26         9.26 o
 -13   9   5         41.24         36.51         6.27 o
 -11   9   5        224.92        237.19        11.45 o
  -9   9   5        374.62        337.57        13.38 o
  -7   9   5         63.20         69.24         4.40 o
  -5   9   5        242.39        236.96         6.58 o
  -3   9   5         40.92         40.51         2.87 o
  -1   9   5        516.84        483.64         7.93 o
   1   9   5        439.53        411.55        11.18 o
   3   9   5         93.96         77.86         5.00 o
   5   9   5         91.88         66.02         9.11 o
   7   9   5         87.71         80.06         5.38 o
   9   9   5        104.42        113.97         5.15 o
  11   9   5          0.97         -2.86         3.21 o
  13   9   5        407.84        417.09        14.67 o
  15   9   5         32.80         32.63         6.48 o
  17   9   5         12.90          2.26         6.31 o
  19   9   5         12.39          9.82        10.56 o
 -20  10   5         44.04         40.69        12.66 o
 -18  10   5         55.69         60.22         9.98 o
 -16  10   5        127.88        157.48        11.29 o
 -14  10   5         11.61         17.82         5.61 o
 -12  10   5        309.12        298.89        12.66 o
 -10  10   5        421.58        450.77        13.22 o
  -8  10   5        556.49        516.26        12.46 o
  -6  10   5        203.93        213.42         7.35 o
  -4  10   5        298.95        283.95         8.26 o
  -2  10   5        119.59        112.19         5.64 o
   0  10   5        104.85        121.65         6.55 o
   2  10   5         79.53         64.91         4.98 o
   4  10   5         24.76         10.38         2.88 o
   6  10   5         76.15         82.41        16.61 o
   8  10   5        134.29        139.17         7.25 o
  10  10   5        197.52        202.13         9.72 o
  12  10   5        212.83        172.72        18.23 o
  14  10   5         71.54         72.93        11.03 o
  16  10   5          6.66          1.50         8.82 o
  18  10   5         52.29         41.80        14.47 o
 -17  11   5         59.36         69.30        10.73 o
 -15  11   5          6.32          4.81         7.03 o
 -13  11   5          2.39          4.43         5.99 o
 -11  11   5         96.34         90.97         8.53 o
  -9  11   5         19.31         16.02         5.56 o
  -7  11   5         14.96         20.15         5.20 o
  -5  11   5          4.18         -0.57         4.36 o
  -3  11   5          3.57          6.86         3.56 o
  -1  11   5        248.50        213.97         7.71 o
   1  11   5        180.81        178.82         7.22 o
   3  11   5        230.30        222.75        14.86 o
   5  11   5         84.38        102.78        11.84 o
   7  11   5         32.48         37.73         4.01 o
   9  11   5         25.02         14.08         4.41 o
  11  11   5          2.53          8.07         5.44 o
  13  11   5         30.48         30.47        10.72 o
  15  11   5          0.51          3.08         8.10 o
  17  11   5          1.51         15.00        11.79 o
 -16  12   5         88.32         91.32        11.62 o
 -14  12   5         14.96         11.15         7.82 o
 -12  12   5         16.02         18.12         6.56 o
 -10  12   5         22.64         18.81         6.20 o
  -8  12   5         85.77         89.92         8.48 o
  -6  12   5        126.51        149.21        11.22 o
  -4  12   5        370.70        349.67        12.83 o
  -2  12   5        372.41        417.72        20.87 o
   0  12   5        120.76        142.07         8.89 o
   2  12   5         80.15         88.83         9.06 o
   4  12   5        188.49        199.99        11.45 o
   6  12   5         32.72         28.03         4.09 o
   8  12   5         17.57         24.31         4.70 o
  10  12   5         25.81         23.00         9.11 o
  12  12   5         39.77         49.19         9.43 o
  14  12   5        104.37         75.56        13.40 o
 -13  13   5         24.94         15.94         8.14 o
 -11  13   5         38.72         53.72         9.45 o
  -9  13   5        115.06        140.44        10.48 o
  -7  13   5         53.79         42.44         7.58 o
  -5  13   5         20.20         24.58         7.50 o
  -3  13   5          3.84          1.51         4.85 o
  -1  13   5        113.78         91.50         7.29 o
   1  13   5        308.19        323.98        13.38 o
   3  13   5         40.33         52.20         6.03 o
   5  13   5         51.87         48.24         5.55 o
   7  13   5          8.88         13.51         4.68 o
   9  13   5          7.66         10.54         8.93 o
  11  13   5         20.69         13.05         8.31 o
 -12  14   5         70.05         69.67        20.90 o
 -10  14   5         30.06         19.68        10.97 o
  -8  14   5          5.55          7.28         6.28 o
  -6  14   5          5.65          6.68         6.00 o
  -4  14   5         46.42         55.85        11.29 o
  -2  14   5          7.04         19.23         5.39 o
   0  14   5         35.99         38.00         9.01 o
   2  14   5         92.17        107.18        11.58 o
   4  14   5        105.45        132.79         9.85 o
   6  14   5        163.08        153.55        22.24 o
   8  14   5         76.52         59.78        11.25 o
  -9  15   5        107.59        143.50        16.56 o
  -7  15   5         30.52         42.42        11.06 o
  -5  15   5         71.30         75.56        16.61 o
  -3  15   5         14.72          6.97        10.18 o
  -1  15   5         10.25          8.04         9.65 o
   1  15   5         85.76        116.29        15.54 o
   3  15   5         50.79         46.09        10.72 o
 -14  -8   6       1100.26       1048.20        53.59 o
 -12  -8   6         79.06         50.37        13.40 o
 -10  -8   6        254.43        302.78        26.79 o
  -8  -8   6         22.63         27.33        10.72 o
  -6  -8   6        316.42        304.38        21.97 o
  -4  -8   6        203.02        205.78        17.15 o
   0  -8   6        407.79        420.14        25.72 o
   2  -8   6         27.00         26.07         9.38 o
   4  -8   6        360.56        360.65        24.65 o
   6  -8   6        337.29        378.87        25.72 o
   8  -8   6         23.15         33.76         5.36 o
  10  -8   6        171.17        191.85        12.86 o
  12  -8   6         36.27         40.19         8.04 o
  14  -8   6         38.64         37.51         8.57 o
 -19  -7   6        128.12        104.50        21.97 o
 -17  -7   6          3.18          9.11        11.25 o
 -15  -7   6        185.45        216.50        25.72 o
 -13  -7   6          6.13          2.68         9.65 o
 -11  -7   6        284.14        283.48        23.04 o
  -9  -7   6        791.57        756.14        38.05 o
  -7  -7   6        132.47        141.09        15.54 o
  -5  -7   6        645.93        670.78        15.87 o
  -3  -7   6       1382.37       1347.48        35.35 o
  -1  -7   6        105.00        114.59         6.76 o
   1  -7   6       2306.11       2351.67        50.43 o
   3  -7   6       1187.58       1209.76        24.53 o
   5  -7   6        371.03        390.63        12.46 o
   7  -7   6       1651.59       1636.10        34.45 o
   9  -7   6        451.68        428.27        14.53 o
  11  -7   6        204.58        194.82        11.14 o
  13  -7   6        151.99        162.22        17.68 o
  15  -7   6         33.82         36.98        17.15 o
 -20  -6   6          6.81         -4.29        12.86 o
 -18  -6   6        427.34        402.45        32.15 o
 -16  -6   6        259.64        245.44        26.26 o
 -14  -6   6        671.78        633.42        35.90 o
 -12  -6   6        214.60        233.65        22.51 o
 -10  -6   6        810.84        805.23        39.12 o
  -8  -6   6       1239.33       1187.31        35.67 o
  -6  -6   6        164.04        163.60         8.65 o
  -4  -6   6        177.99        155.06         9.92 o
  -2  -6   6        165.34        168.86         7.45 o
   0  -6   6        665.09        617.87        12.31 o
   2  -6   6        560.27        528.74         9.78 o
   4  -6   6        843.30        842.98        16.92 o
   6  -6   6        222.61        218.92        12.69 o
   8  -6   6        275.40        265.02        14.96 o
  10  -6   6        220.61        241.92        13.95 o
  12  -6   6        528.88        517.22        24.15 o
  14  -6   6         83.14         71.28         8.17 o
  16  -6   6        128.61        112.00        21.97 o
  18  -6   6        323.47        334.93        36.98 o
  20  -6   6        100.64         68.06        20.90 o
 -21  -5   6         64.36         53.05        18.22 o
 -19  -5   6         38.11         60.56        16.08 o
 -17  -5   6        180.57        182.52        13.76 o
 -15  -5   6        280.07        297.95        24.65 o
 -13  -5   6        338.09        327.08        12.77 o
 -11  -5   6        866.79        869.01        15.61 o
  -9  -5   6       1534.79       1490.33        28.89 o
  -7  -5   6       1882.14       1826.29        33.25 o
  -5  -5   6       2099.90       2078.20        30.74 o
  -3  -5   6       1185.55       1123.33        20.87 o
  -1  -5   6         77.63         85.74         6.67 o
   1  -5   6        698.65        748.56        11.67 o
   3  -5   6         50.22         55.02         3.08 o
   5  -5   6        532.41        551.75        17.88 o
   7  -5   6       1257.86       1185.86        24.50 o
   9  -5   6       2203.72       2072.90        43.90 o
  11  -5   6         92.46         82.66         7.59 o
  13  -5   6        187.29        191.85        11.42 o
  15  -5   6        374.90        386.99        21.87 o
  17  -5   6        108.61        101.82        21.97 o
  19  -5   6         65.93         79.35        19.56 o
  21  -5   6          4.04        -10.29        10.29 o
 -22  -4   6         17.34         21.34         5.62 o
 -20  -4   6         30.10         35.07         5.25 o
 -18  -4   6        150.72        151.68         7.24 o
 -16  -4   6        142.73        131.12         8.43 o
 -14  -4   6        522.45        504.57         9.63 o
 -12  -4   6       1281.40       1254.80        18.18 o
 -10  -4   6       1274.51       1251.13        14.65 o
  -8  -4   6       2082.11       2187.46        25.51 o
  -6  -4   6        366.46        393.38         7.05 o
  -4  -4   6        311.52        294.90         6.51 o
  -2  -4   6       3041.90       3411.58        48.52 o
   0  -4   6       2211.87       2390.59        35.52 o
   2  -4   6       1532.07       1488.27        24.98 o
   4  -4   6       1500.69       1516.03        23.68 o
   6  -4   6        157.24        147.90         6.15 o
   8  -4   6       1028.49       1042.82        22.44 o
  10  -4   6       1099.45       1041.19        25.50 o
  12  -4   6       1855.67       1853.52        40.19 o
  14  -4   6          6.11         15.46         5.73 o
  16  -4   6        184.12        213.62        13.28 o
  18  -4   6        286.49        360.12        35.37 o
  20  -4   6         72.09         56.56        14.76 o
  22  -4   6         40.23         32.15        13.64 o
 -25  -3   6        168.43        185.95        24.65 o
 -23  -3   6         51.04         43.51         7.16 o
 -21  -3   6        170.02        190.11        10.12 o
 -19  -3   6         35.66         37.20         3.95 o
 -17  -3   6       1320.72       1267.28        24.27 o
 -15  -3   6       1601.28       1584.33        19.29 o
 -13  -3   6        162.53        173.42         3.82 o
 -11  -3   6        546.69        490.16         7.50 o
  -9  -3   6        548.82        563.13         8.35 o
  -7  -3   6       1140.66       1215.35        15.13 o
  -5  -3   6        132.04        151.28         4.31 o
  -3  -3   6        720.34        850.65        11.57 o
  -1  -3   6       3643.94       3607.98        44.29 o
   1  -3   6        731.50        814.23        19.46 o
   3  -3   6       1704.09       1676.26        24.87 o
   5  -3   6         40.67         45.20         3.66 o
   7  -3   6       1426.37       1420.73        24.62 o
   9  -3   6       1480.59       1438.55        25.50 o
  11  -3   6         11.91         12.47         5.01 o
  13  -3   6        164.62        175.44        10.76 o
  15  -3   6         46.85         50.04        12.17 o
  17  -3   6        635.47        674.61        22.28 o
  19  -3   6          5.50         10.68        10.42 o
  21  -3   6         87.68         83.54        15.64 o
  23  -3   6        164.76        178.99        29.47 o
 -28  -2   6        306.28        317.78        34.30 o
 -26  -2   6        176.24        145.23        24.65 o
 -24  -2   6         43.41         54.04        14.63 o
 -22  -2   6        183.71        181.53         8.11 o
 -20  -2   6        122.03        112.07         7.39 o
 -18  -2   6        144.41        158.78         5.07 o
 -16  -2   6        138.67        122.26         4.42 o
 -14  -2   6        470.77        465.41         7.38 o
 -12  -2   6        578.83        595.20         7.44 o
 -10  -2   6       4116.51       4089.07        38.77 o
  -8  -2   6        292.12        323.41         5.85 o
  -6  -2   6       5088.55       5557.17        56.88 o
  -4  -2   6       4224.09       4638.30        45.23 o
  -2  -2   6       2700.27       2881.69        31.79 o
   0  -2   6       1123.13       1299.46        18.83 o
   2  -2   6        548.54        601.98        12.66 o
   4  -2   6       3027.99       3042.13        42.26 o
   6  -2   6        943.26        915.94        15.63 o
   8  -2   6       4312.11       4271.12        59.05 o
  10  -2   6        624.98        611.16        13.12 o
  12  -2   6        405.78        374.73        14.04 o
  14  -2   6        160.66        182.52        11.15 o
  16  -2   6        731.69        798.47        23.47 o
  18  -2   6        357.84        358.79        20.65 o
  20  -2   6         16.81         32.75        12.49 o
  22  -2   6         17.96          4.64        12.69 o
 -27  -1   6         30.55         21.52        19.29 o
 -25  -1   6         51.51         48.07         4.68 o
 -23  -1   6        147.46        155.77        24.72 o
 -21  -1   6         72.28         70.82         6.26 o
 -19  -1   6         65.77         71.71         5.62 o
 -17  -1   6        554.28        520.70        11.12 o
 -15  -1   6       1243.79       1100.80        14.22 o
 -13  -1   6        673.45        665.13         9.74 o
 -11  -1   6       1801.01       1742.53        20.45 o
  -9  -1   6        595.53        607.05         8.03 o
  -7  -1   6       2717.56       2789.13        29.87 o
  -5  -1   6        533.98        528.07         7.20 o
  -3  -1   6        711.76        768.17         9.75 o
  -1  -1   6        122.27        108.35         3.55 o
   1  -1   6       1292.15       1284.31        14.09 o
   3  -1   6       1845.97       1829.99        19.44 o
   5  -1   6       1780.34       1919.25        19.82 o
   7  -1   6        136.92        134.30         4.25 o
   9  -1   6       5389.18       5312.02        65.78 o
  11  -1   6        316.18        329.35         8.34 o
  13  -1   6        435.47        402.77        10.39 o
  15  -1   6         84.28         90.82         8.20 o
  17  -1   6        865.30        913.70        19.99 o
  19  -1   6         30.78         24.47         8.19 o
  21  -1   6          2.99         -9.45         9.45 o
  23  -1   6         93.88        120.57        25.72 o
 -28   0   6        208.32        191.36        21.41 o
 -26   0   6       1051.21       1115.04        42.98 o
 -24   0   6          2.67         -8.63         8.63 o
 -22   0   6         27.09         16.66         6.01 o
 -20   0   6        438.80        477.95        13.73 o
 -18   0   6         24.66         26.86         4.28 o
 -16   0   6       1205.19       1196.36        21.77 o
 -14   0   6         52.93         47.41         3.14 o
 -12   0   6       1266.41       1286.04        17.71 o
 -10   0   6       1112.11       1078.30        13.70 o
  -8   0   6       2764.89       2769.72        31.35 o
  -6   0   6       1439.68       1621.76        16.51 o
  -4   0   6        532.42        585.62         7.28 o
  -2   0   6       9567.27       9988.89        90.71 o
   0   0   6        378.05        469.52         6.18 o
   2   0   6          9.28          3.22         1.64 o
   4   0   6        462.79        435.52         6.36 o
   6   0   6         21.12         18.23         1.80 o
   8   0   6       4708.75       4500.83        42.86 o
  10   0   6        173.32        171.17         7.58 o
  12   0   6          4.32          6.07         2.74 o
  14   0   6        118.23        114.43         6.53 o
  16   0   6       1391.18       1362.16        33.20 o
  18   0   6         41.56         27.81         6.58 o
  20   0   6         42.31         38.71         9.05 o
  22   0   6         65.09         63.16        14.72 o
 -27   1   6         28.70         26.82        12.87 o
 -25   1   6         46.62         28.67        13.13 o
 -23   1   6        143.32        127.27        16.07 o
 -21   1   6         73.60         62.51         6.63 o
 -19   1   6         65.22         84.19         6.86 o
 -17   1   6        566.39        560.78        13.93 o
 -15   1   6       1208.52       1079.68        15.91 o
 -13   1   6        659.16        648.50         9.28 o
 -11   1   6       1840.26       1810.66        20.87 o
  -9   1   6        560.75        579.15         8.65 o
  -7   1   6       2723.94       2859.41        28.69 o
  -5   1   6        528.73        513.83         6.33 o
  -3   1   6        702.17        751.94         8.09 o
  -1   1   6        110.84        100.33         2.66 o
   1   1   6       1257.37       1226.23        13.70 o
   3   1   6       1862.47       1843.96        19.46 o
   5   1   6       1778.49       1936.02        22.82 o
   7   1   6        149.78        157.25         4.23 o
   9   1   6       5401.53       5415.84        50.88 o
  11   1   6        319.34        317.75         8.16 o
  13   1   6        436.07        416.32        12.72 o
  15   1   6         83.45         81.94        10.87 o
  17   1   6        874.90        937.12        27.56 o
  19   1   6         28.08         27.04         8.35 o
  21   1   6          2.33         -6.27         7.33 o
  23   1   6         92.46         86.81        25.72 o
 -28   2   6        306.48        296.35        34.83 o
 -26   2   6        183.70        203.81        21.13 o
 -24   2   6         44.17         50.91        12.88 o
 -22   2   6        184.06        183.18        11.44 o
 -20   2   6        122.05        116.90         7.78 o
 -18   2   6        140.74        132.93         8.65 o
 -16   2   6        127.62        121.06         7.66 o
 -14   2   6        504.17        519.11         9.10 o
 -12   2   6        570.83        597.26        10.60 o
 -10   2   6       4122.64       4163.47        46.78 o
  -8   2   6        288.19        323.94         4.94 o
  -6   2   6       5126.44       5625.95        50.06 o
  -4   2   6       4223.72       4678.97        39.84 o
  -2   2   6       2705.75       2910.72        26.48 o
   0   2   6       1149.46       1298.65        13.35 o
   2   2   6        513.82        567.47         6.91 o
   4   2   6       3060.99       3085.89        31.23 o
   6   2   6        903.33        881.62        11.57 o
   8   2   6       4340.26       4352.17        41.55 o
  10   2   6        614.60        602.58         8.77 o
  12   2   6        406.18        363.30         8.05 o
  14   2   6        157.91        154.16         8.64 o
  16   2   6        732.71        743.98        29.08 o
  18   2   6        348.86        356.01        26.76 o
  20   2   6         17.23         16.46         8.18 o
  22   2   6         19.50         26.01         9.60 o
 -27   3   6         30.48         35.21        14.38 o
 -25   3   6        165.85        185.52        20.08 o
 -23   3   6         51.42         42.21         9.25 o
 -21   3   6        167.81        165.14        10.73 o
 -19   3   6         34.53         34.73         6.10 o
 -17   3   6       1347.70       1292.10        26.94 o
 -15   3   6       1554.07       1457.53        26.67 o
 -13   3   6        148.19        155.39         5.56 o
 -11   3   6        548.18        479.48         7.48 o
  -9   3   6        526.46        539.72         8.00 o
  -7   3   6       1166.94       1240.91        13.29 o
  -5   3   6        130.28        153.34         2.54 o
  -3   3   6        720.77        838.26         9.30 o
  -1   3   6       3622.72       3587.47        32.55 o
   1   3   6        751.56        840.07         9.06 o
   3   3   6       1679.26       1658.82        16.18 o
   5   3   6         48.79         57.42         2.29 o
   7   3   6       1408.30       1431.27        18.23 o
   9   3   6       1498.32       1445.24        18.09 o
  11   3   6         12.72         15.56         2.54 o
  13   3   6        162.74        151.73         6.26 o
  15   3   6         45.74         38.75         4.83 o
  17   3   6        648.45        703.17        20.60 o
  19   3   6          4.61          3.08         6.00 o
  21   3   6         88.15         73.91        11.22 o
  23   3   6        164.70        155.41        26.79 o
 -26   4   6          3.52         -1.02        24.11 o
 -24   4   6        127.17        108.94        13.46 o
 -22   4   6         18.26         18.19         8.60 o
 -20   4   6         30.26         43.20         6.95 o
 -18   4   6        147.83        138.02         9.13 o
 -16   4   6        136.43        131.14         7.54 o
 -14   4   6        494.46        478.06        10.15 o
 -12   4   6       1324.31       1283.54        17.60 o
 -10   4   6       1265.59       1232.25        16.73 o
  -8   4   6       2106.27       2204.72        22.19 o
  -6   4   6        362.27        388.48         5.54 o
  -4   4   6        312.74        291.71         4.47 o
  -2   4   6       3071.33       3355.69        31.76 o
   0   4   6       2162.57       2366.03        26.96 o
   2   4   6       1535.48       1495.33        18.06 o
   4   4   6       1521.08       1542.09        17.59 o
   6   4   6        151.21        144.51         5.05 o
   8   4   6       1054.14       1069.69        13.97 o
  10   4   6       1100.99       1043.12        14.70 o
  12   4   6       1857.74       1837.03        25.41 o
  14   4   6          6.46          2.71         3.58 o
  16   4   6        187.66        203.73         8.70 o
  18   4   6        282.33        258.59         9.50 o
  20   4   6         68.95         61.77        10.51 o
  22   4   6         39.43         28.34        11.96 o
 -25   5   6        212.44        261.85        19.08 o
 -23   5   6        234.99        208.50        16.06 o
 -21   5   6         62.89         68.72        11.37 o
 -19   5   6         38.66         41.49         6.70 o
 -17   5   6        181.09        177.31        10.00 o
 -15   5   6        281.98        269.23         9.64 o
 -13   5   6        316.02        308.14         8.02 o
 -11   5   6        878.33        863.98        14.09 o
  -9   5   6       1505.47       1486.16        17.00 o
  -7   5   6       1910.49       1895.64        18.40 o
  -5   5   6       2095.50       2074.49        20.06 o
  -3   5   6       1187.95       1111.69        11.54 o
  -1   5   6         84.19         85.00         3.19 o
   1   5   6        673.82        712.86        10.71 o
   3   5   6         43.23         45.55         2.43 o
   5   5   6        524.58        519.51         8.54 o
   7   5   6       1245.09       1186.57        15.90 o
   9   5   6       2219.44       2160.80        27.45 o
  11   5   6         92.56         94.88         4.44 o
  13   5   6        186.45        187.21         7.50 o
  15   5   6        375.54        382.82        12.68 o
  17   5   6        112.36        127.60         8.55 o
  19   5   6         66.35         66.67         7.16 o
  21   5   6          3.57         -7.69        10.43 o
 -26   6   6         41.00         58.95        25.19 o
 -24   6   6        248.36        253.83        18.75 o
 -22   6   6         42.27         43.68        10.15 o
 -20   6   6          6.96          3.02         6.14 o
 -18   6   6        433.27        418.26        17.16 o
 -16   6   6        252.00        251.32        11.50 o
 -14   6   6        655.50        633.52        14.98 o
 -12   6   6        202.94        217.17         7.27 o
 -10   6   6        840.05        831.11        12.14 o
  -8   6   6       1231.20       1219.98        13.63 o
  -6   6   6        168.46        153.57         4.03 o
  -4   6   6        178.75        142.94         3.44 o
  -2   6   6        160.20        155.91         3.72 o
   0   6   6        671.33        620.62         9.67 o
   2   6   6        549.87        507.97         8.74 o
   4   6   6        865.39        862.29        12.78 o
   6   6   6        215.38        209.43         6.31 o
   8   6   6        284.19        292.22         5.66 o
  10   6   6        224.94        232.47         5.99 o
  12   6   6        528.45        505.86        11.32 o
  14   6   6         82.76         89.76         6.52 o
  16   6   6        129.79        117.08         8.34 o
  18   6   6        323.57        323.30        13.29 o
  20   6   6         99.57         99.92        11.07 o
 -25   7   6         11.23         11.49        13.04 o
 -23   7   6         82.91        102.87        15.03 o
 -21   7   6        315.83        289.75        32.69 o
 -19   7   6        126.35        122.20        21.17 o
 -17   7   6          2.48         11.68         6.39 o
 -15   7   6        175.87        199.24         9.41 o
 -13   7   6          8.30          7.88         3.68 o
 -11   7   6        279.83        260.43         7.49 o
  -9   7   6        798.95        813.26        12.02 o
  -7   7   6        136.89        135.26         4.16 o
  -5   7   6        649.07        667.26         9.71 o
  -3   7   6       1387.47       1347.82        18.16 o
  -1   7   6        110.77        110.07         4.71 o
   1   7   6       2271.45       2301.40        28.11 o
   3   7   6       1206.01       1291.13        24.72 o
   5   7   6        360.17        356.25        10.60 o
   7   7   6       1657.05       1583.49        29.16 o
   9   7   6        459.70        450.50        10.13 o
  11   7   6        203.69        187.18         7.33 o
  13   7   6        153.49        160.81         7.67 o
  15   7   6         33.81         29.17         5.75 o
  17   7   6         53.45         59.85         8.50 o
  19   7   6         10.31          8.39         5.76 o
  21   7   6        111.63         95.39        20.90 o
 -22   8   6         25.36         34.55        10.39 o
 -20   8   6         28.94         29.92        10.97 o
 -18   8   6         33.28         10.52         9.28 o
 -16   8   6         27.97         18.76         6.92 o
 -14   8   6       1091.02       1088.99        25.52 o
 -12   8   6         85.75         77.48         8.06 o
 -10   8   6        251.12        266.26         7.94 o
  -8   8   6         24.49         26.32         2.98 o
  -6   8   6        311.70        296.52         6.63 o
  -4   8   6        202.90        182.54         4.90 o
  -2   8   6         18.94         22.06         1.85 o
   0   8   6        408.18        408.92        10.73 o
   2   8   6         25.38         20.11         5.49 o
   4   8   6        356.96        347.78        12.63 o
   6   8   6        337.98        374.89        12.14 o
   8   8   6         25.04         24.55         2.70 o
  10   8   6        174.31        175.64         6.90 o
  12   8   6         36.37         36.21         5.17 o
  14   8   6         39.27         42.29         5.93 o
  16   8   6          6.71          8.83         6.73 o
  18   8   6        108.85        109.25        10.00 o
  20   8   6         79.67         71.81        17.68 o
 -21   9   6         29.29          7.95         9.27 o
 -19   9   6         99.77        118.53        12.94 o
 -17   9   6         71.61         88.06        13.42 o
 -15   9   6         71.86         71.14        15.69 o
 -13   9   6        184.33        222.98        11.90 o
 -11   9   6        165.44        155.13         9.64 o
  -9   9   6        764.86        743.92        15.63 o
  -7   9   6         63.96         72.60         4.26 o
  -5   9   6        314.73        291.14         6.96 o
  -3   9   6        527.85        517.51         9.60 o
  -1   9   6        276.81        263.98         8.70 o
   1   9   6        815.81        829.84        17.87 o
   3   9   6         65.29         50.25         8.04 o
   5   9   6          2.25          4.05         5.75 o
   7   9   6         74.35         60.64         9.32 o
   9   9   6         89.95         99.60         9.39 o
  11   9   6         65.37         59.77         4.89 o
  13   9   6         97.86         98.39         6.32 o
  15   9   6         98.53        104.02         7.92 o
  17   9   6          7.87         -1.93         7.19 o
  19   9   6         32.99         16.27        11.18 o
 -20  10   6         35.30         39.35        10.66 o
 -18  10   6         21.05         24.68        11.74 o
 -16  10   6        115.19        122.29        10.57 o
 -14  10   6        136.39        125.07         9.08 o
 -12  10   6         11.14         12.61         5.59 o
 -10  10   6         11.30         12.66         5.39 o
  -8  10   6        105.55        123.16         8.48 o
  -6  10   6        267.33        260.95         9.32 o
  -4  10   6        368.84        373.68         9.26 o
  -2  10   6         93.43         96.26         4.76 o
   0  10   6         29.50         31.63         2.65 o
   2  10   6        185.94        201.39         7.70 o
   4  10   6          4.96          9.27         6.82 o
   6  10   6        314.56        304.72        18.01 o
   8  10   6        203.20        190.83        16.92 o
  10  10   6         60.60         61.79         8.25 o
  12  10   6          9.17          5.99         5.49 o
  14  10   6         29.00         36.59         8.33 o
  16  10   6         23.78         30.38         8.90 o
 -17  11   6         20.13         22.12         8.53 o
 -15  11   6        114.63        115.84        10.50 o
 -13  11   6         65.51         77.64         7.88 o
 -11  11   6        234.38        233.00        11.25 o
  -9  11   6        273.40        239.13        12.23 o
  -7  11   6        236.12        262.86        10.21 o
  -5  11   6         83.14         73.19         6.02 o
  -3  11   6         33.92         40.97         4.45 o
  -1  11   6         61.42         69.56         6.96 o
   1  11   6        137.54        142.85         5.23 o
   3  11   6         16.81          7.85         6.82 o
   5  11   6         56.18         68.06        18.76 o
   7  11   6        160.75        180.59        26.79 o
   9  11   6         46.91         45.35         5.17 o
  11  11   6         59.15         50.82        13.37 o
  13  11   6          6.91         14.49         8.05 o
  15  11   6         11.92          9.65        10.18 o
 -16  12   6         32.66         26.79        16.61 o
 -14  12   6         32.02         13.79         9.83 o
 -12  12   6         20.25         25.20         7.01 o
 -10  12   6        148.20        168.62        11.25 o
  -8  12   6         26.12         33.33         7.81 o
  -6  12   6         38.07         50.93         6.81 o
  -4  12   6         15.90         17.39         5.04 o
  -2  12   6        169.31        180.22         8.58 o
   0  12   6        101.93        110.00         8.05 o
   2  12   6        136.44        111.37         6.60 o
   4  12   6        133.86        137.17        12.75 o
   6  12   6         22.21          8.32         5.05 o
   8  12   6         24.26         25.71         7.58 o
  10  12   6         32.49         22.74         5.45 o
  12  12   6         11.16         14.29         6.70 o
 -11  13   6         12.25         19.84         8.03 o
  -9  13   6         21.13         33.59         8.01 o
  -7  13   6         14.76         36.50         7.64 o
  -5  13   6         29.14         30.41         6.85 o
  -3  13   6         41.77         46.49         7.21 o
  -1  13   6         58.23         72.01         7.76 o
   1  13   6         92.45         98.46         7.80 o
   3  13   6         49.49         39.54         7.05 o
   5  13   6        247.87        222.21        17.42 o
   7  13   6         85.50         78.34        13.62 o
   9  13   6          7.17          3.30         4.88 o
  11  13   6          2.51          3.53         6.03 o
 -10  14   6        341.62        295.27        32.15 o
  -8  14   6         67.84         91.89        13.40 o
  -6  14   6          8.10         23.58         7.72 o
  -4  14   6         44.73         43.30         8.99 o
  -2  14   6         10.26         21.42         8.60 o
   0  14   6          0.62          1.51         5.06 o
   2  14   6          4.37         11.84         5.48 o
   4  14   6         11.80         17.09         5.11 o
   6  14   6          5.97          7.10         4.73 o
   8  14   6         53.51         46.62         9.11 o
  10  14   6         24.66          9.65         9.65 o
  -9  15   6         39.31         51.98        12.31 o
  -7  15   6         18.75         12.77         9.00 o
  -5  15   6          1.06         12.40         8.09 o
  -3  15   6         46.24         37.72         9.00 o
  -1  15   6         31.88         29.47        10.72 o
   1  15   6         13.01          8.57         8.04 o
 -13  -9   7        306.21        323.14        31.62 o
 -11  -9   7        109.85        125.40        19.29 o
  -9  -9   7         39.83         40.73        12.86 o
  -7  -9   7        218.36        227.22        23.04 o
 -18  -8   7        400.25        431.39        35.37 o
 -16  -8   7        121.47         79.85        18.22 o
 -14  -8   7         41.92         31.62        14.47 o
 -12  -8   7         76.07         60.56        14.47 o
 -10  -8   7         26.03         33.76        11.79 o
  -8  -8   7       1007.31       1047.66        46.62 o
  -6  -8   7        255.89        243.83        21.44 o
  -4  -8   7        277.73        323.14        21.44 o
  -2  -8   7        225.16        196.79        12.21 o
   0  -8   7        376.09        409.95        26.79 o
   2  -8   7        127.08        108.79        16.61 o
   4  -8   7        165.21        169.34        19.83 o
   6  -8   7        256.44        260.32        11.45 o
   8  -8   7         71.08         74.49         8.57 o
  10  -8   7         28.80         26.79         7.50 o
  12  -8   7        148.39        157.02        14.47 o
 -19  -7   7         30.20         46.62        16.61 o
 -17  -7   7        124.91        141.47        21.97 o
 -15  -7   7        141.73        130.76        20.90 o
 -13  -7   7        219.57        263.66        25.19 o
 -11  -7   7        359.53        345.11        26.26 o
  -9  -7   7       1293.39       1271.13        53.59 o
  -7  -7   7        858.08        841.04        27.47 o
  -5  -7   7        333.57        306.01        15.24 o
  -3  -7   7         89.44         98.18         6.69 o
  -1  -7   7         20.02         21.99         3.96 o
   1  -7   7        181.66        181.80         6.38 o
   3  -7   7        480.63        461.75        14.41 o
   5  -7   7        210.10        209.92        10.33 o
   7  -7   7       1084.34       1091.91        34.92 o
   9  -7   7        405.48        421.81        15.10 o
  11  -7   7        163.26        154.89        10.57 o
  13  -7   7        130.49        148.34        11.07 o
  15  -7   7         54.89         46.62        19.29 o
 -20  -6   7         49.69         30.55        17.15 o
 -18  -6   7         24.09         13.40        12.33 o
 -16  -6   7        213.95        227.22        25.72 o
 -14  -6   7        268.64        311.89        27.87 o
 -12  -6   7        529.59        495.16        30.55 o
 -10  -6   7        170.13        198.04        12.95 o
  -8  -6   7        617.07        573.02        17.42 o
  -6  -6   7        752.02        755.89        20.08 o
  -4  -6   7       1331.72       1253.34        24.29 o
  -2  -6   7        886.86        855.02        16.09 o
   0  -6   7        152.42        145.76         5.97 o
   2  -6   7        348.58        317.69         8.05 o
   4  -6   7       1196.09       1175.36        24.11 o
   6  -6   7         44.77         43.20         5.75 o
   8  -6   7        813.27        745.17        20.95 o
  10  -6   7        381.32        371.14        14.79 o
  12  -6   7        233.96        242.44        13.22 o
  14  -6   7          5.74          9.77        10.72 o
  16  -6   7        101.34        150.58        26.79 o
  18  -6   7         46.77         80.38        21.97 o
  20  -6   7         57.79         58.41        21.44 o
 -21  -5   7        188.80        217.03        27.87 o
 -19  -5   7        155.67        174.70        24.65 o
 -17  -5   7        517.37        549.82        35.90 o
 -15  -5   7         68.59         65.91        14.47 o
 -13  -5   7        218.78        224.96        11.58 o
 -11  -5   7        453.75        402.84        13.77 o
  -9  -5   7        189.34        181.44         8.59 o
  -7  -5   7        809.14        826.50        13.37 o
  -5  -5   7       1087.02       1064.28        18.23 o
  -3  -5   7       1044.27       1018.34        17.28 o
  -1  -5   7       1499.16       1380.67        24.76 o
   1  -5   7        158.57        151.12         5.64 o
   3  -5   7       1031.42        960.08        16.36 o
   5  -5   7        345.08        332.79        11.09 o
   7  -5   7          9.74          9.86         4.59 o
   9  -5   7         81.82         87.40         8.58 o
  11  -5   7        260.59        254.89        13.85 o
  13  -5   7         55.71         57.42        11.01 o
  15  -5   7         38.60         49.94        10.17 o
  17  -5   7        161.12        166.66        26.26 o
  19  -5   7          8.00          2.14        15.00 o
  21  -5   7         45.18         46.62        19.83 o
 -22  -4   7         52.50         58.95        19.29 o
 -20  -4   7        129.17        123.25        20.90 o
 -18  -4   7        318.80        274.08        46.35 o
 -16  -4   7        236.66        245.24        10.71 o
 -14  -4   7         87.04         89.03         4.57 o
 -12  -4   7        837.32        798.34        10.68 o
 -10  -4   7        106.21        112.33         3.76 o
  -8  -4   7        654.80        613.97         9.26 o
  -6  -4   7       1025.30       1088.39        15.91 o
  -4  -4   7         88.24         82.07         3.90 o
  -2  -4   7        289.03        299.31         7.24 o
   0  -4   7       2332.20       2281.37        40.33 o
   2  -4   7        458.71        500.67        10.46 o
   4  -4   7         52.60         50.23         3.87 o
   6  -4   7        832.56        785.98        16.58 o
   8  -4   7        780.77        709.29        26.83 o
  10  -4   7        454.17        441.72        15.66 o
  12  -4   7        202.71        212.24        12.35 o
  14  -4   7         39.04         32.20         8.35 o
  16  -4   7        492.07        527.69        24.26 o
  18  -4   7         92.97        138.80        24.11 o
  20  -4   7         24.94          8.04        11.97 o
  22  -4   7          4.17         -3.75        19.29 o
 -25  -3   7        306.49        340.29        32.15 o
 -23  -3   7         64.70         57.45         7.49 o
 -21  -3   7         97.79        100.91         5.76 o
 -19  -3   7         35.39         42.57         4.48 o
 -17  -3   7         80.61         89.54         5.36 o
 -15  -3   7        167.62        160.14         4.84 o
 -13  -3   7        346.66        318.86         6.43 o
 -11  -3   7       1033.61       1099.17        14.22 o
  -9  -3   7        417.90        442.82         6.92 o
  -7  -3   7       1795.18       1833.69        21.14 o
  -5  -3   7         33.26         34.05         2.96 o
  -3  -3   7        596.44        636.93         9.81 o
  -1  -3   7        126.09        110.55         5.75 o
   1  -3   7       1601.82       1747.78        31.39 o
   3  -3   7        705.75        770.86        15.14 o
   5  -3   7        665.12        668.67        14.14 o
   7  -3   7        922.08        918.07        18.53 o
   9  -3   7       1691.61       1649.86        36.19 o
  11  -3   7        501.57        509.12        34.99 o
  13  -3   7        535.44        518.29        17.89 o
  15  -3   7        124.79        130.66        10.70 o
  17  -3   7         96.99         97.70        13.52 o
  19  -3   7        172.77        218.64        29.47 o
  21  -3   7          5.94         -0.39        17.15 o
 -28  -2   7          9.42         25.72        18.76 o
 -26  -2   7        154.87        152.19        25.19 o
 -24  -2   7         69.15         65.01        10.72 o
 -22  -2   7        242.51        231.53        11.41 o
 -20  -2   7        189.52        178.44         8.75 o
 -18  -2   7        199.37        192.21         5.89 o
 -16  -2   7       1173.41       1193.29        17.93 o
 -14  -2   7        574.74        561.98         9.01 o
 -12  -2   7        382.79        381.22         7.27 o
 -10  -2   7        844.61        866.01        12.00 o
  -8  -2   7        990.32        943.34        12.73 o
  -6  -2   7       1263.38       1258.19        16.08 o
  -4  -2   7       1108.97       1196.45        13.90 o
  -2  -2   7        110.03        110.68         4.91 o
   0  -2   7         26.57         25.36         2.38 o
   2  -2   7        434.26        386.52        10.04 o
   4  -2   7        686.97        645.90        13.22 o
   6  -2   7        292.20        292.36         8.21 o
   8  -2   7        880.19        851.19        15.78 o
  10  -2   7       1198.80       1188.94        24.85 o
  12  -2   7        496.91        515.98        31.31 o
  14  -2   7        226.30        220.90        12.84 o
  16  -2   7        115.76        121.61        13.02 o
  18  -2   7         54.10         61.92        18.22 o
  20  -2   7          7.23         16.03        14.74 o
  22  -2   7          3.09          4.29        16.61 o
 -29  -1   7         37.83         27.33        18.76 o
 -27  -1   7        254.08        290.45        32.69 o
 -25  -1   7        209.71        211.96        15.93 o
 -23  -1   7        244.79        240.24        15.74 o
 -21  -1   7        171.17        149.75         7.06 o
 -19  -1   7        109.25        108.25         7.18 o
 -17  -1   7        137.97        139.76         8.51 o
 -15  -1   7        121.48        124.89         5.97 o
 -13  -1   7       1184.17       1120.50        15.72 o
 -11  -1   7        680.77        699.66        10.14 o
  -9  -1   7        805.79        880.74        11.57 o
  -7  -1   7       2674.59       2629.35        29.33 o
  -5  -1   7       1204.07       1259.77        16.80 o
  -3  -1   7         30.38         33.47         2.62 o
  -1  -1   7        266.58        322.60         5.44 o
   1  -1   7       1836.01       1915.89        20.85 o
   3  -1   7        366.37        403.96         6.14 o
   5  -1   7         78.69         75.92         2.99 o
   7  -1   7        902.05        849.46        12.36 o
   9  -1   7        297.33        295.55         6.13 o
  11  -1   7       2454.88       2407.17        33.30 o
  13  -1   7        436.05        406.30         8.62 o
  15  -1   7        215.16        193.18        12.44 o
  17  -1   7        200.09        180.84        12.80 o
  19  -1   7        377.94        379.58        26.15 o
  21  -1   7         65.04         97.00        26.53 o
 -28   0   7         90.46        105.51        19.56 o
 -26   0   7         18.19         17.54        13.40 o
 -24   0   7        189.02        203.75        21.75 o
 -22   0   7          0.08         -2.95         6.27 o
 -20   0   7        264.73        248.94        10.58 o
 -18   0   7         78.92         85.27         5.87 o
 -16   0   7         46.50         59.60         4.98 o
 -14   0   7       1477.24       1530.53        21.59 o
 -12   0   7        133.67        112.00         5.48 o
 -10   0   7        357.38        328.81         6.21 o
  -8   0   7         80.95         63.35         3.92 o
  -6   0   7       1435.28       1554.26        16.81 o
  -4   0   7        110.45        123.24         2.65 o
  -2   0   7       5450.16       5445.89        53.24 o
   0   0   7       1163.90       1258.73        14.63 o
   2   0   7        186.95        240.79         4.58 o
   4   0   7        577.74        543.12         7.25 o
   6   0   7        425.71        421.31         6.74 o
   8   0   7          0.95          1.25         1.67 o
  10   0   7        246.07        222.65         9.08 o
  12   0   7       1300.11       1323.74        23.46 o
  14   0   7        115.70        116.79         6.81 o
  16   0   7        343.93        328.90        15.30 o
  18   0   7         31.71         31.57        10.29 o
  20   0   7         42.94         48.24        10.14 o
  22   0   7          6.51         20.90        18.22 o
 -27   1   7        256.90        227.01        22.05 o
 -25   1   7        206.48        217.12        28.40 o
 -23   1   7        248.71        221.24        15.14 o
 -21   1   7        172.57        143.96        11.65 o
 -19   1   7        114.53        106.62        10.02 o
 -17   1   7        136.99        132.48         7.35 o
 -15   1   7        121.93        125.60         7.81 o
 -13   1   7       1176.08       1135.01        15.22 o
 -11   1   7        681.81        702.48        10.87 o
  -9   1   7        821.04        888.96        11.64 o
  -7   1   7       2668.20       2695.85        26.38 o
  -5   1   7       1247.49       1332.64        14.49 o
  -3   1   7         31.98         27.70         1.62 o
  -1   1   7        264.64        311.91         4.64 o
   1   1   7       1844.35       1918.48        20.29 o
   3   1   7        363.76        408.32         6.45 o
   5   1   7         89.03         86.80         3.56 o
   7   1   7        910.18        875.20        11.06 o
   9   1   7        279.18        280.82         6.11 o
  11   1   7       2454.30       2413.20        36.09 o
  13   1   7        433.54        415.03        16.29 o
  15   1   7        215.91        227.24        21.73 o
  17   1   7        197.82        200.55        16.86 o
  19   1   7        377.77        381.64        19.70 o
  21   1   7         65.48         65.92        11.02 o
 -28   2   7         10.78        -11.25        18.76 o
 -26   2   7        150.14        157.80        18.52 o
 -24   2   7         74.99         83.20        13.83 o
 -22   2   7        241.19        214.30        12.86 o
 -20   2   7        183.28        161.17         9.01 o
 -18   2   7        194.43        181.75        10.02 o
 -16   2   7       1168.99       1151.17        24.72 o
 -14   2   7        593.18        574.89        10.27 o
 -12   2   7        375.80        383.51         7.31 o
 -10   2   7        797.22        804.50        10.47 o
  -8   2   7       1003.28        948.61        10.64 o
  -6   2   7       1231.07       1246.44        13.57 o
  -4   2   7       1095.49       1185.58        12.82 o
  -2   2   7        115.28        101.00         2.64 o
   0   2   7         25.70         29.33         1.68 o
   2   2   7        430.08        375.89         5.77 o
   4   2   7        663.26        631.85         8.90 o
   6   2   7        292.14        305.04         6.21 o
   8   2   7        850.40        807.23        11.64 o
  10   2   7       1225.96       1204.54        15.22 o
  12   2   7        506.57        522.38        15.46 o
  14   2   7        227.61        235.14        27.38 o
  16   2   7        116.38        130.59        12.29 o
  18   2   7         55.78         51.63         9.60 o
  20   2   7          7.84          8.13         8.40 o
  22   2   7          3.61         -0.08        14.74 o
 -27   3   7         15.98         20.76        13.25 o
 -25   3   7        304.55        275.82        22.70 o
 -23   3   7         59.16         42.65        10.16 o
 -21   3   7        100.97        100.60        12.18 o
 -19   3   7         35.83         25.67         5.78 o
 -17   3   7         81.73         84.51         7.11 o
 -15   3   7        173.80        174.08        10.84 o
 -13   3   7        329.78        312.16         6.98 o
 -11   3   7       1053.74       1120.96        15.16 o
  -9   3   7        416.92        441.72         6.65 o
  -7   3   7       1798.93       1820.38        19.65 o
  -5   3   7         30.15         30.01         1.74 o
  -3   3   7        600.66        636.36         7.50 o
  -1   3   7        126.31        106.35         2.70 o
   1   3   7       1606.66       1736.74        17.01 o
   3   3   7        700.07        768.87         9.04 o
   5   3   7        665.24        662.63         9.05 o
   7   3   7        957.64        967.71        13.55 o
   9   3   7       1672.15       1676.63        20.72 o
  11   3   7        506.69        483.12         9.84 o
  13   3   7        528.65        513.38        13.94 o
  15   3   7        125.40        119.38         6.18 o
  17   3   7         96.55         89.81         9.22 o
  19   3   7        173.19        169.89        14.15 o
  21   3   7          5.42         -4.39         9.38 o
 -26   4   7         96.57        104.50        20.63 o
 -24   4   7         37.08         41.76        10.17 o
 -22   4   7         56.24         56.28         9.60 o
 -20   4   7        130.03        122.45         9.52 o
 -18   4   7        313.74        315.17        14.25 o
 -16   4   7        236.56        221.92        12.05 o
 -14   4   7         93.61         94.49         6.15 o
 -12   4   7        830.42        794.83        15.48 o
 -10   4   7         92.66         97.70         3.18 o
  -8   4   7        630.20        612.56         8.17 o
  -6   4   7       1045.02       1115.18        11.29 o
  -4   4   7         81.13         77.72         2.47 o
  -2   4   7        296.73        312.66         4.54 o
   0   4   7       2342.16       2364.14        22.17 o
   2   4   7        444.86        483.89         6.16 o
   4   4   7         59.99         61.23         2.18 o
   6   4   7        801.02        755.66        11.23 o
   8   4   7        754.16        696.70        11.49 o
  10   4   7        463.68        450.22         8.61 o
  12   4   7        209.15        217.29         7.08 o
  14   4   7         40.01         40.20         4.73 o
  16   4   7        490.47        455.84        12.09 o
  18   4   7         94.84         99.71        10.04 o
  20   4   7         26.11         17.67        10.87 o
  22   4   7          4.42        -12.33        12.33 o
 -25   5   7        148.43        110.80        16.94 o
 -23   5   7        127.37        115.51        16.28 o
 -21   5   7        182.43        173.04        17.92 o
 -19   5   7        159.51        148.51        11.49 o
 -17   5   7        514.15        503.84        18.01 o
 -15   5   7         68.29         80.76         6.17 o
 -13   5   7        222.23        229.96         8.19 o
 -11   5   7        434.80        370.97         8.54 o
  -9   5   7        192.28        188.16         4.42 o
  -7   5   7        793.19        811.91         9.16 o
  -5   5   7       1100.91       1109.27        13.05 o
  -3   5   7       1033.05       1002.04        11.37 o
  -1   5   7       1503.76       1388.29        15.47 o
   1   5   7        160.83        154.23         5.68 o
   3   5   7       1024.58        978.90        12.10 o
   5   5   7        359.70        350.84         5.66 o
   7   5   7          7.78          7.92         2.16 o
   9   5   7         82.60         74.52         3.96 o
  11   5   7        268.61        276.22         8.19 o
  13   5   7         54.84         57.84         5.95 o
  15   5   7         38.28         35.00         5.70 o
  17   5   7        162.78        156.87         9.79 o
  19   5   7          8.12          4.72         5.38 o
  21   5   7         44.26         40.73        18.22 o
 -26   6   7        291.40        257.23        35.90 o
 -24   6   7         26.76         25.72        16.08 o
 -22   6   7         53.47         54.44        12.87 o
 -20   6   7         48.38         45.90         8.64 o
 -18   6   7         23.25         18.56         6.58 o
 -16   6   7        216.23        210.16        12.36 o
 -14   6   7        260.02        245.48         9.81 o
 -12   6   7        543.46        507.69        11.09 o
 -10   6   7        158.00        181.70         6.22 o
  -8   6   7        627.42        576.73         8.58 o
  -6   6   7        734.09        724.22         9.82 o
  -4   6   7       1345.31       1272.95        14.59 o
  -2   6   7        879.38        870.88        10.03 o
   0   6   7        154.40        167.55         5.20 o
   2   6   7        352.20        315.66         8.73 o
   4   6   7       1170.31       1157.22        20.57 o
   6   6   7         44.68         49.98         3.88 o
   8   6   7        804.55        777.92        12.82 o
  10   6   7        390.35        391.95        10.38 o
  12   6   7        232.34        216.43         8.08 o
  14   6   7          6.05         15.87         4.91 o
  16   6   7        101.09         89.91         7.67 o
  18   6   7         47.68         46.32         9.40 o
  20   6   7         58.28         34.50        10.08 o
 -25   7   7         49.99         41.44        16.24 o
 -23   7   7         73.52         76.12        26.26 o
 -21   7   7        183.84        185.72        18.73 o
 -19   7   7         29.61         22.49         8.15 o
 -17   7   7        124.38        124.92        10.30 o
 -15   7   7        144.55        124.93         7.69 o
 -13   7   7        213.21        229.06         9.39 o
 -11   7   7        367.61        343.59        10.81 o
  -9   7   7       1257.82       1231.98        18.05 o
  -7   7   7        877.07        837.56        11.68 o
  -5   7   7        331.22        301.17         5.73 o
  -3   7   7         90.53         87.50         3.80 o
  -1   7   7         19.87         16.23         3.07 o
   1   7   7        177.64        185.84         5.88 o
   3   7   7        486.83        466.44         9.89 o
   5   7   7        220.45        215.98         7.27 o
   7   7   7       1062.85       1037.94        17.08 o
   9   7   7        409.30        433.99         9.76 o
  11   7   7        166.49        166.17        10.39 o
  13   7   7        131.43        132.83         7.44 o
  15   7   7         55.23         65.93         7.03 o
  17   7   7          3.90         -2.46         4.91 o
  19   7   7         17.90         20.35         9.32 o
  21   7   7         23.56         19.83        16.61 o
 -22   8   7         32.28         25.94        12.82 o
 -20   8   7         61.95         89.07        14.34 o
 -18   8   7        396.51        406.26        36.17 o
 -16   8   7        122.01        128.66        25.19 o
 -14   8   7         39.42         31.01         6.25 o
 -12   8   7         74.16         74.11         7.92 o
 -10   8   7         29.32         30.06         3.77 o
  -8   8   7        996.88       1010.25        15.64 o
  -6   8   7        267.20        244.69         5.98 o
  -4   8   7        269.13        256.20         5.73 o
  -2   8   7        228.29        203.34         5.62 o
   0   8   7        377.40        374.35        11.39 o
   2   8   7        123.32        122.95        24.92 o
   4   8   7        159.98        145.16        11.90 o
   6   8   7        252.66        253.33         7.99 o
   8   8   7         75.19         74.43         5.00 o
  10   8   7         29.30         26.09         3.74 o
  12   8   7        148.17        156.19         8.07 o
  14   8   7          5.16          2.61         4.86 o
  16   8   7         20.75         26.66         6.91 o
  18   8   7         11.60         14.91         6.14 o
 -21   9   7         34.13         40.78        10.63 o
 -19   9   7        138.41        124.08        16.24 o
 -17   9   7        400.21        428.40        25.09 o
 -15   9   7        100.58         96.67        10.62 o
 -13   9   7        310.42        270.95        13.31 o
 -11   9   7        103.77        132.78         9.28 o
  -9   9   7         37.61         32.90         4.51 o
  -7   9   7        223.03        217.30         6.76 o
  -5   9   7         65.97         66.29         4.31 o
  -3   9   7          8.49          8.27         2.63 o
  -1   9   7        101.75        103.25         9.18 o
   1   9   7         28.75         38.75         6.48 o
   3   9   7        158.38        172.74        13.48 o
   5   9   7        212.22        193.77        20.36 o
   7   9   7        956.70        993.83        33.18 o
   9   9   7         16.58          6.63         3.74 o
  11   9   7         99.73        107.91         7.61 o
  13   9   7         17.64          7.37         6.71 o
  15   9   7         45.58         31.38        10.01 o
  17   9   7         82.13        109.86        18.76 o
 -20  10   7         55.59         54.63        14.38 o
 -18  10   7         85.10         92.97        12.03 o
 -16  10   7         93.20         96.90        13.83 o
 -14  10   7        158.03        162.55        13.05 o
 -12  10   7        236.62        246.17        12.91 o
 -10  10   7        144.52        173.11        10.43 o
  -8  10   7        424.69        381.83        13.43 o
  -6  10   7         66.77         64.58         5.53 o
  -4  10   7         62.54         66.56         4.64 o
  -2  10   7         14.88         12.74         2.96 o
   0  10   7        111.93        115.27         7.16 o
   2  10   7         11.05         12.30         6.82 o
   4  10   7          6.59         13.45        14.20 o
   6  10   7         20.52         40.82         9.32 o
   8  10   7         47.04         43.37        10.45 o
  10  10   7         14.61          6.31         4.37 o
  12  10   7         60.85         58.37         7.14 o
  14  10   7         20.77         24.26         8.19 o
  16  10   7         17.91         17.15        12.33 o
 -17  11   7          9.31          3.25         7.81 o
 -15  11   7          8.09         15.18         8.04 o
 -13  11   7         22.40         15.11         6.38 o
 -11  11   7         55.99         63.21         7.70 o
  -9  11   7        203.45        217.71        10.41 o
  -7  11   7        215.39        204.50        15.03 o
  -5  11   7        232.79        232.75         8.79 o
  -3  11   7        185.42        202.15         8.50 o
  -1  11   7        261.97        253.99         8.95 o
   1  11   7        109.22         88.59        14.82 o
   3  11   7        118.92        139.23        13.98 o
   5  11   7         63.64         91.64        21.44 o
   7  11   7         92.01         93.78        22.51 o
   9  11   7          6.10          2.11         3.19 o
  11  11   7         17.45         17.41         5.40 o
  13  11   7        166.85        160.01        12.65 o
  15  11   7         65.81         27.87        12.86 o
 -14  12   7         40.52         40.46        11.37 o
 -12  12   7         59.51         48.51         9.45 o
 -10  12   7         59.09         64.34         9.40 o
  -8  12   7        123.12        112.77        10.42 o
  -6  12   7          2.20          5.01         5.78 o
  -4  12   7        158.91        198.13         9.65 o
  -2  12   7         19.11         14.96         4.13 o
   0  12   7         24.40         23.24         4.85 o
   2  12   7         91.31        103.31         5.84 o
   4  12   7         39.78         40.19        17.68 o
   6  12   7         22.02         11.79        14.47 o
   8  12   7         61.22         59.60         6.10 o
  10  12   7          0.36          6.60         4.63 o
  12  12   7         15.16          0.54         8.04 o
 -13  13   7          0.27         12.86        14.47 o
 -11  13   7         38.91         51.24         9.58 o
  -9  13   7         69.31         62.12         9.45 o
  -7  13   7         25.37         22.23         7.21 o
  -5  13   7         44.34         61.53         8.35 o
  -3  13   7         91.31        110.54         9.32 o
  -1  13   7         15.96          9.12         7.71 o
   1  13   7         44.29         43.32         5.89 o
   3  13   7          6.37          8.83         6.97 o
   5  13   7         23.57         25.81         6.71 o
   7  13   7        138.80        124.33        10.18 o
   9  13   7         74.10         76.04        25.99 o
  11  13   7         87.74         94.32        13.40 o
 -12  14   7         64.46         47.69        18.76 o
 -10  14   7        136.51        204.17        26.79 o
  -8  14   7         60.54         78.00        11.93 o
  -6  14   7         46.55         65.47        10.37 o
  -4  14   7         69.43         74.49        15.00 o
  -2  14   7         16.34         19.29        10.18 o
   0  14   7         23.53         17.93         6.24 o
   2  14   7         55.73         54.36         6.62 o
   4  14   7         95.98        100.61         7.55 o
   6  14   7          2.52         -2.14         3.79 o
   8  14   7         21.43         11.79         6.43 o
  -7  15   7         10.71          2.14        13.40 o
  -5  15   7         28.07         30.01        13.93 o
  -3  15   7        139.69        141.52        13.13 o
  -1  15   7         39.96         65.38        13.93 o
   3  15   7         42.89         41.80        10.18 o
 -15  -9   8        417.24        398.70        33.23 o
 -13  -9   8        431.88        464.61        33.76 o
 -11  -9   8        240.42        200.42        23.58 o
  -9  -9   8        324.57        357.44        27.87 o
  -7  -9   8         20.98         21.97        10.72 o
  -5  -9   8        383.79        404.60        25.72 o
 -16  -8   8        202.48        194.53        25.19 o
 -14  -8   8         18.07          4.82        12.33 o
 -12  -8   8         61.54         47.69        15.00 o
 -10  -8   8         32.36         55.20        13.93 o
  -8  -8   8        132.02        160.23        19.29 o
  -6  -8   8        278.93        289.38        21.97 o
  -4  -8   8        527.71        521.96        27.87 o
  -2  -8   8         76.77         87.89        12.33 o
   2  -8   8        686.22        715.41        38.05 o
   4  -8   8        169.16        189.06        10.16 o
   6  -8   8         74.95         83.74        16.34 o
   8  -8   8         59.65         65.38         9.11 o
  10  -8   8         60.28         55.73         9.65 o
 -19  -7   8         38.85         36.98        17.68 o
 -17  -7   8        123.08        166.66        23.58 o
 -15  -7   8         66.60         47.69        15.54 o
 -13  -7   8        157.27        162.91        21.97 o
 -11  -7   8        371.68        378.87        27.87 o
  -9  -7   8        759.97        650.57        35.90 o
  -7  -7   8         58.36         53.59        11.79 o
  -5  -7   8       1658.68       1590.44        32.72 o
  -3  -7   8       2700.75       2726.37        48.15 o
  -1  -7   8        302.48        291.95         9.05 o
   1  -7   8        316.99        317.33        13.24 o
   3  -7   8        148.95        157.46        10.70 o
   5  -7   8        239.40        248.43        11.80 o
   7  -7   8        142.06        129.66         9.28 o
   9  -7   8        149.43        143.18        10.07 o
  11  -7   8        116.98        125.75         9.99 o
  13  -7   8         49.39         65.55        11.84 o
  15  -7   8        203.36        238.47        32.69 o
 -20  -6   8        821.77        826.88        50.37 o
 -18  -6   8         54.48         54.66        17.15 o
 -16  -6   8        216.82        239.01        25.72 o
 -14  -6   8         98.35         79.31        16.61 o
 -12  -6   8        130.72        118.43        17.15 o
 -10  -6   8        271.07        243.88        12.39 o
  -8  -6   8        602.29        580.77        17.80 o
  -6  -6   8        965.46        905.00        18.40 o
  -4  -6   8       1119.17       1118.94        21.81 o
  -2  -6   8       1108.15       1076.19        19.89 o
   0  -6   8        559.65        530.58        12.20 o
   2  -6   8        672.39        615.62        14.37 o
   4  -6   8         75.66         61.51         6.62 o
   6  -6   8        358.32        315.06        13.16 o
   8  -6   8        191.00        194.14        11.69 o
  10  -6   8        350.51        375.17        15.62 o
  12  -6   8         14.86         19.20         6.53 o
  14  -6   8        171.69        198.37        17.76 o
  16  -6   8        123.01        210.07        29.47 o
  18  -6   8         18.91         12.33        17.68 o
  20  -6   8         33.01         38.58        20.90 o
 -21  -5   8         58.38         56.80        19.29 o
 -19  -5   8        237.98        240.61        27.33 o
 -17  -5   8        218.81        230.43        26.26 o
 -15  -5   8        382.56        382.62        27.87 o
 -13  -5   8        184.89        175.33        12.01 o
 -11  -5   8        772.86        818.61        17.47 o
  -9  -5   8        668.87        565.69        11.21 o
  -7  -5   8        829.16        753.75        12.60 o
  -5  -5   8        907.00        929.99        18.60 o
  -3  -5   8        173.41        179.23         7.58 o
  -1  -5   8        454.70        423.91        10.04 o
   1  -5   8        254.65        239.84         8.29 o
   3  -5   8        529.77        467.98        13.59 o
   5  -5   8          3.30          4.39         4.90 o
   7  -5   8         22.01         11.02         5.10 o
   9  -5   8        392.04        371.91        14.71 o
  11  -5   8         93.28        102.03        12.68 o
  13  -5   8         58.24         60.46         8.29 o
  15  -5   8         85.65         78.98        12.44 o
  17  -5   8         11.66         -0.54        15.00 o
  19  -5   8          2.61        -10.18        15.54 o
 -22  -4   8        585.31        644.14        43.41 o
 -20  -4   8        138.44        167.20        24.65 o
 -18  -4   8        113.67        116.80         9.79 o
 -16  -4   8          0.69          3.84         4.40 o
 -14  -4   8        342.89        296.73         8.42 o
 -12  -4   8        112.73         89.49         4.69 o
 -10  -4   8        604.72        584.87        16.00 o
  -8  -4   8         74.46         69.45         3.90 o
  -6  -4   8       1029.63       1015.49        15.07 o
  -4  -4   8       1291.80       1260.53        18.50 o
  -2  -4   8        331.07        309.39         8.71 o
   0  -4   8        392.12        427.72        10.59 o
   2  -4   8        162.05        142.68         6.71 o
   4  -4   8        655.22        622.77        14.13 o
   6  -4   8        774.05        730.57        20.35 o
   8  -4   8        101.49         92.06         9.32 o
  10  -4   8        392.90        389.35        15.34 o
  12  -4   8        224.35        216.83        13.97 o
  14  -4   8        122.96        107.21        10.32 o
  16  -4   8         82.78         86.12        13.37 o
  18  -4   8         17.41          3.75        16.61 o
  20  -4   8          4.06          9.77        20.90 o
 -23  -3   8        695.02        759.89        46.62 o
 -21  -3   8        232.42        219.64        14.51 o
 -19  -3   8        560.57        577.78        16.23 o
 -17  -3   8        183.07        174.42         8.27 o
 -15  -3   8         16.84         19.70         2.73 o
 -13  -3   8        239.15        263.96         6.26 o
 -11  -3   8         51.15         53.00         2.84 o
  -9  -3   8       1388.11       1326.89        16.05 o
  -7  -3   8        494.80        478.64         7.99 o
  -5  -3   8       2699.83       2685.98        32.81 o
  -3  -3   8        188.89        210.34         6.95 o
  -1  -3   8        780.42        808.63        14.34 o
   1  -3   8        689.15        697.49        16.62 o
   3  -3   8         90.04         81.40         5.77 o
   5  -3   8        290.20        275.96         8.96 o
   7  -3   8        860.27        808.62        18.75 o
   9  -3   8         44.44         45.89         6.32 o
  11  -3   8         71.52         66.98         7.52 o
  13  -3   8        103.64        116.26        10.13 o
  15  -3   8        187.61        210.89        15.72 o
  17  -3   8         40.14         56.23        11.84 o
  19  -3   8         78.59         64.84        21.97 o
  21  -3   8          6.64         30.55        18.22 o
 -24  -2   8        185.21        182.23        12.61 o
 -22  -2   8        110.98        106.99         7.54 o
 -20  -2   8        278.11        271.61         8.94 o
 -18  -2   8        917.75        891.75        16.14 o
 -16  -2   8         21.60         18.21         4.23 o
 -14  -2   8         49.10         40.87         2.93 o
 -12  -2   8        195.37        204.05         6.15 o
 -10  -2   8       2988.86       2863.44        36.28 o
  -8  -2   8        752.43        755.07        11.16 o
  -6  -2   8       1860.12       1888.17        20.49 o
  -4  -2   8        957.81       1001.86        12.76 o
  -2  -2   8        156.38        157.36         5.17 o
   0  -2   8        499.37        465.00        11.81 o
   2  -2   8        845.37        845.69        16.21 o
   4  -2   8        754.50        810.02        16.30 o
   6  -2   8        797.72        706.31        14.27 o
   8  -2   8         88.98        100.10         6.96 o
  10  -2   8        400.94        395.20        16.17 o
  12  -2   8        406.65        419.59        16.17 o
  14  -2   8        225.14        251.04        14.18 o
  16  -2   8         87.06         96.72         9.98 o
  18  -2   8         21.00         13.39         9.61 o
  20  -2   8          6.08          0.55        12.11 o
 -27  -1   8          1.57          0.00         4.82 o
 -25  -1   8        197.59        211.68        28.94 o
 -23  -1   8        686.57        740.98        31.64 o
 -21  -1   8        296.67        290.45         9.99 o
 -19  -1   8        198.51        182.28         8.73 o
 -17  -1   8         64.74         71.50         6.65 o
 -15  -1   8        196.57        191.67        11.06 o
 -13  -1   8        248.07        265.82         6.82 o
 -11  -1   8       2998.28       2883.31        31.92 o
  -9  -1   8         35.10         36.38         1.74 o
  -7  -1   8        332.98        302.61         6.28 o
  -5  -1   8       1294.51       1196.56        15.06 o
  -3  -1   8       3592.66       3904.15        40.87 o
  -1  -1   8       1089.56       1141.56        14.30 o
   1  -1   8          9.77         14.34         1.34 o
   3  -1   8        315.09        293.04         5.67 o
   5  -1   8        270.00        253.35         5.51 o
   7  -1   8        199.88        191.48         7.71 o
   9  -1   8        192.10        177.27         6.33 o
  11  -1   8        302.56        303.16        11.72 o
  13  -1   8         46.30         50.31         7.32 o
  15  -1   8         16.87         17.12         6.53 o
  17  -1   8        339.55        337.08        17.25 o
  19  -1   8         54.78         57.31        12.31 o
  21  -1   8          3.20         20.90        19.83 o
 -26   0   8         21.45         45.01        19.29 o
 -24   0   8        140.46        154.22        17.21 o
 -22   0   8        404.25        407.90        17.56 o
 -20   0   8          8.77          7.94         4.85 o
 -18   0   8       2161.53       2119.08        39.35 o
 -16   0   8         21.01         27.68         5.26 o
 -14   0   8         15.66         15.91         2.95 o
 -12   0   8        885.32        818.67        12.49 o
 -10   0   8       1399.62       1240.94        17.25 o
  -8   0   8       3116.14       3032.00        32.49 o
  -6   0   8       1489.51       1489.84        15.71 o
  -4   0   8       1834.78       1987.07        22.21 o
  -2   0   8        341.21        353.35         5.96 o
   0   0   8       1102.62       1136.78        13.79 o
   2   0   8         14.74         13.56         1.68 o
   4   0   8        175.79        207.88         4.24 o
   6   0   8       1096.96       1073.74        13.35 o
   8   0   8         10.85          6.76         2.36 o
  10   0   8          0.46          4.11         2.87 o
  12   0   8          2.59          2.91         3.00 o
  14   0   8        634.02        612.70        14.64 o
  16   0   8          9.80         18.05         5.64 o
  18   0   8         14.54         13.37         9.83 o
  20   0   8         10.04          1.63         7.97 o
 -27   1   8          1.19         20.36        17.68 o
 -25   1   8        202.69        190.24        28.94 o
 -23   1   8        684.44        723.28        27.24 o
 -21   1   8        299.44        285.23        12.94 o
 -19   1   8        193.74        173.86        11.31 o
 -17   1   8         69.08         73.94         6.64 o
 -15   1   8        189.82        179.07         8.77 o
 -13   1   8        246.67        268.37         6.64 o
 -11   1   8       3022.80       2864.10        32.19 o
  -9   1   8         41.06         42.07         2.56 o
  -7   1   8        313.31        294.58         5.30 o
  -5   1   8       1243.10       1154.41        13.44 o
  -3   1   8       3626.09       3914.99        37.25 o
  -1   1   8       1051.36       1102.73        13.01 o
   1   1   8         11.70         14.94         1.60 o
   3   1   8        314.21        292.51         5.82 o
   5   1   8        261.46        268.92         5.83 o
   7   1   8        187.76        182.43         7.00 o
   9   1   8        195.16        174.64         7.01 o
  11   1   8        313.03        327.33        23.26 o
  13   1   8         49.79         60.30         7.87 o
  15   1   8         15.77         14.15         9.80 o
  17   1   8        340.72        313.63        22.16 o
  19   1   8         55.06         48.89         9.91 o
  21   1   8          3.43         -0.76         9.65 o
 -26   2   8         76.53         84.13        21.44 o
 -24   2   8        184.13        195.50        25.19 o
 -22   2   8        114.10        124.81        11.35 o
 -20   2   8        263.98        260.18        14.33 o
 -18   2   8        933.14        923.13        24.89 o
 -16   2   8         23.94         19.09         5.49 o
 -14   2   8         48.74         31.27         3.84 o
 -12   2   8        194.82        198.75         5.69 o
 -10   2   8       2965.81       2919.64        29.16 o
  -8   2   8        770.26        762.81         9.61 o
  -6   2   8       1903.10       1940.34        19.91 o
  -4   2   8        943.23        986.20        11.33 o
  -2   2   8        162.22        167.84         3.58 o
   0   2   8        513.54        483.45         6.26 o
   2   2   8        847.27        858.73        10.72 o
   4   2   8        762.69        838.79        11.31 o
   6   2   8        817.35        736.57        12.47 o
   8   2   8         91.07         96.12         3.60 o
  10   2   8        389.12        376.17        11.43 o
  12   2   8        398.64        447.51        16.86 o
  14   2   8        219.27        211.86        17.47 o
  16   2   8         88.45         90.10        10.31 o
  18   2   8         21.16         22.31         8.53 o
  20   2   8          5.97         34.84        33.35 o
  22   2   8         46.43         55.20        18.22 o
 -27   3   8         10.78         18.22        18.76 o
 -25   3   8         83.03         94.40        16.62 o
 -23   3   8        709.31        740.44        33.72 o
 -21   3   8        226.55        214.67        13.98 o
 -19   3   8        570.96        578.23        19.86 o
 -17   3   8        172.33        161.51        13.44 o
 -15   3   8         15.02         12.10         4.68 o
 -13   3   8        238.28        264.09         7.26 o
 -11   3   8         53.31         50.84         3.02 o
  -9   3   8       1412.80       1363.51        14.60 o
  -7   3   8        462.66        440.50         6.46 o
  -5   3   8       2691.40       2680.51        26.66 o
  -3   3   8        206.43        234.68         4.16 o
  -1   3   8        764.14        792.10         9.44 o
   1   3   8        678.25        690.90         8.51 o
   3   3   8         90.68         87.17         3.24 o
   5   3   8        286.28        271.25         5.68 o
   7   3   8        843.16        791.79        12.17 o
   9   3   8         38.97         35.64         3.19 o
  11   3   8         69.32         63.35         4.43 o
  13   3   8        109.86        109.76         5.36 o
  15   3   8        187.57        185.63        13.10 o
  17   3   8         41.04         33.34         7.63 o
  19   3   8         78.34         69.90        11.22 o
  21   3   8          6.98        -10.18        10.18 o
 -26   4   8        182.08        178.99        28.40 o
 -24   4   8          2.24          2.76         9.99 o
 -22   4   8        582.29        604.11        29.93 o
 -20   4   8        131.14        111.75        10.65 o
 -18   4   8        117.91        127.46        16.95 o
 -16   4   8          0.80          4.29         7.33 o
 -14   4   8        346.04        289.72        11.01 o
 -12   4   8        114.76         86.83         4.56 o
 -10   4   8        615.43        601.34         9.25 o
  -8   4   8         64.91         58.58         2.70 o
  -6   4   8       1017.34        991.16        11.35 o
  -4   4   8       1286.82       1260.69        12.83 o
  -2   4   8        319.27        299.36         4.73 o
   0   4   8        401.85        431.77         6.02 o
   2   4   8        164.71        148.03         3.39 o
   4   4   8        652.91        598.03         8.36 o
   6   4   8        787.06        791.35        12.38 o
   8   4   8         99.56         98.34         4.79 o
  10   4   8        400.21        434.16         9.34 o
  12   4   8        221.79        201.43         8.62 o
  14   4   8        117.56        116.02         8.28 o
  16   4   8         83.93         68.99         8.66 o
  18   4   8         17.72         20.51         7.19 o
  20   4   8          4.13         -4.01        14.20 o
 -25   5   8        111.14        145.30        18.69 o
 -23   5   8        120.72        123.43        17.21 o
 -21   5   8         59.26         64.26         9.34 o
 -19   5   8        240.20        251.54        14.42 o
 -17   5   8        225.35        231.70        16.88 o
 -15   5   8        375.40        356.88        12.59 o
 -13   5   8        185.32        167.08         9.23 o
 -11   5   8        775.60        831.22        14.71 o
  -9   5   8        664.53        551.82         8.41 o
  -7   5   8        863.32        789.87         9.36 o
  -5   5   8        912.04        941.42        11.81 o
  -3   5   8        163.96        157.06         3.76 o
  -1   5   8        439.15        402.72         5.61 o
   1   5   8        254.37        243.89         4.23 o
   3   5   8        531.48        500.15         7.28 o
   5   5   8          3.08          5.83         1.63 o
   7   5   8         20.05         16.77         2.68 o
   9   5   8        380.67        363.73         8.74 o
  11   5   8         87.01         66.93         4.82 o
  13   5   8         60.44         53.47         5.90 o
  15   5   8         86.05         96.19         9.08 o
  17   5   8         11.27          8.34         4.01 o
  19   5   8          2.63         -5.31         6.47 o
 -26   6   8         81.59         66.45        24.11 o
 -24   6   8        189.22        210.63        21.82 o
 -22   6   8        113.19        108.29        15.86 o
 -20   6   8        819.35        822.08        29.42 o
 -18   6   8         50.83         41.77         7.96 o
 -16   6   8        216.08        221.31        12.77 o
 -14   6   8         97.68         83.24         7.00 o
 -12   6   8        133.33        127.60         6.52 o
 -10   6   8        283.43        269.92         7.72 o
  -8   6   8        578.77        560.54         9.36 o
  -6   6   8        953.10        890.60        11.67 o
  -4   6   8       1114.04       1089.05        15.95 o
  -2   6   8       1133.48       1082.02        13.98 o
   0   6   8        552.31        519.12         9.11 o
   2   6   8        674.76        620.98        10.24 o
   4   6   8         76.85         66.04         3.88 o
   6   6   8        353.61        330.13         6.54 o
   8   6   8        199.18        206.86         6.93 o
  10   6   8        344.37        339.88         9.65 o
  12   6   8         14.60         13.71         4.49 o
  14   6   8        168.62        160.50         9.10 o
  16   6   8        125.02        129.89         8.92 o
  18   6   8         19.17         15.51         7.18 o
  20   6   8         32.67         42.34        16.61 o
 -23   7   8         96.12         79.68        15.48 o
 -21   7   8        108.05        125.48        16.83 o
 -19   7   8         42.83         27.30         7.59 o
 -17   7   8        121.79        137.41        10.89 o
 -15   7   8         65.36         51.64         6.54 o
 -13   7   8        158.52        158.91         9.37 o
 -11   7   8        368.89        352.42        13.87 o
  -9   7   8        771.57        677.73        11.99 o
  -7   7   8         52.29         52.12         3.25 o
  -5   7   8       1691.12       1666.60        23.67 o
  -3   7   8       2656.45       2571.78        31.81 o
  -1   7   8        305.66        301.65         7.72 o
   1   7   8        318.72        316.32         9.38 o
   3   7   8        149.35        148.65         6.39 o
   5   7   8        243.02        234.80         9.98 o
   7   7   8        137.15        117.76         4.60 o
   9   7   8        145.59        142.92         6.77 o
  11   7   8        118.80        106.50         5.87 o
  13   7   8         48.05         47.62         6.33 o
  15   7   8        204.28        205.96        14.70 o
  17   7   8         30.89         30.16         7.38 o
  19   7   8         19.02         23.58        14.47 o
 -22   8   8         17.87         37.11        12.87 o
 -20   8   8        214.61        230.10        20.83 o
 -18   8   8        235.02        274.25        21.60 o
 -16   8   8        200.90        188.57        18.84 o
 -14   8   8         17.90         15.45         5.45 o
 -12   8   8         63.36         60.33         6.69 o
 -10   8   8         35.10         35.56         4.03 o
  -8   8   8        128.32        139.95         6.14 o
  -6   8   8        271.56        294.29         6.65 o
  -4   8   8        540.09        497.52         8.81 o
  -2   8   8         72.59         71.73         5.30 o
   0   8   8         21.85         29.55         3.86 o
   2   8   8        682.92        653.67        14.86 o
   4   8   8        167.19        183.64        18.53 o
   6   8   8         75.33         74.46         6.00 o
   8   8   8         56.29         62.64         3.98 o
  10   8   8         62.43         66.47         4.41 o
  12   8   8        227.41        240.03        10.07 o
  14   8   8         57.87         69.38         7.52 o
  16   8   8          2.93          8.25         5.67 o
  18   8   8         44.36         40.64        12.23 o
 -21   9   8         29.56         24.82        13.67 o
 -19   9   8         92.83         82.64        14.38 o
 -17   9   8         77.25         98.03        23.85 o
 -15   9   8        414.10        447.04        19.16 o
 -13   9   8        430.52        386.92        17.10 o
 -11   9   8        244.22        238.54        11.44 o
  -9   9   8        322.06        361.94        12.57 o
  -7   9   8         23.19         13.50         3.62 o
  -5   9   8        382.12        400.12        10.94 o
  -3   9   8        158.80        162.28        10.39 o
  -1   9   8        101.48         89.94         3.72 o
   1   9   8        140.38        122.33         9.62 o
   3   9   8        201.42        209.77        12.70 o
   5   9   8          6.78         16.67         6.41 o
   7   9   8        326.90        328.83        16.18 o
   9   9   8        471.76        469.82        15.23 o
  11   9   8         11.38          4.63         4.87 o
  13   9   8         76.99         59.27         9.01 o
  15   9   8         12.71         25.08         9.81 o
  17   9   8          8.06         10.72        12.33 o
 -18  10   8         14.92         30.58        11.55 o
 -16  10   8         98.23         85.48        13.64 o
 -14  10   8         78.13         68.82        13.19 o
 -12  10   8        106.54        125.26        11.41 o
 -10  10   8        265.20        279.72        14.55 o
  -8  10   8        233.88        269.07        14.09 o
  -6  10   8        163.86        147.47         9.80 o
  -4  10   8        140.11        129.32         6.36 o
  -2  10   8        382.67        398.97         9.43 o
   0  10   8         10.10         16.86         7.52 o
   2  10   8        114.17        121.81        11.41 o
   4  10   8         58.40         51.53         8.12 o
   6  10   8         67.35         90.89        14.03 o
   8  10   8        158.88        171.58        18.56 o
  10  10   8         69.73         69.68         9.12 o
  12  10   8         15.63         10.32         5.58 o
  14  10   8         21.48         10.72        15.54 o
 -17  11   8         30.37         26.58         9.37 o
 -15  11   8         27.88         25.97        10.53 o
 -13  11   8          2.88         -2.59         6.69 o
 -11  11   8         27.89         44.46         8.35 o
  -9  11   8        230.71        240.27        16.97 o
  -7  11   8        322.39        313.76        20.53 o
  -5  11   8         24.14         23.21         4.38 o
  -3  11   8        279.20        257.84        11.22 o
  -1  11   8        231.53        218.83         7.97 o
   1  11   8        108.28         99.79         9.83 o
   3  11   8         66.99         73.23        12.44 o
   5  11   8         24.16         24.76        10.79 o
   7  11   8         36.76         28.94        12.13 o
   9  11   8         24.03         10.89        11.96 o
  11  11   8         26.18         30.33         6.07 o
  13  11   8         74.14         65.91        12.33 o
 -14  12   8         31.46         32.73         7.81 o
 -12  12   8         43.31         42.25        10.75 o
 -10  12   8          1.60          8.16         5.67 o
  -8  12   8         23.97         28.05         5.98 o
  -6  12   8          3.25         -0.37         5.34 o
  -4  12   8        194.57        198.32         9.51 o
  -2  12   8        282.09        299.22        31.75 o
   0  12   8          1.27          7.05         6.42 o
   2  12   8          8.55          5.24        17.68 o
   4  12   8         92.77        110.06        19.29 o
   6  12   8        154.22        145.58        24.11 o
   8  12   8        159.27        193.98        29.21 o
  10  12   8          1.43         -3.29         5.16 o
 -13  13   8         13.16          0.00        15.00 o
 -11  13   8         61.70         73.40        12.35 o
  -9  13   8         48.92         62.31         9.82 o
  -7  13   8        147.77        195.91        13.18 o
  -5  13   8         44.79         36.27         7.20 o
  -3  13   8         10.98          7.89         7.30 o
  -1  13   8        118.52        112.24         8.47 o
   1  13   8         56.16         52.22         7.65 o
   3  13   8         23.35         27.22         5.75 o
   5  13   8         71.12         72.34        21.97 o
   7  13   8        158.08        121.65        25.19 o
   9  13   8         24.28         11.25         7.50 o
 -12  14   8         68.56        100.75        20.90 o
 -10  14   8         95.09        102.89        20.90 o
  -8  14   8         52.24         54.66        15.54 o
  -6  14   8         15.42         28.40        12.86 o
  -4  14   8         26.51         31.08        11.79 o
  -2  14   8          2.11          1.61         8.57 o
   0  14   8         51.78         61.46         7.76 o
   2  14   8         16.87         18.93         4.33 o
   4  14   8         33.06         27.23        14.20 o
 -12 -10   9        224.49        281.88        29.47 o
 -10 -10   9        126.28        121.11        20.36 o
  -8 -10   9         22.47         30.55        12.33 o
 -15  -9   9         55.99         76.63        19.83 o
 -13  -9   9         98.65        114.14        20.90 o
 -11  -9   9        312.99        346.72        31.62 o
  -9  -9   9        134.02        152.73        20.90 o
  -7  -9   9        117.21        125.93        17.68 o
  -5  -9   9        156.73        144.69        18.22 o
 -16  -8   9         95.60         73.42        19.29 o
 -14  -8   9        163.89        154.87        23.04 o
 -12  -8   9         29.49         43.41        14.47 o
 -10  -8   9         13.54         24.11        12.33 o
  -8  -8   9         51.41         47.69        12.86 o
  -6  -8   9        218.83        222.39        21.44 o
  -4  -8   9         63.08         79.85        12.86 o
  -2  -8   9        653.49        673.08        31.62 o
   2  -8   9         70.08         85.79         7.28 o
   4  -8   9        134.75        137.60         9.79 o
   6  -8   9        213.73        206.32        15.00 o
   8  -8   9        128.18        152.73        14.47 o
  10  -8   9         70.18         48.77        15.00 o
  12  -8   9         65.19         91.10        19.29 o
 -17  -7   9         58.29         63.77        17.68 o
 -15  -7   9        173.85        166.13        23.58 o
 -13  -7   9        136.93        152.73        21.44 o
 -11  -7   9        455.92        453.36        30.55 o
  -9  -7   9        207.63        159.16        19.29 o
  -7  -7   9         25.43         17.15         9.65 o
  -5  -7   9          3.53          6.05         4.31 o
  -3  -7   9       2036.43       1966.44        48.31 o
  -1  -7   9        496.59        518.25        18.83 o
   1  -7   9        602.46        561.29        20.36 o
   3  -7   9        425.70        395.94        14.50 o
   5  -7   9        204.07        191.69        11.02 o
   7  -7   9        147.38        144.81        10.46 o
   9  -7   9        318.58        304.63        15.08 o
  11  -7   9         38.87         30.51        17.68 o
  13  -7   9        172.51        214.45        21.17 o
 -18  -6   9        740.42        745.96        46.09 o
 -16  -6   9         16.51         19.83        11.79 o
 -14  -6   9       1372.60       1346.15        61.63 o
 -12  -6   9        743.49        637.71        37.51 o
 -10  -6   9        326.27        312.22        15.96 o
  -8  -6   9       1439.93       1444.08        27.53 o
  -6  -6   9        715.02        689.02        16.18 o
  -4  -6   9         26.92         19.21         3.71 o
  -2  -6   9        399.06        409.49        13.28 o
   0  -6   9        160.54        164.49        10.44 o
   2  -6   9        322.13        333.52        12.93 o
   4  -6   9        387.63        416.70        15.14 o
   6  -6   9         37.52         30.38         9.26 o
   8  -6   9         38.94         42.21         7.19 o
  10  -6   9        139.61        136.17        10.83 o
  12  -6   9        358.66        399.32        28.13 o
  14  -6   9         20.14         29.03        24.11 o
  16  -6   9         66.53         38.58        18.76 o
  18  -6   9         15.81         15.54        19.83 o
 -21  -5   9        250.43        261.51        35.37 o
 -19  -5   9         74.72        114.14        20.90 o
 -17  -5   9        388.25        377.80        30.01 o
 -15  -5   9         75.54         66.66         7.79 o
 -13  -5   9        284.50        279.31        12.03 o
 -11  -5   9        863.34        755.36        15.63 o
  -9  -5   9         80.36         88.16         4.78 o
  -7  -5   9        185.92        186.06         8.46 o
  -5  -5   9        654.42        609.35        15.40 o
  -3  -5   9       4375.16       4136.11        68.51 o
  -1  -5   9        496.36        447.90        13.11 o
   1  -5   9         39.07         35.56         5.66 o
   3  -5   9        145.55        171.86        10.16 o
   5  -5   9          3.15          3.37         4.55 o
   7  -5   9         75.09         61.75         7.64 o
   9  -5   9          3.37          5.08         5.52 o
  11  -5   9         39.85         46.93         7.75 o
  13  -5   9        119.93        126.39        15.26 o
  15  -5   9          3.13          5.77        12.33 o
  17  -5   9         20.58         16.61        16.08 o
 -22  -4   9         42.24         66.99        23.04 o
 -20  -4   9       1492.76       1450.35        44.38 o
 -18  -4   9         23.16         22.96         6.18 o
 -16  -4   9        512.72        521.03        12.97 o
 -14  -4   9        268.62        242.95         9.03 o
 -12  -4   9        262.68        258.35        12.14 o
 -10  -4   9         29.61         23.57         3.33 o
  -8  -4   9        265.66        280.12         7.50 o
  -6  -4   9       1593.85       1590.67        28.13 o
  -4  -4   9       1179.33       1094.12        19.08 o
  -2  -4   9       1316.36       1264.81        28.55 o
   0  -4   9        425.56        431.27        12.43 o
   2  -4   9        221.20        194.32        12.93 o
   4  -4   9        137.45        137.57         9.14 o
   6  -4   9        467.75        470.85        16.13 o
   8  -4   9          3.08         -0.85         4.54 o
  10  -4   9         22.81         21.91         6.26 o
  12  -4   9        259.77        297.47        15.53 o
  14  -4   9         89.11         89.95        13.73 o
  16  -4   9          9.18         10.84         9.91 o
  18  -4   9         33.03         32.15        18.76 o
 -23  -3   9        141.75        139.33        12.33 o
 -21  -3   9         82.98         98.83        10.39 o
 -19  -3   9        244.34        271.46        16.36 o
 -17  -3   9        249.10        232.53        10.96 o
 -15  -3   9       1599.63       1540.21        26.81 o
 -13  -3   9       1674.66       1482.18        25.32 o
 -11  -3   9        415.88        371.39         8.26 o
  -9  -3   9         90.09        100.85         5.73 o
  -7  -3   9        925.53        894.16        17.73 o
  -5  -3   9        566.28        510.57         9.34 o
  -3  -3   9       1234.85       1279.56        21.15 o
  -1  -3   9        307.45        319.35         9.27 o
   1  -3   9        208.62        210.37        16.63 o
   3  -3   9         90.30        105.48         9.44 o
   5  -3   9       1380.31       1367.98        27.68 o
   7  -3   9        273.36        268.34        12.59 o
   9  -3   9         60.19         59.61         7.54 o
  11  -3   9        284.66        288.96        14.65 o
  13  -3   9        220.24        235.30        14.10 o
  15  -3   9         25.61          6.15        11.79 o
  17  -3   9         48.07         56.42        13.40 o
  19  -3   9         23.47         17.68        18.76 o
 -26  -2   9        248.96        249.19        13.93 o
 -24  -2   9        167.24        145.76        15.54 o
 -22  -2   9        513.98        559.62        18.24 o
 -20  -2   9       1020.48       1071.45        20.32 o
 -18  -2   9        539.46        540.69        11.51 o
 -16  -2   9        387.62        381.19         9.54 o
 -14  -2   9         99.00        111.16         6.82 o
 -12  -2   9        654.97        561.45        11.36 o
 -10  -2   9         54.96         62.97         3.94 o
  -8  -2   9         73.22         78.63         3.58 o
  -6  -2   9       1441.22       1379.76        15.79 o
  -4  -2   9       2753.31       2633.81        31.56 o
  -2  -2   9       3113.95       2874.31        55.14 o
   0  -2   9        573.94        507.89         9.71 o
   2  -2   9        786.79        816.68        16.40 o
   4  -2   9        325.43        311.85         9.46 o
   6  -2   9        645.60        618.16        18.88 o
   8  -2   9        241.68        265.63        10.94 o
  10  -2   9        159.83        157.69        10.54 o
  12  -2   9        163.42        157.58        11.35 o
  14  -2   9         26.83         37.88         9.64 o
  16  -2   9          4.45         12.38         9.07 o
  18  -2   9         16.01         13.21         9.78 o
  20  -2   9          2.64         42.34        19.83 o
 -27  -1   9        216.19        211.68        17.68 o
 -23  -1   9          0.57          0.99         9.45 o
 -21  -1   9        374.29        392.93        10.82 o
 -19  -1   9        376.99        381.54        11.84 o
 -17  -1   9        422.59        406.47        12.41 o
 -15  -1   9        868.26        860.25        18.75 o
 -13  -1   9       2525.44       2207.75        32.46 o
 -11  -1   9        436.69        447.24         7.11 o
  -9  -1   9        320.42        292.09         7.76 o
  -7  -1   9       1259.93       1270.44        17.14 o
  -5  -1   9       4059.01       3871.94        43.20 o
  -3  -1   9         67.74         73.65         3.05 o
  -1  -1   9       3315.41       3421.67        36.40 o
   1  -1   9         10.75         15.44         1.39 o
   3  -1   9        787.36        889.26        13.16 o
   5  -1   9        432.43        412.38         7.57 o
   7  -1   9         61.02         63.38         5.39 o
   9  -1   9         33.13         29.99         5.12 o
  11  -1   9        371.71        371.15        13.33 o
  13  -1   9         58.05         60.72         8.15 o
  15  -1   9          6.50          3.49         6.38 o
  17  -1   9        275.66        258.83        20.59 o
  19  -1   9         27.70         25.86        21.44 o
 -26   0   9        119.72        124.86        24.65 o
 -24   0   9         22.71         -2.55         9.23 o
 -22   0   9        167.71        185.48        11.68 o
 -20   0   9       1251.01       1326.42        25.80 o
 -18   0   9        605.01        585.97        20.81 o
 -16   0   9        763.80        777.21        19.80 o
 -14   0   9         50.21         65.56         5.07 o
 -12   0   9        327.54        273.31         7.14 o
 -10   0   9        201.79        161.54         5.12 o
  -8   0   9        886.62        837.03        11.25 o
  -6   0   9        333.36        330.82         7.16 o
  -4   0   9       4525.91       4412.31        46.26 o
  -2   0   9        128.71        133.42         4.04 o
   0   0   9       1010.90        938.82        12.16 o
   2   0   9          2.34          6.14         1.53 o
   4   0   9          6.55          9.23         1.73 o
   6   0   9          0.11          0.89         1.96 o
   8   0   9         10.59          5.90         2.37 o
  10   0   9        374.50        366.96        10.35 o
  12   0   9        125.57        118.02         5.75 o
  14   0   9        111.90        109.17         5.89 o
  16   0   9          5.10         -2.72         8.84 o
  18   0   9        177.45        170.94        17.54 o
  20   0   9         29.55          0.00        12.06 o
 -27   1   9        217.45        236.86        33.23 o
 -25   1   9         81.01         87.35        21.44 o
 -23   1   9          1.03          1.94         7.91 o
 -21   1   9        369.60        410.43        14.94 o
 -19   1   9        393.29        413.19        15.77 o
 -17   1   9        393.04        365.48        12.59 o
 -15   1   9        860.09        861.78        21.89 o
 -13   1   9       2542.71       2214.97        29.03 o
 -11   1   9        441.57        440.34         8.02 o
  -9   1   9        325.43        300.89         6.49 o
  -7   1   9       1224.87       1206.71        13.88 o
  -5   1   9       4083.71       3867.41        37.30 o
  -3   1   9         62.14         64.54         2.46 o
  -1   1   9       3363.51       3447.60        35.16 o
   1   1   9          9.11         13.68         1.62 o
   3   1   9        798.37        878.39        11.95 o
   5   1   9        426.59        418.12        10.05 o
   7   1   9         62.40         60.47         4.90 o
   9   1   9         36.05         36.50         5.59 o
  11   1   9        371.87        391.26        15.88 o
  13   1   9         52.80         47.58         8.41 o
  15   1   9          5.24          1.25         8.47 o
  17   1   9        275.53        246.84        20.08 o
  19   1   9         27.13         29.89         5.23 o
  21   1   9         18.62         22.51        16.08 o
 -26   2   9        248.89        291.52        35.37 o
 -24   2   9        166.52        171.81        22.24 o
 -22   2   9        517.60        507.24        21.24 o
 -20   2   9       1025.21       1087.18        30.41 o
 -18   2   9        537.58        512.19        17.97 o
 -16   2   9        412.38        432.93        11.92 o
 -14   2   9         88.60         86.61         5.51 o
 -12   2   9        648.38        551.23         9.64 o
 -10   2   9         55.11         67.38         3.29 o
  -8   2   9         69.59         69.24         3.02 o
  -6   2   9       1473.29       1390.25        15.32 o
  -4   2   9       2782.99       2659.68        26.44 o
  -2   2   9       3050.88       2854.89        28.19 o
   0   2   9        566.13        502.91         7.53 o
   2   2   9        766.21        820.08        11.30 o
   4   2   9        326.00        320.11         6.31 o
   6   2   9        645.88        591.96         9.24 o
   8   2   9        236.45        231.29         9.07 o
  10   2   9        165.25        154.16         9.51 o
  12   2   9        162.69        155.67        11.53 o
  14   2   9         30.03         27.31         7.32 o
  16   2   9          4.98         13.08         9.93 o
  18   2   9         15.12          8.22         8.19 o
  20   2   9          2.63         13.47        11.79 o
 -27   3   9          3.67        -13.40        13.40 o
 -25   3   9         29.14         49.87        17.95 o
 -23   3   9        136.65        138.27        17.38 o
 -21   3   9         89.01        109.64        12.18 o
 -19   3   9        238.21        229.64        13.32 o
 -17   3   9        248.40        245.22        12.98 o
 -15   3   9       1571.86       1497.20        34.69 o
 -13   3   9       1710.02       1490.89        22.75 o
 -11   3   9        409.88        363.36         7.82 o
  -9   3   9         88.11         91.03         4.92 o
  -7   3   9        924.60        894.15        11.09 o
  -5   3   9        562.23        485.02         7.19 o
  -3   3   9       1223.37       1245.14        14.01 o
  -1   3   9        324.28        334.06         7.12 o
   1   3   9        226.43        217.73         4.61 o
   3   3   9         94.60        115.03         3.98 o
   5   3   9       1378.85       1408.79        17.66 o
   7   3   9        276.02        279.78         7.10 o
   9   3   9         62.46         65.26         4.22 o
  11   3   9        289.38        284.68         7.65 o
  13   3   9        215.19        200.19        15.74 o
  15   3   9         25.38         33.47         8.24 o
  17   3   9         46.90         45.84         8.48 o
  19   3   9         22.55         22.49        12.49 o
 -26   4   9        269.88        294.01        48.50 o
 -24   4   9         51.53         33.99        13.45 o
 -22   4   9         44.92         39.39        15.00 o
 -20   4   9       1504.74       1576.53        37.94 o
 -18   4   9         18.12         21.39        10.62 o
 -16   4   9        509.99        531.30        17.98 o
 -14   4   9        273.20        250.80        11.45 o
 -12   4   9        267.17        243.75         7.70 o
 -10   4   9         29.50         21.59         2.61 o
  -8   4   9        259.38        281.29         5.84 o
  -6   4   9       1609.86       1627.96        17.70 o
  -4   4   9       1223.60       1135.05        13.01 o
  -2   4   9       1311.25       1291.95        14.38 o
   0   4   9        417.03        414.66         6.80 o
   2   4   9        212.69        177.04         4.24 o
   4   4   9        131.73        125.96         4.30 o
   6   4   9        469.00        460.26         9.56 o
   8   4   9          2.58          3.62         2.61 o
  10   4   9         22.06         23.26         4.48 o
  12   4   9        263.21        265.10         9.40 o
  14   4   9         84.62         84.84        13.18 o
  16   4   9          9.93          7.92         6.33 o
  18   4   9         32.16         41.21         8.36 o
 -25   5   9         17.70          8.85        11.35 o
 -23   5   9          6.05          5.40        11.14 o
 -21   5   9        253.52        230.49        20.59 o
 -19   5   9         76.40         86.11         9.60 o
 -17   5   9        384.69        377.35        15.84 o
 -15   5   9         78.03         66.56         6.80 o
 -13   5   9        273.26        253.78        11.06 o
 -11   5   9        866.96        768.28        15.35 o
  -9   5   9         82.44         92.74         4.07 o
  -7   5   9        175.60        181.44         5.02 o
  -5   5   9        678.01        650.88         8.86 o
  -3   5   9       4339.77       4112.72        41.90 o
  -1   5   9        510.47        467.89         7.28 o
   1   5   9         36.98         29.65         2.93 o
   3   5   9        148.56        169.07         4.40 o
   5   5   9          3.49          4.17         2.01 o
   7   5   9         75.58         78.61         4.43 o
   9   5   9          2.77          2.55         3.24 o
  11   5   9         42.50         49.86         5.99 o
  13   5   9        118.06        139.88         8.04 o
  15   5   9          2.46          2.24         3.70 o
  17   5   9         19.99         26.74         7.82 o
  19   5   9         41.06         50.37        20.36 o
 -24   6   9         16.31         45.74        14.20 o
 -22   6   9        123.01        109.12        16.40 o
 -20   6   9        150.01        161.01        17.80 o
 -18   6   9        728.18        745.90        23.73 o
 -16   6   9         18.61         19.02         6.07 o
 -14   6   9       1384.11       1406.35        29.42 o
 -12   6   9        746.60        697.50        16.14 o
 -10   6   9        326.39        314.92         9.31 o
  -8   6   9       1440.14       1448.52        19.74 o
  -6   6   9        728.74        700.11        11.26 o
  -4   6   9         30.22         30.67         2.55 o
  -2   6   9        411.99        444.32         9.25 o
   0   6   9        151.61        156.23         3.96 o
   2   6   9        310.97        323.17         5.79 o
   4   6   9        392.79        408.18         7.53 o
   6   6   9         37.67         41.95         4.39 o
   8   6   9         39.98         48.32         4.30 o
  10   6   9        139.79        139.02         6.96 o
  12   6   9        361.94        356.00        12.02 o
  14   6   9         19.94         16.26         5.38 o
  16   6   9         64.63         63.41         6.89 o
  18   6   9         15.11          1.79         9.02 o
  20   6   9         75.80         97.53        23.58 o
 -23   7   9         20.98         16.23        11.46 o
 -21   7   9        266.45        242.38        21.21 o
 -19   7   9         75.52         73.31        13.04 o
 -17   7   9         60.31         69.86         8.70 o
 -15   7   9        167.83        194.89        12.14 o
 -13   7   9        131.78        116.57         8.44 o
 -11   7   9        458.75        409.14        12.10 o
  -9   7   9        204.74        174.04         7.23 o
  -7   7   9         28.14         20.89         2.83 o
  -5   7   9          2.58          3.87         2.12 o
  -3   7   9       2053.30       1884.86        23.98 o
  -1   7   9        479.47        490.82         8.69 o
   1   7   9        616.12        583.43        14.04 o
   3   7   9        418.65        407.23        11.50 o
   5   7   9        205.87        187.93         7.07 o
   7   7   9        148.34        145.68         6.16 o
   9   7   9        316.11        316.61        13.82 o
  11   7   9         41.05         44.82         5.07 o
  13   7   9        173.07        171.48         9.39 o
  15   7   9        134.71        116.73         8.50 o
  17   7   9         72.90         81.38        11.65 o
 -22   8   9        101.55         93.88        16.24 o
 -20   8   9         81.45         87.83        15.03 o
 -18   8   9        186.84        204.20        23.50 o
 -16   8   9         93.37         98.32        13.32 o
 -14   8   9        169.93        173.08        10.51 o
 -12   8   9         28.08         39.25         6.05 o
 -10   8   9         13.46         14.85         4.27 o
  -8   8   9         52.73         44.42         3.98 o
  -6   8   9        222.42        213.13         6.66 o
  -4   8   9         60.97         57.72         4.00 o
  -2   8   9        663.37        677.99        14.26 o
   0   8   9         51.40         51.73         4.71 o
   2   8   9         66.54         72.36         5.57 o
   4   8   9        136.16        121.26         6.18 o
   6   8   9        214.03        220.82         9.56 o
   8   8   9        129.56        138.03         5.82 o
  10   8   9         67.87         65.68         4.68 o
  12   8   9         67.50         69.24         7.22 o
  14   8   9         73.49         66.71         7.02 o
  16   8   9          9.70         13.80         6.90 o
 -21   9   9        193.12        178.45        31.62 o
 -19   9   9         36.64         29.00        11.35 o
 -17   9   9         59.26         54.03        12.50 o
 -15   9   9         57.49         80.32        11.29 o
 -13   9   9         95.14        115.65         9.26 o
 -11   9   9        314.65        302.56        12.83 o
  -9   9   9        134.96        133.49         8.77 o
  -7   9   9        117.50        110.65         7.47 o
  -5   9   9        159.49        159.76         7.08 o
  -3   9   9        207.78        203.98         6.68 o
  -1   9   9         43.23         40.61         7.09 o
   1   9   9        254.51        285.36        14.38 o
   3   9   9         22.82         17.15         6.41 o
   5   9   9         73.67         56.00         8.78 o
   7   9   9        102.15        102.92        10.28 o
   9   9   9         12.34         20.22         4.49 o
  11   9   9         49.78         51.56         6.85 o
  13   9   9        209.84        209.04        16.80 o
  15   9   9        246.46        271.70        25.19 o
 -18  10   9        118.45        114.88        16.61 o
 -16  10   9         61.79         70.18        13.04 o
 -14  10   9         84.23        111.41        11.51 o
 -12  10   9        222.64        227.20        14.71 o
 -10  10   9        126.58        127.86         9.15 o
  -8  10   9         22.68         20.35         5.09 o
  -6  10   9        118.07        124.95         6.88 o
  -4  10   9        405.60        417.45        10.87 o
  -2  10   9        208.12        216.37         6.81 o
   0  10   9         25.25         26.98         5.26 o
   2  10   9         23.10         37.04         7.51 o
   4  10   9         16.28          8.08         9.77 o
   6  10   9        154.27        171.95        18.18 o
   8  10   9          3.93          7.20         6.03 o
  10  10   9          4.29          0.86         4.54 o
  12  10   9         41.13         49.15         9.65 o
  14  10   9        132.62        128.08        17.15 o
 -17  11   9        106.81        172.56        28.94 o
 -15  11   9          0.15          7.70         9.38 o
 -13  11   9          0.36         -0.47         6.96 o
 -11  11   9         81.03         67.31         9.60 o
  -9  11   9          5.18          9.85         6.40 o
  -7  11   9        196.38        201.66        12.96 o
  -5  11   9        145.95        170.92         8.78 o
  -3  11   9        164.88        143.75         6.15 o
  -1  11   9        229.72        246.31        14.56 o
   1  11   9         79.57         97.90        13.96 o
   3  11   9        195.26        189.60        18.69 o
   5  11   9        131.92        186.18        23.04 o
   7  11   9          6.18          6.83        19.83 o
   9  11   9         89.10         85.53         7.73 o
  11  11   9          1.12          6.51         6.50 o
 -14  12   9        145.86        150.95        13.70 o
 -12  12   9         15.15         13.58         8.12 o
 -10  12   9         40.84         51.16         7.81 o
  -8  12   9         60.10         68.50         7.55 o
  -6  12   9         33.45         24.91         6.19 o
  -4  12   9         10.54         15.19         5.72 o
  -2  12   9        191.91        162.54         9.53 o
   0  12   9        154.32        171.89        10.36 o
   2  12   9         85.12         88.84        14.79 o
   4  12   9         39.34         33.13        11.97 o
   6  12   9          3.76         -2.93        10.04 o
   8  12   9         21.61         27.33        17.68 o
  10  12   9         12.86          9.50         5.65 o
 -13  13   9         16.91         30.55        16.61 o
 -11  13   9         40.65         49.84        16.61 o
  -9  13   9         32.10         25.60         9.14 o
  -7  13   9         77.05         61.53         8.88 o
  -5  13   9         27.50         52.01        10.40 o
  -3  13   9         45.96         44.20        13.67 o
  -1  13   9         49.71         47.23         8.23 o
   1  13   9         49.78         45.70         8.88 o
   3  13   9         37.81         57.34        19.83 o
   5  13   9         41.84         14.47        17.68 o
 -12  14   9          1.22          3.75        13.93 o
 -10  14   9         36.71         58.95        17.15 o
  -8  14   9         53.58         53.05        15.54 o
  -6  14   9         66.32         77.17        15.54 o
  -4  14   9          7.42         13.40        10.18 o
  -2  14   9         54.56         54.12        11.25 o
   0  14   9          1.73          0.18         5.11 o
   2  14   9         32.81         35.44         5.65 o
 -12 -10  10        106.01        137.19        22.51 o
 -10 -10  10        156.07        158.09        22.51 o
  -8 -10  10        214.09        231.50        25.19 o
 -13  -9  10         37.14         60.56        16.61 o
 -11  -9  10          2.85        -10.18        10.18 o
  -9  -9  10        300.59        308.14        28.94 o
  -7  -9  10         23.32         30.01        11.79 o
  -5  -9  10        355.65        392.81        28.40 o
 -16  -8  10        103.00         75.56        19.29 o
 -14  -8  10        449.83        423.35        33.76 o
 -12  -8  10         59.57         81.45        17.68 o
 -10  -8  10        130.59        145.76        20.36 o
  -8  -8  10        209.04        207.39        22.51 o
  -6  -8  10        317.82        294.74        23.58 o
  -4  -8  10        242.85        256.15        22.51 o
   0  -8  10        666.54        676.83        25.19 o
   2  -8  10         39.21         46.62         8.04 o
   4  -8  10         55.43         70.74         9.65 o
   6  -8  10        100.70        120.04        12.86 o
   8  -8  10         23.04         21.44        13.93 o
  10  -8  10         85.09         39.12        15.00 o
  12  -8  10         31.61         35.90        15.54 o
 -17  -7  10        163.17        140.40        24.11 o
 -15  -7  10        519.32        561.61        36.98 o
 -13  -7  10        330.00        358.51        31.62 o
 -11  -7  10        271.50        275.98        26.26 o
  -9  -7  10        184.48        189.70        21.44 o
  -7  -7  10         76.59         66.99        13.40 o
  -5  -7  10         34.32         35.49         6.98 o
  -3  -7  10        239.57        240.33        10.26 o
  -1  -7  10        236.86        255.65        13.15 o
   1  -7  10         14.41         15.43         7.50 o
   3  -7  10        968.52       1001.70        25.85 o
   5  -7  10       1133.50       1075.75        27.82 o
   7  -7  10        329.75        344.01        19.21 o
   9  -7  10        121.84        137.30        15.79 o
  11  -7  10         53.81         69.19        13.35 o
  13  -7  10        347.84        332.10        24.70 o
 -18  -6  10        490.96        485.51        36.98 o
 -16  -6  10         37.99         31.08        15.54 o
 -14  -6  10        416.55        385.30        29.47 o
 -12  -6  10        523.93        475.33        32.15 o
 -10  -6  10        222.06        221.15         8.92 o
  -8  -6  10       2382.65       2225.94        45.32 o
  -6  -6  10       1525.21       1430.93        31.48 o
  -4  -6  10        449.80        393.82        19.34 o
  -2  -6  10        281.47        291.28        11.48 o
   0  -6  10       1114.32       1070.63        22.17 o
   2  -6  10        154.23        144.77         9.95 o
   4  -6  10         50.94         39.14         6.82 o
   6  -6  10        196.75        206.47        12.30 o
   8  -6  10         50.93         57.15         8.10 o
  10  -6  10         10.78          9.26         8.85 o
  12  -6  10         54.29         56.67        12.21 o
  14  -6  10        155.91        169.00        24.92 o
  16  -6  10         12.02          0.00        17.68 o
 -19  -5  10        178.18        189.17        25.72 o
 -17  -5  10        398.35        391.62        27.87 o
 -15  -5  10        857.12        848.00        30.81 o
 -13  -5  10        405.69        402.76        11.44 o
 -11  -5  10        815.58        781.16        18.30 o
  -9  -5  10        122.57        119.82         7.74 o
  -7  -5  10         42.21         33.33         5.84 o
  -5  -5  10        313.96        267.23        13.13 o
  -3  -5  10       1727.74       1698.56        37.45 o
  -1  -5  10        629.49        598.42        17.50 o
   1  -5  10       1497.07       1423.45        33.62 o
   3  -5  10       1354.92       1303.27        30.76 o
   5  -5  10         70.05         59.84         9.14 o
   7  -5  10         44.81         61.52         7.70 o
   9  -5  10        207.77        237.54        13.96 o
  11  -5  10        109.87        111.95        15.27 o
  13  -5  10        140.32        155.07        21.44 o
  15  -5  10        157.06        165.36        18.08 o
  17  -5  10          7.26         31.08        19.83 o
 -22  -4  10        345.20        346.18        17.68 o
 -20  -4  10         76.03         68.70         9.09 o
 -18  -4  10        875.20        835.66        30.49 o
 -16  -4  10         16.57         14.30         4.35 o
 -14  -4  10         70.95         95.63        11.43 o
 -12  -4  10        511.29        495.81        17.89 o
 -10  -4  10        148.83        145.40        16.34 o
  -8  -4  10        351.34        313.24        19.83 o
  -6  -4  10        919.65        891.47        28.73 o
  -4  -4  10       1233.64       1123.35        23.68 o
  -2  -4  10        115.85        117.76         8.17 o
   0  -4  10        522.84        487.01        30.67 o
   2  -4  10        681.15        646.56        19.07 o
   4  -4  10         51.14         33.77         5.73 o
   6  -4  10         62.45         54.66         7.17 o
   8  -4  10        166.31        160.97        22.40 o
  10  -4  10         10.81         25.03         7.87 o
  12  -4  10         28.76         42.37        11.79 o
  14  -4  10          5.96          9.00        16.61 o
  16  -4  10         28.53         30.22        11.18 o
 -23  -3  10         17.36         19.83         7.50 o
 -21  -3  10         51.30         67.52        18.22 o
 -19  -3  10        259.78        293.26        21.97 o
 -17  -3  10       1376.04       1378.42        27.93 o
 -15  -3  10          5.46          1.05         3.79 o
 -13  -3  10        834.85        824.47        20.84 o
 -11  -3  10       1207.47        974.96        23.55 o
  -9  -3  10       1660.12       1436.64        27.54 o
  -7  -3  10       2463.62       2376.41        38.71 o
  -5  -3  10       1115.84       1046.70        20.49 o
  -3  -3  10       1795.31       1751.91        27.35 o
  -1  -3  10       1042.92       1019.15        21.85 o
   1  -3  10       2464.54       2277.59        40.73 o
   3  -3  10        570.27        481.50        15.74 o
   5  -3  10         25.44         33.71         6.04 o
   7  -3  10         59.97         52.04         7.01 o
   9  -3  10         84.26         92.83         9.20 o
  11  -3  10        157.20        156.56        11.63 o
  13  -3  10        245.91        263.86        26.19 o
  15  -3  10         82.91         72.01        13.42 o
  17  -3  10         93.53        174.81        18.73 o
 -26  -2  10        166.74        180.06        15.54 o
 -22  -2  10        598.12        636.55        27.97 o
 -20  -2  10        344.65        362.71        18.18 o
 -18  -2  10        218.76        211.42        10.04 o
 -16  -2  10        665.14        668.06        19.78 o
 -14  -2  10         94.50        119.41        11.73 o
 -12  -2  10       2583.70       2473.38        39.70 o
 -10  -2  10        676.24        651.79        12.18 o
  -8  -2  10        190.43        179.78         5.76 o
  -6  -2  10       1247.55       1144.46        15.83 o
  -4  -2  10        948.64        886.54        14.97 o
  -2  -2  10        196.53        184.49         7.45 o
   0  -2  10        715.44        688.31        17.65 o
   2  -2  10       1797.22       1604.26        28.21 o
   4  -2  10        192.91        179.70        10.36 o
   6  -2  10          1.71         -0.45         3.52 o
   8  -2  10        827.65        810.88        23.30 o
  10  -2  10          0.81          3.76         5.13 o
  12  -2  10         29.65         34.35         7.17 o
  14  -2  10        153.98        157.34        12.59 o
  16  -2  10         39.34         36.25        11.96 o
  18  -2  10         54.35         65.79        14.65 o
 -23  -1  10         40.46         27.60         6.88 o
 -21  -1  10         80.31         94.88         6.14 o
 -19  -1  10        760.27        801.29        19.60 o
 -17  -1  10       1083.65       1032.07        22.33 o
 -15  -1  10        460.50        468.08        12.35 o
 -13  -1  10        738.39        795.34        14.42 o
 -11  -1  10        429.58        344.34         8.75 o
  -9  -1  10         48.57         46.39         3.38 o
  -7  -1  10       5637.96       5367.12        67.36 o
  -5  -1  10       1248.60       1260.23        16.56 o
  -3  -1  10       3037.32       2994.24        34.29 o
  -1  -1  10        995.63        956.66        14.87 o
   1  -1  10       2197.74       1978.38        24.79 o
   3  -1  10        341.12        311.33         7.56 o
   5  -1  10        902.84        971.95        21.26 o
   7  -1  10          8.52         10.15         4.39 o
   9  -1  10         80.08         72.29         6.82 o
  11  -1  10         22.20         16.79         6.86 o
  13  -1  10        358.09        357.94        17.35 o
  15  -1  10         11.30         -0.68         6.84 o
  17  -1  10        343.83        376.02        25.86 o
  19  -1  10         10.25         11.79        14.47 o
 -24   0  10         40.25         42.34        17.15 o
 -22   0  10         81.44         90.44        11.65 o
 -20   0  10         55.37         64.63         7.03 o
 -18   0  10        545.70        552.86        15.85 o
 -16   0  10         32.74         31.27         5.31 o
 -14   0  10        333.93        401.40        11.77 o
 -12   0  10        302.82        275.65         7.47 o
 -10   0  10       1965.52       1750.68        20.81 o
  -8   0  10        272.75        285.44         6.53 o
  -6   0  10        978.25        886.74        12.94 o
  -4   0  10          1.80          4.45         1.81 o
  -2   0  10       1599.39       1510.46        18.20 o
   0   0  10        381.43        347.23         6.43 o
   2   0  10       3818.82       3489.44        44.36 o
   4   0  10        654.91        522.93         9.79 o
   6   0  10        226.23        246.47         7.79 o
   8   0  10         21.15         22.34         2.98 o
  10   0  10        179.89        190.06         6.85 o
  12   0  10         46.30         43.29         3.65 o
  14   0  10         69.30         69.25        20.36 o
  16   0  10        172.28        179.99        18.18 o
  18   0  10         90.11         72.49        21.44 o
  20   0  10        169.64        160.23        26.79 o
 -25   1  10        257.00        272.77        32.15 o
 -23   1  10         40.63         41.70         9.25 o
 -21   1  10         80.61         94.45         9.42 o
 -19   1  10        760.64        815.77        20.50 o
 -17   1  10       1106.43       1069.98        23.64 o
 -15   1  10        437.50        440.19        13.24 o
 -13   1  10        773.50        827.51        15.45 o
 -11   1  10        425.23        346.69         7.14 o
  -9   1  10         43.22         34.94         2.57 o
  -7   1  10       5640.11       5419.19        53.65 o
  -5   1  10       1248.98       1260.34        14.13 o
  -3   1  10       3069.88       2993.32        31.39 o
  -1   1  10        961.06        928.83        11.89 o
   1   1  10       2186.14       2009.07        23.15 o
   3   1  10        317.89        280.87         6.56 o
   5   1  10        916.19        960.54        21.88 o
   7   1  10          8.11          5.06         3.76 o
   9   1  10         80.62         63.30         6.20 o
  11   1  10         21.18         18.60         5.07 o
  13   1  10        360.08        359.76        13.04 o
  15   1  10         10.58         14.19         6.00 o
  17   1  10        345.81        380.62        11.04 o
  19   1  10          9.27          6.46        11.96 o
 -26   2  10        168.36        159.69        28.40 o
 -24   2  10        133.52        129.26        13.47 o
 -22   2  10        598.10        616.67        31.62 o
 -20   2  10        350.47        373.49        22.98 o
 -18   2  10        207.85        194.92        11.94 o
 -16   2  10        652.35        639.94        15.56 o
 -14   2  10        107.16        121.48         7.79 o
 -12   2  10       2537.77       2423.51        33.63 o
 -10   2  10        697.75        657.57         9.80 o
  -8   2  10        190.57        180.87         5.20 o
  -6   2  10       1243.31       1145.42        14.02 o
  -4   2  10        939.28        883.58        10.86 o
  -2   2  10        185.89        171.49         4.07 o
   0   2  10        751.12        694.28         9.72 o
   2   2  10       1838.80       1659.88        18.96 o
   4   2  10        179.14        163.07         4.58 o
   6   2  10          1.08         -1.08         3.45 o
   8   2  10        825.08        872.32        28.39 o
  10   2  10          0.71          2.55         5.28 o
  12   2  10         31.23         28.22         7.47 o
  14   2  10        153.43        179.06        13.49 o
  16   2  10         41.14         51.72        12.31 o
  18   2  10         52.41         45.90         7.29 o
 -27   3  10        315.43        299.56        37.51 o
 -25   3  10        108.08        120.44        18.19 o
 -23   3  10         17.98          8.44        11.79 o
 -21   3  10         48.65         57.74        12.31 o
 -19   3  10        271.21        289.19        14.90 o
 -17   3  10       1379.81       1376.41        33.36 o
 -15   3  10          3.33          5.12         5.19 o
 -13   3  10        810.87        839.08        16.35 o
 -11   3  10       1248.41       1064.90        15.00 o
  -9   3  10       1638.35       1481.34        19.21 o
  -7   3  10       2468.53       2389.60        24.85 o
  -5   3  10       1131.91       1093.11        12.92 o
  -3   3  10       1813.00       1748.62        18.81 o
  -1   3  10       1051.77       1048.53        12.38 o
   1   3  10       2452.40       2283.10        24.98 o
   3   3  10        550.63        485.07         8.36 o
   5   3  10         25.84         36.86         3.09 o
   7   3  10         63.83         57.74         4.89 o
   9   3  10         84.27         74.94         5.46 o
  11   3  10        154.94        165.61        11.59 o
  13   3  10        249.86        246.84        14.99 o
  15   3  10         82.34        100.95        11.31 o
  17   3  10         96.10        107.69        14.28 o
  19   3  10         29.08         10.72        15.54 o
 -26   4  10         58.37         93.46        16.78 o
 -24   4  10        344.88        332.07        25.95 o
 -22   4  10        341.51        356.45        24.82 o
 -20   4  10         80.07         83.32         9.88 o
 -18   4  10        877.20        865.08        25.21 o
 -16   4  10         16.51         18.25         5.75 o
 -14   4  10         69.09         88.59         7.35 o
 -12   4  10        506.35        482.06        11.73 o
 -10   4  10        140.67        142.24         5.13 o
  -8   4  10        349.84        307.42         6.51 o
  -6   4  10        917.58        903.19        11.87 o
  -4   4  10       1236.44       1139.50        14.20 o
  -2   4  10        119.10        116.07         3.82 o
   0   4  10        504.26        462.33         7.66 o
   2   4  10        703.64        674.58        10.25 o
   4   4  10         47.28         38.22         3.17 o
   6   4  10         59.97         53.23         4.09 o
   8   4  10        167.26        165.66         7.84 o
  10   4  10         10.56         12.00         3.66 o
  12   4  10         29.35         19.72         7.35 o
  14   4  10          5.64         10.06         8.06 o
  16   4  10         28.98         45.22         8.34 o
  18   4  10        161.32        151.12        27.33 o
 -25   5  10         56.28         56.87        29.74 o
 -23   5  10         10.34         19.19        11.73 o
 -21   5  10        186.44        174.94        18.38 o
 -19   5  10        174.78        174.90        13.85 o
 -17   5  10        407.25        416.64        16.87 o
 -15   5  10        835.16        829.43        24.44 o
 -13   5  10        408.53        400.75        13.55 o
 -11   5  10        831.64        828.05        17.63 o
  -9   5  10        126.61        120.08         5.09 o
  -7   5  10         42.66         37.96         2.93 o
  -5   5  10        306.95        268.53         5.90 o
  -3   5  10       1754.80       1785.12        20.64 o
  -1   5  10        609.70        569.70         9.12 o
   1   5  10       1538.09       1510.66        18.80 o
   3   5  10       1338.83       1283.04        16.77 o
   5   5  10         69.44         65.94         4.11 o
   7   5  10         44.85         58.08         4.62 o
   9   5  10        207.94        206.68        10.18 o
  11   5  10        111.19        122.80         9.80 o
  13   5  10        143.63        153.34         7.84 o
  15   5  10        157.94        152.96        11.30 o
  17   5  10          7.75          7.54         8.83 o
 -24   6  10        150.17        191.18        21.21 o
 -22   6  10        170.10        165.02        19.11 o
 -20   6  10          2.56         -8.04        12.33 o
 -18   6  10        503.16        497.50        19.53 o
 -16   6  10         39.51         40.96         7.56 o
 -14   6  10        398.36        372.37        14.31 o
 -12   6  10        522.11        579.51        16.32 o
 -10   6  10        213.63        201.66         7.97 o
  -8   6  10       2386.42       2250.94        30.03 o
  -6   6  10       1519.07       1429.89        19.65 o
  -4   6  10        460.92        419.28         7.75 o
  -2   6  10        290.18        311.89         7.56 o
   0   6  10       1111.29       1049.26        14.16 o
   2   6  10        151.27        149.03         5.17 o
   4   6  10         53.33         49.57         3.51 o
   6   6  10        194.32        202.07         9.43 o
   8   6  10         50.46         49.99         4.68 o
  10   6  10         10.62         10.18         4.85 o
  12   6  10         52.93         58.78         6.35 o
  14   6  10        154.54        144.60         8.96 o
  16   6  10         12.90         16.62         7.27 o
  18   6  10        145.65        145.23        23.04 o
 -23   7  10         58.13         70.12        15.14 o
 -21   7  10         46.95         17.68        11.75 o
 -19   7  10          3.08          4.27         9.23 o
 -17   7  10        165.22        174.98        12.67 o
 -15   7  10        512.72        545.37        19.26 o
 -13   7  10        334.93        324.50        13.07 o
 -11   7  10        282.73        268.82        12.86 o
  -9   7  10        179.82        203.19         8.23 o
  -7   7  10         76.82         84.30         4.71 o
  -5   7  10         33.10         36.68         3.14 o
  -3   7  10        245.40        249.61         6.60 o
  -1   7  10        234.79        229.55         6.54 o
   1   7  10         17.01         12.43         2.57 o
   3   7  10        981.79        985.57        16.35 o
   5   7  10       1117.26       1048.70        17.43 o
   7   7  10        333.93        349.01        12.24 o
   9   7  10        122.21        135.43         9.76 o
  11   7  10         54.90         47.32         5.93 o
  13   7  10        349.77        352.18        12.91 o
  15   7  10        143.11        164.84        13.32 o
  17   7  10         18.59         11.79        13.93 o
 -22   8  10        126.74         95.26        17.42 o
 -20   8  10        156.04        217.77        20.46 o
 -18   8  10        654.69        646.26        30.11 o
 -16   8  10        102.89        109.00        10.70 o
 -14   8  10        438.79        397.57        14.92 o
 -12   8  10         63.22         65.92         7.45 o
 -10   8  10        125.56        128.42         8.82 o
  -8   8  10        211.64        210.36         8.97 o
  -6   8  10        317.27        323.64         9.80 o
  -4   8  10        249.49        237.51         7.46 o
  -2   8  10         40.36         36.89         3.41 o
   0   8  10        668.16        665.38        14.74 o
   2   8  10         35.81         36.23         2.84 o
   4   8  10         55.76         54.40         4.35 o
   6   8  10        101.53        100.42         6.12 o
   8   8  10         22.76         23.11         4.95 o
  10   8  10         84.61         67.26         6.32 o
  12   8  10         31.58         23.63         7.45 o
  14   8  10         87.05         74.19        11.17 o
  16   8  10          0.12         -2.68        11.79 o
 -19   9  10        143.15        168.96        18.22 o
 -17   9  10          7.77         11.61        10.21 o
 -15   9  10        290.87        291.15        16.78 o
 -13   9  10         35.81         45.11         7.05 o
 -11   9  10          3.15          2.78         5.49 o
  -9   9  10        302.14        306.69        12.38 o
  -7   9  10         23.78         23.38         4.29 o
  -5   9  10        352.58        334.02        10.59 o
  -3   9  10         58.94         53.70         4.11 o
  -1   9  10        264.06        275.05         8.27 o
   1   9  10         49.32         52.32         5.00 o
   3   9  10        129.40        154.21        16.40 o
   5   9  10        164.10        144.56        10.01 o
   7   9  10         38.75         49.58         5.02 o
   9   9  10        243.57        237.76        17.56 o
  11   9  10         10.17          9.19         7.30 o
  13   9  10         50.68         37.87        10.72 o
 -18  10  10         77.31         92.33        14.96 o
 -16  10  10         24.77         26.87        10.97 o
 -14  10  10        115.15        101.28        11.63 o
 -12  10  10        110.21        117.19         9.67 o
 -10  10  10        152.52        166.18        16.26 o
  -8  10  10        216.00        228.33        11.23 o
  -6  10  10        118.66        110.38         7.98 o
  -4  10  10        150.86        150.62         7.13 o
  -2  10  10         41.18         36.23         3.70 o
   0  10  10        180.26        195.44        16.09 o
   2  10  10         55.04         47.95        11.29 o
   4  10  10        190.89        202.00        19.45 o
   6  10  10         40.57         46.83         9.52 o
   8  10  10          3.37          2.12         4.25 o
  10  10  10         66.89         73.46         9.74 o
  12  10  10        125.64        124.86        15.54 o
 -15  11  10         19.01         27.59        11.05 o
 -13  11  10         54.67         50.85         9.81 o
 -11  11  10         61.01         89.31        13.78 o
  -9  11  10         35.70         30.05         7.17 o
  -7  11  10          8.87         10.48         5.89 o
  -5  11  10         76.21         80.83         7.25 o
  -3  11  10         52.69         54.41         6.46 o
  -1  11  10        156.81        163.93         8.17 o
   1  11  10        115.75        102.88        14.88 o
   3  11  10        136.37        150.60        17.16 o
   5  11  10        304.58        349.15        25.86 o
   7  11  10         25.32         11.87        12.21 o
   9  11  10        112.79        120.18        13.46 o
 -14  12  10        155.84        196.67        27.33 o
 -12  12  10        109.65        126.06        20.49 o
 -10  12  10         48.68         47.82        13.11 o
  -8  12  10          7.56          8.62         5.34 o
  -6  12  10         45.29         46.89         6.24 o
  -4  12  10         48.41         47.20         6.92 o
  -2  12  10         26.22         23.87         5.51 o
   0  12  10        117.62        110.58         7.06 o
   2  12  10         32.27         26.60        12.28 o
   4  12  10         14.83         23.29        12.05 o
   6  12  10         58.45        113.61        23.58 o
 -13  13  10         55.30         44.48        18.22 o
 -11  13  10         56.80         64.31        17.68 o
  -9  13  10          9.08         -7.17         7.93 o
  -7  13  10         16.23         13.87         8.31 o
  -5  13  10         24.54         26.79        11.79 o
  -3  13  10         27.54         16.08         9.11 o
  -1  13  10         15.35         10.07         5.48 o
   1  13  10         59.16         44.37         5.48 o
   3  13  10         66.52         70.74        23.04 o
  -8  14  10         29.29         21.97        15.00 o
  -6  14  10         10.23         11.25        11.79 o
  -4  14  10         62.12         78.78        15.00 o
   0  14  10         24.78         34.30         8.57 o
 -12 -10  11        122.95        144.69        24.65 o
 -10 -10  11         41.94         62.16        16.61 o
 -13  -9  11         42.64         61.63        16.61 o
 -11  -9  11         14.33         24.65        13.40 o
  -9  -9  11         47.32         50.91        14.47 o
  -7  -9  11        150.99        193.46        21.97 o
 -14  -8  11         69.41         98.60        20.90 o
 -12  -8  11        559.19        561.07        36.98 o
 -10  -8  11         23.22         29.47        13.40 o
  -8  -8  11        385.10        394.95        28.94 o
  -6  -8  11        136.94        144.15        18.76 o
  -2  -8  11         32.36         33.76         6.43 o
   0  -8  11         65.85         76.10         9.11 o
   2  -8  11        264.36        286.70        17.68 o
   4  -8  11         19.32         10.72         6.97 o
   8  -8  11        167.80        175.24        24.11 o
  10  -8  11         45.51         49.30        16.61 o
 -17  -7  11        151.87        193.46        27.33 o
 -15  -7  11        222.18        284.56        30.01 o
 -13  -7  11        164.08        157.02        21.97 o
 -11  -7  11         58.61         58.95        15.00 o
  -9  -7  11          6.15         10.18        10.18 o
  -7  -7  11        512.42        513.29        16.63 o
  -5  -7  11        177.54        175.28        13.13 o
  -3  -7  11        166.99        182.06         9.77 o
  -1  -7  11         96.85        101.64        17.15 o
   1  -7  11         35.08         39.41         7.71 o
   3  -7  11        249.34        273.09        13.78 o
   5  -7  11        224.05        250.44        13.67 o
   7  -7  11        592.87        564.20        33.23 o
   9  -7  11        669.73        672.60        36.71 o
  11  -7  11         96.07         71.56        14.03 o
  13  -7  11         21.89         38.55        12.58 o
 -18  -6  11        187.52        207.39        26.79 o
 -16  -6  11        254.53        299.03        31.08 o
 -14  -6  11        658.78        623.24        38.58 o
 -12  -6  11        463.17        468.37        32.15 o
 -10  -6  11        229.06        227.90        10.43 o
  -8  -6  11        322.89        304.66        11.75 o
  -6  -6  11        464.53        457.71        14.94 o
  -4  -6  11        502.01        467.92        18.79 o
  -2  -6  11        361.04        327.51        38.32 o
   0  -6  11        395.27        368.08        17.45 o
   2  -6  11        322.61        325.73        20.23 o
   4  -6  11        129.40        118.50        10.00 o
   6  -6  11        305.74        299.79        20.26 o
   8  -6  11          1.92          6.16         8.88 o
  10  -6  11          8.67         17.03        10.01 o
  12  -6  11         31.03         20.08        11.10 o
  14  -6  11         32.19         45.39        13.04 o
 -19  -5  11         88.15         76.11         9.24 o
 -17  -5  11        521.53        491.95        24.92 o
 -15  -5  11        325.26        323.33        11.58 o
 -13  -5  11        238.04        234.12        11.73 o
 -11  -5  11          0.07         -8.27        11.25 o
  -9  -5  11        800.30        763.16        35.90 o
  -7  -5  11        595.34        538.22        29.74 o
  -5  -5  11        597.80        509.83        20.21 o
  -3  -5  11        300.59        291.26        12.86 o
  -1  -5  11        120.83        111.02         9.06 o
   1  -5  11        113.52        100.14         8.59 o
   3  -5  11       1000.04        941.97        33.88 o
   5  -5  11        863.31        844.49        24.31 o
   7  -5  11        159.49        136.37        12.82 o
   9  -5  11        462.43        479.45        24.49 o
  11  -5  11        298.79        305.88        30.28 o
  13  -5  11         24.08         28.25        11.58 o
  15  -5  11         86.44        132.59        17.47 o
 -22  -4  11        135.97        103.43        12.33 o
 -20  -4  11         96.03        101.10        11.68 o
 -18  -4  11        234.41        304.92        31.08 o
 -16  -4  11        343.44        327.37        13.18 o
 -14  -4  11        439.80        434.60        17.44 o
 -12  -4  11        564.43        509.72        19.17 o
 -10  -4  11         52.97         61.87         9.11 o
  -8  -4  11          9.66          7.56         4.86 o
  -6  -4  11       1071.14        974.02        24.71 o
  -4  -4  11       1006.02        967.73        24.40 o
  -2  -4  11        149.99        139.98         9.38 o
   0  -4  11        179.77        190.49        13.58 o
   2  -4  11        612.42        547.76        17.71 o
   4  -4  11       1101.13       1062.95        27.56 o
   6  -4  11        233.24        216.40        12.98 o
   8  -4  11        281.95        282.94        14.90 o
  10  -4  11         84.82         96.28        10.32 o
  12  -4  11          4.03         -5.92        10.99 o
  14  -4  11         18.00         28.49        11.30 o
  16  -4  11         45.93         62.88        25.99 o
 -25  -3  11          0.29          3.22         5.89 o
 -21  -3  11        286.25        295.27        31.62 o
 -19  -3  11        213.04        240.78        13.32 o
 -17  -3  11        113.10        112.12         8.44 o
 -15  -3  11       1163.58       1098.44        26.87 o
 -13  -3  11         61.32         58.03         7.79 o
 -11  -3  11        818.45        861.99        34.54 o
  -9  -3  11        333.10        281.81        10.15 o
  -7  -3  11       2035.43       1860.53        39.37 o
  -5  -3  11       4454.30       4126.58        78.70 o
  -3  -3  11        295.79        280.48        12.16 o
  -1  -3  11        400.97        361.06        13.38 o
   1  -3  11        110.28         92.91        11.16 o
   3  -3  11        431.72        402.12        14.80 o
   5  -3  11        294.70        292.90        13.45 o
   7  -3  11         54.28         56.28         7.55 o
   9  -3  11         41.70         46.77         7.86 o
  11  -3  11        316.33        357.07        17.61 o
  13  -3  11         10.45          1.95         9.27 o
  15  -3  11          0.26         -1.16         9.78 o
  17  -3  11        140.45        103.43        22.51 o
 -22  -2  11          3.55         -3.37         9.89 o
 -20  -2  11        213.19        239.15        11.13 o
 -18  -2  11        396.11        385.32        14.69 o
 -16  -2  11         12.68          9.32         4.49 o
 -14  -2  11        589.63        580.45        17.68 o
 -12  -2  11        159.40        135.26         8.48 o
 -10  -2  11       2195.09       2177.97        43.89 o
  -8  -2  11        706.95        685.63        15.85 o
  -6  -2  11       3066.36       2943.99        40.88 o
  -4  -2  11       3822.23       3533.54        51.76 o
  -2  -2  11        730.58        725.41        14.68 o
   0  -2  11        248.96        258.89         9.75 o
   2  -2  11        661.05        594.49        15.85 o
   4  -2  11       1660.93       1500.03        30.23 o
   6  -2  11         61.63         53.09         6.99 o
   8  -2  11         59.94         62.80         8.01 o
  10  -2  11        673.46        733.74        23.09 o
  12  -2  11         44.05         51.19         8.64 o
  14  -2  11         22.31         11.67         9.14 o
  16  -2  11         19.42         21.06        11.58 o
  18  -2  11        121.69         78.78        20.90 o
 -23  -1  11         78.69         70.74        17.15 o
 -21  -1  11         10.78          1.65         3.46 o
 -19  -1  11        422.31        447.11        14.86 o
 -17  -1  11        144.10        152.51         7.39 o
 -15  -1  11       1927.69       1786.67        40.86 o
 -13  -1  11       1164.37       1148.62        24.49 o
 -11  -1  11        271.35        283.09         9.30 o
  -9  -1  11       1522.57       1480.94        21.40 o
  -7  -1  11        271.44        251.39         6.73 o
  -5  -1  11       3243.25       3056.20        44.08 o
  -3  -1  11        463.07        414.21         8.99 o
  -1  -1  11        682.93        722.85        12.96 o
   1  -1  11        372.23        388.10         7.32 o
   3  -1  11       1049.88        976.21        21.74 o
   5  -1  11        440.30        437.86        13.50 o
   7  -1  11         13.81         22.44         4.89 o
   9  -1  11        127.59        126.44        10.41 o
  11  -1  11        369.00        376.29        16.45 o
  13  -1  11          6.56          8.69         6.74 o
  15  -1  11         46.05         50.62        12.31 o
  17  -1  11         54.95         52.07        37.24 o
  19  -1  11        902.89        887.97        59.48 o
 -22   0  11        558.16        519.20        27.47 o
 -20   0  11         21.80         20.46         5.46 o
 -18   0  11          8.32          8.37         4.35 o
 -16   0  11       1009.36        919.43        20.43 o
 -14   0  11          0.21         -0.34         3.87 o
 -12   0  11        193.79        231.29         7.43 o
 -10   0  11       2217.32       2178.01        30.39 o
  -8   0  11        713.75        782.65        12.33 o
  -6   0  11        975.00        936.85        13.76 o
  -4   0  11       6415.01       6210.62        68.14 o
  -2   0  11        884.49        904.79        14.08 o
   0   0  11        142.63        172.97         6.61 o
   2   0  11         34.07         38.70         3.43 o
   4   0  11       3013.30       2779.79        38.19 o
   6   0  11         83.22         70.65         4.16 o
   8   0  11        205.53        187.39         6.61 o
  10   0  11        300.25        306.61         7.97 o
  12   0  11         53.97         54.35        22.51 o
  14   0  11        171.10        196.40        18.38 o
  16   0  11          2.43          7.03        10.42 o
  18   0  11        187.08        177.91        26.79 o
 -23   1  11         71.97         73.31        11.23 o
 -21   1  11         10.03          7.20         6.31 o
 -19   1  11        424.31        468.89        15.25 o
 -17   1  11        139.61        153.44        10.83 o
 -15   1  11       1942.44       1857.01        34.53 o
 -13   1  11       1120.23       1092.46        25.76 o
 -11   1  11        299.80        283.27         6.97 o
  -9   1  11       1460.34       1394.70        17.07 o
  -7   1  11        289.05        271.18         5.35 o
  -5   1  11       3261.20       3124.65        34.53 o
  -3   1  11        461.66        420.05         7.53 o
  -1   1  11        699.12        723.61        11.43 o
   1   1  11        353.47        366.16         8.75 o
   3   1  11       1075.92       1000.96        18.02 o
   5   1  11        438.69        422.66        12.97 o
   7   1  11         17.18         22.08         4.62 o
   9   1  11        121.74        124.14         8.19 o
  11   1  11        370.04        361.71        13.15 o
  13   1  11          6.64          5.33         4.85 o
  15   1  11         45.46         53.86         5.26 o
  17   1  11         53.51         45.55        18.22 o
 -26   2  11         22.58          4.29        17.68 o
 -24   2  11        390.85        344.64        25.95 o
 -22   2  11          3.36          0.79        10.04 o
 -20   2  11        215.76        228.79        14.77 o
 -18   2  11        395.65        404.05        16.08 o
 -16   2  11         13.89         14.29         4.10 o
 -14   2  11        602.09        614.36        14.67 o
 -12   2  11        148.20        103.77         5.86 o
 -10   2  11       2220.53       2195.23        26.87 o
  -8   2  11        744.05        722.45        10.41 o
  -6   2  11       3024.77       2909.29        30.95 o
  -4   2  11       3824.85       3654.56        35.68 o
  -2   2  11        736.70        717.30        10.32 o
   0   2  11        240.23        251.53         5.56 o
   2   2  11        658.27        604.84         9.57 o
   4   2  11       1661.62       1509.29        24.61 o
   6   2  11         54.36         36.96         7.20 o
   8   2  11         55.78         58.05         6.43 o
  10   2  11        678.04        721.13        19.03 o
  12   2  11         43.99         39.30         6.43 o
  14   2  11         22.46         16.11         5.78 o
  16   2  11         18.71         13.80         6.11 o
  18   2  11        122.52        129.68        24.65 o
 -27   3  11         78.63         76.10        25.19 o
 -25   3  11          0.05          1.61        11.75 o
 -23   3  11         20.59         22.05        10.79 o
 -21   3  11        284.16        290.43        22.35 o
 -19   3  11        211.85        214.19        19.36 o
 -17   3  11        115.25        141.19        12.29 o
 -15   3  11       1176.56       1139.66        22.62 o
 -13   3  11         55.16         54.81         4.88 o
 -11   3  11        801.27        861.53        13.98 o
  -9   3  11        325.70        282.31         6.81 o
  -7   3  11       1986.32       1858.92        22.23 o
  -5   3  11       4487.03       4207.46        42.68 o
  -3   3  11        296.65        302.30         5.93 o
  -1   3  11        396.48        363.79         6.54 o
   1   3  11        115.16        105.49         4.25 o
   3   3  11        433.85        392.27         7.64 o
   5   3  11        306.97        286.25        10.19 o
   7   3  11         49.39         32.12         6.48 o
   9   3  11         38.71         32.71         6.92 o
  11   3  11        317.49        330.59        16.38 o
  13   3  11         10.29         13.24         9.51 o
  15   3  11          0.32          0.42         7.01 o
  17   3  11        137.99        159.40        19.31 o
 -26   4  11        105.76        140.72        32.15 o
 -24   4  11         65.09         58.46        13.83 o
 -22   4  11        135.55        127.89        16.40 o
 -20   4  11         96.12         92.03        25.72 o
 -18   4  11        237.07        256.59        14.62 o
 -16   4  11        339.49        315.65        14.90 o
 -14   4  11        438.14        432.17        19.41 o
 -12   4  11        547.55        529.86        12.59 o
 -10   4  11         59.84         71.01         4.12 o
  -8   4  11         13.58          9.79         2.53 o
  -6   4  11       1071.85       1009.39        13.64 o
  -4   4  11       1011.58        956.66        13.49 o
  -2   4  11        154.26        142.80         4.58 o
   0   4  11        179.84        181.38         5.01 o
   2   4  11        602.74        556.82        10.27 o
   4   4  11       1126.47       1089.52        16.60 o
   6   4  11        222.40        201.36         7.73 o
   8   4  11        280.27        284.96        10.85 o
  10   4  11         87.91         86.49         9.22 o
  12   4  11          4.04          4.68         6.48 o
  14   4  11         18.42         17.37         7.94 o
  16   4  11         44.76         47.21         8.86 o
 -25   5  11         24.07         13.01        11.93 o
 -23   5  11        105.43        117.56        35.64 o
 -21   5  11         29.82         24.74        11.52 o
 -19   5  11         86.94         91.20        13.83 o
 -17   5  11        524.58        503.27        18.96 o
 -15   5  11        341.02        316.60        16.40 o
 -13   5  11        220.10        214.07        11.60 o
 -11   5  11          0.48         -3.09         4.49 o
  -9   5  11        798.86        770.18        14.22 o
  -7   5  11        577.07        562.48         9.92 o
  -5   5  11        604.13        580.06         9.38 o
  -3   5  11        299.07        282.49         6.27 o
  -1   5  11        125.15        124.75         4.32 o
   1   5  11        106.66         81.37         3.82 o
   3   5  11       1021.07        961.51        15.94 o
   5   5  11        846.12        842.45        16.14 o
   7   5  11        159.97        172.83         8.03 o
   9   5  11        455.55        445.72        14.39 o
  11   5  11        301.47        326.43        10.56 o
  13   5  11         24.03         27.36         8.01 o
  15   5  11         85.28         82.91         9.88 o
  17   5  11        153.42        183.81        26.79 o
 -24   6  11        139.31        136.83        19.31 o
 -22   6  11        147.29        160.75        30.01 o
 -20   6  11        167.55        157.37        27.06 o
 -18   6  11        187.79        175.79        17.04 o
 -16   6  11        252.05        225.69        16.22 o
 -14   6  11        667.35        606.05        19.41 o
 -12   6  11        457.96        461.94        15.32 o
 -10   6  11        229.76        238.94        11.31 o
  -8   6  11        307.79        306.97         9.20 o
  -6   6  11        473.59        470.93         9.34 o
  -4   6  11        505.16        483.88         8.76 o
  -2   6  11        364.03        309.92         8.11 o
   0   6  11        393.22        389.14         8.55 o
   2   6  11        315.33        327.72         7.98 o
   4   6  11        137.96        139.39         6.35 o
   6   6  11        310.66        305.56        10.58 o
   8   6  11          1.82          7.69         4.70 o
  10   6  11          9.16         15.48         5.20 o
  12   6  11         31.32         26.87         6.02 o
  14   6  11         32.50         35.46         4.79 o
  16   6  11          6.99         -5.14         9.45 o
 -23   7  11          2.15          1.86        12.69 o
 -21   7  11         36.32         63.32        14.18 o
 -19   7  11        406.63        387.70        25.76 o
 -17   7  11        155.29        149.12        16.67 o
 -15   7  11        221.77        235.96        12.58 o
 -13   7  11        154.29        161.15        10.28 o
 -11   7  11         54.15         44.68         6.21 o
  -9   7  11          7.06          9.32         3.78 o
  -7   7  11        504.86        489.48        11.53 o
  -5   7  11        180.95        170.98         6.33 o
  -3   7  11        166.93        160.87         6.46 o
  -1   7  11         95.68         97.17         4.96 o
   1   7  11         36.37         44.84         3.83 o
   3   7  11        258.91        244.90         7.41 o
   5   7  11        223.14        228.52         7.82 o
   7   7  11        581.85        558.62        17.39 o
   9   7  11        671.96        636.87        25.23 o
  11   7  11         95.98         99.02         7.71 o
  13   7  11         21.64         21.22         5.76 o
  15   7  11         45.21         41.25        12.08 o
 -20   8  11          5.61         17.13        10.97 o
 -18   8  11        230.48        254.15        23.58 o
 -16   8  11        346.92        314.71        22.16 o
 -14   8  11         70.86         84.35         8.42 o
 -12   8  11        554.78        517.17        16.70 o
 -10   8  11         21.97         30.03         6.02 o
  -8   8  11        378.37        361.97        12.81 o
  -6   8  11        141.08        136.09         8.73 o
  -4   8  11        162.58        167.75         6.70 o
  -2   8  11         33.27         37.60         4.86 o
   0   8  11         64.63         71.99         5.59 o
   2   8  11        267.56        276.10         8.01 o
   4   8  11         19.45         25.94         3.63 o
   6   8  11        189.31        187.99         9.03 o
   8   8  11        165.02        147.42         9.64 o
  10   8  11         45.62         50.05         9.27 o
  12   8  11         45.00         46.92         9.92 o
  14   8  11          5.83         28.40        12.86 o
 -19   9  11         55.86         58.58        13.73 o
 -17   9  11         24.84         34.56        13.67 o
 -15   9  11        234.97        239.96        21.70 o
 -13   9  11         43.15         57.27        10.97 o
 -11   9  11         13.41          9.57         5.41 o
  -9   9  11         46.37         51.61         6.63 o
  -7   9  11        148.56        162.17         9.51 o
  -5   9  11         10.08         10.00         3.66 o
  -3   9  11        106.85        105.10         5.71 o
  -1   9  11        135.01        139.39         7.32 o
   1   9  11         63.34         57.18         3.94 o
   3   9  11         30.70         36.92         4.23 o
   5   9  11         53.76         63.35         6.92 o
   7   9  11        145.91        138.32         8.15 o
   9   9  11        213.62        241.09        16.91 o
  11   9  11         47.90         55.49        10.68 o
  13   9  11         43.17         36.44        12.86 o
 -16  10  11        363.53        365.21        23.95 o
 -14  10  11         87.21        115.79        14.66 o
 -12  10  11        120.26        145.05        12.57 o
 -10  10  11         40.85         53.97         8.54 o
  -8  10  11        130.00        135.08        12.39 o
  -6  10  11         80.06         94.36         8.82 o
  -4  10  11         78.22         99.87         8.12 o
  -2  10  11        148.78        146.96        10.56 o
   0  10  11         76.23         60.13         6.97 o
   2  10  11        100.55         87.15         5.46 o
   4  10  11        280.00        284.43        10.52 o
   6  10  11         71.57         71.97         5.68 o
   8  10  11         61.05         61.64        13.77 o
  10  10  11         26.91         26.79         8.63 o
 -15  11  11         15.13          3.39        10.04 o
 -13  11  11         10.75          2.42         7.38 o
 -11  11  11          6.22          8.44         7.38 o
  -9  11  11         13.54          7.97         6.95 o
  -7  11  11         11.48         20.54         7.28 o
  -5  11  11         35.56         50.72         7.10 o
  -3  11  11         67.52         71.08        14.86 o
  -1  11  11        150.44        160.08        15.00 o
   1  11  11         55.64         55.34         6.94 o
   3  11  11        140.73        185.52        19.31 o
   5  11  11         91.43         70.74        19.83 o
   7  11  11         69.61         73.74         5.96 o
   9  11  11         96.32        101.29         8.85 o
 -14  12  11         78.73         81.99        20.90 o
 -12  12  11         80.00        105.49        14.78 o
 -10  12  11         11.87          6.55         7.48 o
  -8  12  11        224.73        242.63        20.11 o
  -6  12  11         21.65         20.99         9.22 o
  -4  12  11          9.23         -1.79         7.57 o
  -2  12  11         19.76         22.66         9.31 o
   0  12  11         26.56         29.31         6.91 o
   2  12  11         42.03         34.95         7.42 o
   4  12  11         19.55          8.57        13.93 o
 -13  13  11         11.19          9.11        15.54 o
 -11  13  11         52.02         45.01        17.15 o
  -9  13  11         28.09         22.51        13.93 o
  -7  13  11         13.02         20.36        12.86 o
  -5  13  11         22.66         36.44        11.79 o
  -3  13  11         14.26         11.79         9.11 o
  -1  13  11         29.82         30.82         6.06 o
   1  13  11         17.84         11.37         4.35 o
 -11  -9  12         29.35         43.41        15.54 o
  -9  -9  12         39.70         43.94        14.47 o
 -14  -8  12        150.52        165.59        25.19 o
 -12  -8  12        209.34        218.64        27.33 o
 -10  -8  12         83.78        101.82        18.76 o
  -8  -8  12         60.74         70.20        15.54 o
  -6  -8  12        532.14        514.45        31.62 o
  -2  -8  12         22.28         19.29         6.43 o
   0  -8  12         50.98         47.16         8.57 o
   2  -8  12         31.85         23.58         8.04 o
   8  -8  12         60.56         69.67        18.76 o
  10  -8  12        281.23        297.95        33.76 o
 -15  -7  12         49.80         47.69        15.54 o
 -13  -7  12        472.52        428.71        33.23 o
 -11  -7  12         17.83         -1.07        10.18 o
  -9  -7  12        248.10        256.15        25.72 o
  -7  -7  12         48.71         52.02         6.48 o
  -5  -7  12        763.51        767.80        25.23 o
  -3  -7  12         49.04         35.41         6.96 o
  -1  -7  12        195.03        186.82        13.48 o
   1  -7  12         96.00        110.75         9.54 o
   3  -7  12         78.35         85.42         8.97 o
   5  -7  12        217.27        235.48        20.25 o
   7  -7  12        110.21        112.40        15.32 o
   9  -7  12          8.05         10.51        10.53 o
  11  -7  12         53.75         31.92        11.84 o
  13  -7  12         43.88         30.01        16.08 o
 -16  -6  12          8.62          1.61        11.25 o
 -14  -6  12         76.98         37.51        14.47 o
 -12  -6  12         94.89         90.94         9.91 o
 -10  -6  12         44.67         45.23         5.96 o
  -8  -6  12         86.10         83.73         7.63 o
  -6  -6  12        208.46        194.13        17.42 o
  -4  -6  12         61.89         52.06         7.71 o
  -2  -6  12         80.04         85.80         9.33 o
   0  -6  12        120.07        130.91        13.48 o
   2  -6  12        201.85        188.46        12.06 o
   4  -6  12         63.29         68.41         8.48 o
   6  -6  12        171.68        152.41        15.92 o
   8  -6  12        391.67        437.20        25.85 o
  10  -6  12        248.70        267.76        22.70 o
  12  -6  12        224.29        234.66        21.56 o
  14  -6  12         17.33         13.10        12.23 o
 -19  -5  12        356.62        324.21        21.97 o
 -17  -5  12         75.82         63.23        16.61 o
 -15  -5  12         99.52         90.77         9.65 o
 -13  -5  12        112.34        111.40         9.37 o
 -11  -5  12        639.37        601.99        26.26 o
  -9  -5  12         73.43         76.03         8.52 o
  -7  -5  12        449.16        445.45        30.81 o
  -5  -5  12        332.00        298.05        22.78 o
  -3  -5  12        447.33        394.86        15.06 o
  -1  -5  12         30.68         22.97         9.36 o
   1  -5  12         78.89         72.52         8.11 o
   3  -5  12        157.83        140.20        12.08 o
   5  -5  12         71.82         87.10         9.34 o
   7  -5  12        270.42        299.35        26.26 o
   9  -5  12        140.84        138.90        16.56 o
  11  -5  12        286.22        225.97        20.63 o
  13  -5  12         60.96         92.92        24.11 o
  15  -5  12        132.42        156.48        26.26 o
 -24  -4  12        369.98        324.21        18.22 o
 -18  -4  12        112.04        102.25         9.11 o
 -16  -4  12        451.78        429.59        15.86 o
 -14  -4  12        530.45        501.96        24.11 o
 -12  -4  12        332.50        309.54        17.68 o
 -10  -4  12        593.17        548.55        32.96 o
  -8  -4  12        170.16        180.95        12.29 o
  -6  -4  12        108.25         96.33         8.24 o
  -4  -4  12        166.43        144.57         9.85 o
  -2  -4  12        192.08        182.03        11.19 o
   0  -4  12         19.74         17.49         5.28 o
   2  -4  12        176.68        180.20        13.73 o
   4  -4  12         10.81         10.39         5.66 o
   6  -4  12        204.80        194.51        12.92 o
   8  -4  12        200.09        201.39        13.36 o
  10  -4  12          7.99         -5.52         8.69 o
  12  -4  12          5.40         15.40        12.59 o
  14  -4  12         11.98         14.35        11.17 o
  16  -4  12         31.32         32.69        18.22 o
 -19  -3  12        165.51        137.18        12.59 o
 -17  -3  12        112.39        118.71         9.13 o
 -15  -3  12        118.81        108.22         8.29 o
 -13  -3  12        210.17        201.32        10.10 o
 -11  -3  12        333.77        316.74        11.90 o
  -9  -3  12        161.57        142.68        11.46 o
  -7  -3  12        323.53        311.81        12.77 o
  -5  -3  12        259.18        251.27        21.33 o
  -3  -3  12        581.64        561.18        17.48 o
  -1  -3  12       1164.89       1086.49        27.40 o
   1  -3  12        725.01        660.63        19.99 o
   3  -3  12         89.74         97.10        11.65 o
   5  -3  12        346.73        330.96        14.97 o
   7  -3  12        442.64        459.00        22.17 o
   9  -3  12         26.40         24.83         7.10 o
  11  -3  12         50.20         55.59        12.69 o
  13  -3  12        299.20        317.73        24.06 o
  15  -3  12         53.28         56.27        14.50 o
  17  -3  12        121.85        161.84        26.79 o
 -22  -2  12        209.02        147.91        20.90 o
 -20  -2  12        123.44        114.07         8.46 o
 -18  -2  12        328.88        303.21        13.70 o
 -16  -2  12        655.78        631.84        19.58 o
 -14  -2  12         14.12         11.55         4.98 o
 -12  -2  12       2515.04       2387.67        49.45 o
 -10  -2  12       1319.14       1222.35        27.75 o
  -8  -2  12        538.43        512.41        13.31 o
  -6  -2  12        253.54        246.22         8.46 o
  -4  -2  12        306.39        294.23        10.13 o
  -2  -2  12        816.69        759.21        18.55 o
   0  -2  12         22.61         21.86         4.67 o
   2  -2  12         11.72          6.63         4.80 o
   4  -2  12        147.32        160.18        10.87 o
   6  -2  12        101.31        102.17         9.40 o
   8  -2  12         55.85         68.59         8.67 o
  10  -2  12         44.17         47.55         8.43 o
  12  -2  12          6.20         -3.78         9.61 o
  14  -2  12         42.34         53.88        12.73 o
  16  -2  12        155.63        188.63        28.40 o
 -23  -1  12         52.25         42.87        15.00 o
 -21  -1  12         22.63         20.46         9.22 o
 -19  -1  12        197.49        228.51        18.03 o
 -17  -1  12          1.71         -0.93         6.62 o
 -15  -1  12        284.91        279.08        25.72 o
 -13  -1  12        295.87        233.02        14.54 o
 -11  -1  12        401.62        434.23        18.38 o
  -9  -1  12        885.62        829.76        22.14 o
  -7  -1  12       1739.09       1736.10        32.37 o
  -5  -1  12        637.38        636.85        15.86 o
  -3  -1  12       1059.55        998.77        18.47 o
  -1  -1  12        378.40        361.82         9.41 o
   1  -1  12        289.80        245.17         6.03 o
   3  -1  12        409.81        422.92        13.68 o
   5  -1  12        573.99        567.69        19.65 o
   7  -1  12        599.26        577.71        19.20 o
   9  -1  12        232.89        247.20        14.25 o
  11  -1  12        119.75        148.79        33.76 o
  13  -1  12        324.22        345.06        24.62 o
  15  -1  12        144.59        161.97        18.73 o
  17  -1  12         87.84        121.11        24.11 o
 -22   0  12         72.59         74.53        10.75 o
 -20   0  12        430.59        441.63        15.90 o
 -18   0  12          0.07         -0.14         4.30 o
 -16   0  12         17.73         19.00         3.93 o
 -14   0  12        634.02        622.33        14.59 o
 -12   0  12        343.05        404.02        16.63 o
 -10   0  12       1049.15       1081.68        18.02 o
  -8   0  12          3.88          7.11         3.87 o
  -6   0  12         15.80         10.24         3.20 o
  -4   0  12         64.07         52.88         4.58 o
  -2   0  12       1257.40       1224.07        22.61 o
   0   0  12        494.03        460.35        12.11 o
   2   0  12         61.27         47.37         5.70 o
   4   0  12        165.01        165.64         6.44 o
   6   0  12        268.54        254.42         7.72 o
   8   0  12          3.54          2.38         1.94 o
  10   0  12          0.53         -4.02         8.34 o
  12   0  12         17.97          6.16         8.72 o
  14   0  12         64.80         66.81        13.64 o
  16   0  12         41.09         42.87        18.22 o
 -23   1  12         46.95         47.16        19.29 o
 -21   1  12         22.91          6.14         8.62 o
 -19   1  12        201.52        211.77        11.11 o
 -17   1  12          2.04         -2.29         3.96 o
 -15   1  12        280.30        262.88        10.81 o
 -13   1  12        304.67        243.72        15.32 o
 -11   1  12        414.65        443.20         9.96 o
  -9   1  12        929.24        900.31        14.35 o
  -7   1  12       1688.50       1691.20        23.57 o
  -5   1  12        669.78        660.47        12.28 o
  -3   1  12       1031.82        985.03        15.86 o
  -1   1  12        379.36        366.08         9.73 o
   1   1  12        292.19        234.18         8.22 o
   3   1  12        398.53        419.47        12.96 o
   5   1  12        588.00        572.58        15.53 o
   7   1  12        584.22        559.66        15.89 o
   9   1  12        242.78        248.58        10.74 o
  11   1  12        114.38        112.20         6.59 o
  13   1  12        325.05        321.71         8.93 o
  15   1  12        143.72        119.64        23.31 o
  17   1  12         87.49         98.60        21.97 o
 -24   2  12         15.92         13.06        11.55 o
 -22   2  12        209.18        183.62        19.11 o
 -20   2  12        118.42        134.07        37.24 o
 -18   2  12        332.52        323.54        13.56 o
 -16   2  12        655.79        620.94        17.26 o
 -14   2  12         13.63          9.46         3.59 o
 -12   2  12       2515.21       2500.61        33.54 o
 -10   2  12       1273.87       1201.75        19.89 o
  -8   2  12        542.93        517.38         9.31 o
  -6   2  12        245.48        248.46         5.76 o
  -4   2  12        299.36        300.71         6.78 o
  -2   2  12        833.52        776.90        11.74 o
   0   2  12         22.55         15.34         2.54 o
   2   2  12         10.44          7.57         3.29 o
   4   2  12        151.58        145.21         8.60 o
   6   2  12        100.42         86.39         7.17 o
   8   2  12         58.55         66.70         9.90 o
  10   2  12         40.43         41.79         6.21 o
  12   2  12          6.86         11.12         5.39 o
  14   2  12         42.95         34.71         7.00 o
  16   2  12        155.62        168.28        11.31 o
 -25   3  12        154.13        223.47        32.69 o
 -23   3  12         34.68         37.72        12.59 o
 -21   3  12        172.30        155.24        17.80 o
 -19   3  12        162.34        147.62        16.48 o
 -17   3  12        113.93        109.34         9.74 o
 -15   3  12        116.91        101.21         7.02 o
 -13   3  12        203.37        218.85        11.46 o
 -11   3  12        357.43        352.91         9.14 o
  -9   3  12        171.27        174.46         6.10 o
  -7   3  12        316.93        323.60         7.32 o
  -5   3  12        242.84        236.83         6.34 o
  -3   3  12        589.30        547.81         9.46 o
  -1   3  12       1156.29       1104.56        15.75 o
   1   3  12        717.87        649.90        12.48 o
   3   3  12         93.83        100.15         5.50 o
   5   3  12        343.66        299.14        11.81 o
   7   3  12        447.24        448.56        15.32 o
   9   3  12         25.46         24.29         5.76 o
  11   3  12         48.02         41.50         9.20 o
  13   3  12        299.81        295.11        13.92 o
  15   3  12         52.85         49.62         9.02 o
 -24   4  12        369.99        414.21        28.94 o
 -22   4  12        115.05        119.76        16.48 o
 -20   4  12        296.64        332.97        46.35 o
 -18   4  12        108.50        108.19        13.02 o
 -16   4  12        452.93        480.60        17.98 o
 -14   4  12        532.28        489.58        15.40 o
 -12   4  12        342.34        343.89        11.12 o
 -10   4  12        588.59        552.04        12.64 o
  -8   4  12        161.35        171.43         7.14 o
  -6   4  12        103.42        107.78         5.71 o
  -4   4  12        155.36        164.39         5.25 o
  -2   4  12        197.07        201.23         5.46 o
   0   4  12         19.59         13.44         2.69 o
   2   4  12        174.47        177.73         5.98 o
   4   4  12         12.68         14.48         3.51 o
   6   4  12        210.61        218.56         9.60 o
   8   4  12        191.07        159.28        11.47 o
  10   4  12          7.56          3.75         6.52 o
  12   4  12          4.84         11.65         7.10 o
  14   4  12         12.44         10.10         7.60 o
 -25   5  12          7.37          6.97        19.83 o
 -23   5  12         26.45         18.53        14.47 o
 -21   5  12        552.60        640.85        30.88 o
 -19   5  12        353.82        364.00        24.97 o
 -17   5  12         78.11         82.72         9.59 o
 -15   5  12         99.92         97.30         8.60 o
 -13   5  12        113.01        111.97         8.59 o
 -11   5  12        632.10        616.47        29.32 o
  -9   5  12         81.89         83.17         5.27 o
  -7   5  12        435.98        437.38         8.93 o
  -5   5  12        315.52        300.85         6.87 o
  -3   5  12        455.12        428.60         8.06 o
  -1   5  12         31.90         28.72         3.19 o
   1   5  12         78.04         75.83         5.37 o
   3   5  12        152.29        137.87         6.61 o
   5   5  12         72.42         77.59         6.81 o
   7   5  12        276.10        277.11        11.65 o
   9   5  12        144.69        155.14         7.80 o
  11   5  12        282.35        257.87        27.06 o
  13   5  12         62.57         61.85         9.72 o
  15   5  12        131.70        144.02        24.11 o
  17   5  12        144.85        127.01        25.19 o
 -22   6  12         28.70         34.66        13.80 o
 -20   6  12          5.85         15.74        10.21 o
 -18   6  12        112.44        126.59        16.08 o
 -16   6  12          8.22          5.78         8.37 o
 -14   6  12         79.30         78.61         9.78 o
 -12   6  12         98.88         96.59         7.99 o
 -10   6  12         38.50         38.37         5.81 o
  -8   6  12         88.98         86.95         6.34 o
  -6   6  12        196.68        211.77         6.80 o
  -4   6  12         63.75         61.69         3.91 o
  -2   6  12         81.23         81.94         4.47 o
   0   6  12        119.62        128.50         6.04 o
   2   6  12        201.52        189.22         6.57 o
   4   6  12         64.16         65.17         5.19 o
   6   6  12        177.82        177.24         9.36 o
   8   6  12        384.31        388.64        13.74 o
  10   6  12        243.01        227.70        11.24 o
  12   6  12        225.85        203.48        11.18 o
  14   6  12         17.79         14.77         8.43 o
  16   6  12         11.28         11.25        15.54 o
 -21   7  12         85.50        112.47        16.86 o
 -19   7  12        256.86        234.88        28.67 o
 -17   7  12         18.29          2.96        22.24 o
 -15   7  12         50.21         58.50         9.53 o
 -13   7  12        475.22        453.06        15.71 o
 -11   7  12         19.70         15.83         5.28 o
  -9   7  12        248.70        237.07        13.92 o
  -7   7  12         42.97         52.25         7.06 o
  -5   7  12        753.06        749.40        14.71 o
  -3   7  12         51.39         45.93         5.85 o
  -1   7  12        195.32        193.28         6.99 o
   1   7  12         94.99        111.28         5.61 o
   3   7  12         77.17         87.06         4.94 o
   5   7  12        216.08        214.70         8.62 o
   7   7  12        114.20        119.54         8.98 o
   9   7  12          7.15          0.34         5.26 o
  11   7  12         55.09         59.41         6.75 o
  13   7  12         42.84         36.96         6.36 o
 -20   8  12        156.89        180.23        20.04 o
 -18   8  12         12.79         18.17        10.94 o
 -16   8  12        178.17        185.32        18.19 o
 -14   8  12        153.17        179.87        14.14 o
 -12   8  12        208.78        222.08        14.50 o
 -10   8  12         82.86        105.41         8.48 o
  -8   8  12         64.09         58.83         6.62 o
  -6   8  12        522.86        489.96        15.39 o
  -4   8  12          0.92          1.83         3.20 o
  -2   8  12         21.35         18.17         3.66 o
   0   8  12         50.98         56.03         4.72 o
   2   8  12         31.12         33.48         4.14 o
   4   8  12         16.66         10.98         4.38 o
   6   8  12         15.70         10.56         5.39 o
   8   8  12         61.82         67.87        11.07 o
  10   8  12        277.21        282.76        16.72 o
  12   8  12        140.13        142.01        18.76 o
 -19   9  12         15.05         -9.11        17.68 o
 -17   9  12        210.47        228.42        20.84 o
 -15   9  12         91.31        121.29        12.75 o
 -13   9  12         90.31         77.68        10.22 o
 -11   9  12         28.22         29.86         8.10 o
  -9   9  12         36.51         43.23         7.81 o
  -7   9  12        196.14        209.26        12.60 o
  -5   9  12         43.93         44.38         5.64 o
  -3   9  12         40.07         42.14         4.93 o
  -1   9  12        214.63        214.71        10.25 o
   1   9  12         71.23         65.18         5.78 o
   3   9  12         96.83         84.45         9.59 o
   5   9  12         22.96         24.01         5.15 o
   7   9  12          0.38          3.29         4.79 o
   9   9  12        134.27        136.04        13.55 o
  11   9  12         16.61         22.51        10.72 o
 -16  10  12         95.14        124.38        19.29 o
 -14  10  12         64.23         68.90        10.80 o
 -12  10  12        106.37        111.23        12.32 o
 -10  10  12         88.56         93.61        10.28 o
  -8  10  12         73.31         63.73         9.74 o
  -6  10  12        430.12        436.90        28.89 o
  -4  10  12         43.65         52.03         5.88 o
  -2  10  12        106.78        118.49         8.46 o
   0  10  12        127.39        115.18         8.74 o
   2  10  12        117.10        126.32        12.45 o
   4  10  12          1.88          0.32         3.86 o
   6  10  12         13.16          5.85         5.29 o
   8  10  12         84.09         97.45        11.79 o
 -15  11  12         14.20         34.83        18.22 o
 -13  11  12         18.26         19.74        13.79 o
 -11  11  12        112.46        124.50        12.21 o
  -9  11  12        109.17        101.78        10.74 o
  -7  11  12        110.03         90.91        10.15 o
  -5  11  12          1.14          2.41         8.27 o
  -3  11  12         20.51         27.14        11.70 o
  -1  11  12         42.31         50.32         6.46 o
   1  11  12         77.17         69.71         6.03 o
   3  11  12         22.40         11.50         9.51 o
   5  11  12         23.51         22.28         4.55 o
   7  11  12          8.73          5.63         4.93 o
 -14  12  12         40.96         36.98        18.22 o
 -12  12  12         37.21         16.08        15.54 o
 -10  12  12         28.92         30.34         9.77 o
  -8  12  12          7.93          9.04         7.55 o
  -6  12  12         80.99         60.05        17.42 o
  -4  12  12         27.50         16.35         8.75 o
  -2  12  12        157.54        173.92        29.47 o
   0  12  12         89.44         80.82        19.02 o
   2  12  12         51.04         25.73         6.97 o
   4  12  12          1.77        -15.00        15.00 o
  -9  13  12         87.10        108.79        20.36 o
  -7  13  12         29.08         42.34        13.93 o
  -5  13  12         26.88         31.62        11.79 o
  -3  13  12         21.09         13.93        10.18 o
  -1  13  12          5.25         12.86         8.04 o
   1  13  12         33.84         47.69         8.04 o
 -11  -9  13        172.73        198.28        25.72 o
 -12  -8  13         38.56         38.58        16.08 o
 -10  -8  13        481.16        495.16        34.83 o
  -8  -8  13        166.94        162.37        21.97 o
  -2  -8  13        260.73        258.83        16.61 o
   0  -8  13        236.09        220.25        17.15 o
   8  -8  13         47.10         53.59        17.15 o
  10  -8  13          6.48          8.57        15.00 o
 -15  -7  13         22.42         26.26        16.61 o
 -13  -7  13          9.17         13.40        12.33 o
 -11  -7  13         27.48         26.79        13.40 o
  -9  -7  13        374.28        397.08        43.94 o
  -7  -7  13        202.37        241.35        13.23 o
  -5  -7  13          6.57          2.24         4.45 o
  -3  -7  13        265.11        277.27        15.98 o
  -1  -7  13        165.66        175.15        26.79 o
   1  -7  13        319.80        329.53        22.70 o
   3  -7  13         20.69         33.69        10.91 o
   5  -7  13         47.87         38.20        14.47 o
   7  -7  13        137.42        115.89        16.40 o
   9  -7  13         64.47         58.21        13.80 o
  11  -7  13         51.24         71.81        19.29 o
 -16  -6  13        154.66        158.62        24.65 o
 -14  -6  13          3.21         16.61        12.33 o
 -12  -6  13          2.71          4.01         4.40 o
 -10  -6  13        174.08        194.45        11.26 o
  -8  -6  13        196.80        210.06        13.71 o
  -6  -6  13        146.18        140.05        11.79 o
  -4  -6  13        113.54        123.43        11.40 o
  -2  -6  13        470.99        483.39        17.72 o
   0  -6  13         46.11         38.65         7.51 o
   2  -6  13        393.75        373.03        17.40 o
   4  -6  13         91.21         81.04        14.74 o
   6  -6  13         95.24         94.30        20.10 o
   8  -6  13         39.73         31.33        11.06 o
  10  -6  13          0.17          3.06         9.00 o
  12  -6  13          2.54         -0.61        26.26 o
 -21  -5  13        139.98        122.18        13.93 o
 -17  -5  13        187.91        220.79        28.94 o
 -15  -5  13         24.37         26.69         9.91 o
 -13  -5  13         73.26         85.75        11.52 o
 -11  -5  13         47.04         44.34         7.38 o
  -9  -5  13        979.99        970.44        57.61 o
  -7  -5  13         74.04         65.50         8.72 o
  -5  -5  13        178.13        177.49        20.36 o
  -3  -5  13        823.20        829.55        24.05 o
  -1  -5  13         46.38         41.65         7.01 o
   1  -5  13        102.99         93.80         9.34 o
   3  -5  13        146.17        146.34        11.63 o
   5  -5  13        311.07        269.78        20.80 o
   7  -5  13         55.02         45.05        11.93 o
   9  -5  13         93.82        130.92        16.83 o
  11  -5  13         34.09         36.81        12.05 o
  13  -5  13         23.78         33.07        15.27 o
 -24  -4  13        184.13        168.27        15.54 o
 -18  -4  13        988.40        970.49        30.93 o
 -16  -4  13         39.40         36.51         7.44 o
 -14  -4  13         43.34         44.17         7.86 o
 -12  -4  13        222.98        216.12        13.68 o
 -10  -4  13          8.22          3.27         6.16 o
  -8  -4  13        587.19        573.52        22.40 o
  -6  -4  13         23.61         21.12         5.38 o
  -4  -4  13        594.72        501.40        17.89 o
  -2  -4  13        258.95        243.50        17.98 o
   0  -4  13         91.03        104.60         9.40 o
   2  -4  13        208.79        200.33        13.49 o
   4  -4  13         59.23         47.58         7.97 o
   6  -4  13         43.30         46.67         8.45 o
   8  -4  13         12.19         14.72         9.39 o
  10  -4  13         28.48         14.47        10.61 o
  12  -4  13         10.18          5.16        10.81 o
  14  -4  13         40.61         16.08        15.54 o
 -19  -3  13        412.97        415.62        27.60 o
 -17  -3  13        778.89        757.51        27.01 o
 -15  -3  13         33.74         42.89         6.30 o
 -13  -3  13        272.53        274.31        11.89 o
 -11  -3  13        228.40        240.11        14.67 o
  -9  -3  13       1236.73       1184.54        35.62 o
  -7  -3  13        754.26        703.72        21.07 o
  -5  -3  13        197.94        188.00        11.51 o
  -3  -3  13        492.66        516.68        22.08 o
  -1  -3  13          1.09          2.00         5.01 o
   1  -3  13        116.83        130.45        10.32 o
   3  -3  13        166.23        159.67        15.67 o
   5  -3  13        139.24        138.16        11.26 o
   7  -3  13        145.48        163.08        12.61 o
   9  -3  13        115.80        115.70        15.16 o
  11  -3  13        116.82         93.97        20.63 o
  13  -3  13         53.82         52.28        13.63 o
  15  -3  13        117.00        131.83        24.65 o
 -22  -2  13        341.46        371.91        29.47 o
 -20  -2  13        261.99        285.28        22.51 o
 -18  -2  13        115.03        121.06         9.60 o
 -16  -2  13        919.38        860.86        24.04 o
 -14  -2  13         52.25         46.19         6.42 o
 -12  -2  13        107.26         98.04         8.00 o
 -10  -2  13        751.05        738.11        20.25 o
  -8  -2  13        110.99        125.64         7.17 o
  -6  -2  13        356.97        335.24        10.75 o
  -4  -2  13        963.19        940.14        24.71 o
  -2  -2  13        469.70        464.07        16.48 o
   0  -2  13         43.02         33.83         6.25 o
   2  -2  13        449.17        449.87        23.81 o
   4  -2  13         27.17         20.41         6.48 o
   6  -2  13        178.38        156.89        11.58 o
   8  -2  13        226.83        244.92        14.88 o
  10  -2  13        172.60        153.52        16.86 o
  12  -2  13         29.79         34.65        14.74 o
  14  -2  13         90.30         89.49        20.36 o
 -25  -1  13         46.44         38.58        16.61 o
 -23  -1  13        187.41        218.11        26.26 o
 -21  -1  13        297.81        272.36        20.44 o
 -19  -1  13       1588.92       1607.69        49.21 o
 -17  -1  13        582.40        588.47        34.56 o
 -15  -1  13         25.97         10.97         7.32 o
 -13  -1  13        145.19        120.72        14.20 o
 -11  -1  13         84.72         74.30        13.40 o
  -9  -1  13        541.31        530.35        16.77 o
  -7  -1  13       1095.51       1025.47        25.42 o
  -5  -1  13        849.32        863.71        17.39 o
  -3  -1  13        142.81        131.83         6.39 o
  -1  -1  13        437.00        445.07        10.75 o
   1  -1  13        511.43        534.26        18.64 o
   3  -1  13        144.22        131.61         8.77 o
   5  -1  13        215.89        226.56        13.46 o
   7  -1  13        183.02        206.14        13.05 o
   9  -1  13        353.01        297.42        22.16 o
  11  -1  13         54.28         64.03        16.34 o
  13  -1  13         34.71         34.45        12.66 o
  15  -1  13        271.68        306.53        35.90 o
 -22   0  13        480.19        503.69        26.45 o
 -20   0  13         59.05         77.93        12.59 o
 -18   0  13          4.30         -0.80         7.20 o
 -16   0  13        749.32        659.97        26.62 o
 -14   0  13        231.96        237.09        16.48 o
 -12   0  13         34.12         29.56         8.84 o
 -10   0  13        328.74        329.79        16.37 o
  -8   0  13       1399.07       1311.51        32.95 o
  -6   0  13        107.71        102.11         7.36 o
  -4   0  13        921.08        938.34        20.96 o
  -2   0  13        219.96        234.55        10.01 o
   0   0  13          0.23         -2.69         2.69 o
   2   0  13          0.02          2.82         2.82 o
   4   0  13        192.69        183.54         6.54 o
   6   0  13         55.32         40.98         8.66 o
   8   0  13        238.32        268.75        20.08 o
  10   0  13        192.88        199.58        18.19 o
  12   0  13          2.58         -6.12         8.85 o
  14   0  13         14.01         16.43        10.90 o
 -23   1  13        192.66        259.37        33.76 o
 -21   1  13        301.15        281.26        21.82 o
 -19   1  13       1603.01       1626.71        37.45 o
 -17   1  13        561.63        570.98        17.89 o
 -15   1  13         22.46         19.18         4.38 o
 -13   1  13        144.12        134.31         6.68 o
 -11   1  13         84.12         94.94         7.46 o
  -9   1  13        526.13        502.42        13.42 o
  -7   1  13       1090.76       1043.25        22.89 o
  -5   1  13        848.54        881.01        20.27 o
  -3   1  13        160.00        160.75         8.75 o
  -1   1  13        418.51        416.40        13.13 o
   1   1  13        521.74        522.89        14.97 o
   3   1  13        142.59        128.66         8.06 o
   5   1  13        214.13        216.02        10.18 o
   7   1  13        187.53        205.85        13.25 o
   9   1  13        341.84        346.87        10.08 o
  11   1  13         58.23         67.56        12.86 o
  13   1  13         32.89         37.63        12.31 o
  15   1  13        276.01        272.23        33.76 o
 -24   2  13        294.73        312.96        37.51 o
 -22   2  13        337.23        371.37        39.12 o
 -20   2  13        261.44        253.84        20.83 o
 -18   2  13        101.66        104.49         8.29 o
 -16   2  13        943.42        896.54        21.37 o
 -14   2  13         51.97         42.65         5.42 o
 -12   2  13        106.48         98.75         5.71 o
 -10   2  13        761.57        794.21        14.60 o
  -8   2  13        121.62        127.04         6.94 o
  -6   2  13        381.72        370.01        11.70 o
  -4   2  13        928.57        916.14        17.14 o
  -2   2  13        479.03        474.48        12.66 o
   0   2  13         42.72         35.76         4.66 o
   2   2  13        443.92        408.51        14.28 o
   4   2  13         26.49         18.09         5.10 o
   6   2  13        173.47        172.55        12.07 o
   8   2  13        234.90        251.98        11.87 o
  10   2  13        175.50        169.74        10.30 o
  12   2  13         28.34         38.93         7.16 o
  14   2  13         87.52         92.67         9.91 o
 -25   3  13         21.06          4.29        16.08 o
 -23   3  13        110.22        140.29        18.56 o
 -21   3  13        239.53        247.34        21.73 o
 -19   3  13        418.75        429.67        24.97 o
 -17   3  13        774.12        757.96        20.43 o
 -15   3  13         31.73         31.96         5.15 o
 -13   3  13        271.36        276.93        12.06 o
 -11   3  13        225.48        224.83        10.71 o
  -9   3  13       1235.22       1184.95        18.82 o
  -7   3  13        745.35        713.80        15.29 o
  -5   3  13        213.59        215.42         6.33 o
  -3   3  13        484.15        500.38        10.44 o
  -1   3  13          1.82          1.08         2.99 o
   1   3  13        111.36        104.80         5.63 o
   3   3  13        166.96        162.74         8.38 o
   5   3  13        141.33        151.55         9.32 o
   7   3  13        142.72        153.86         9.73 o
   9   3  13        116.87        144.88         9.89 o
  11   3  13        111.84        109.09         9.21 o
  13   3  13         56.31         55.56         7.64 o
 -24   4  13        185.92        196.53        21.39 o
 -22   4  13        179.16        194.82        20.65 o
 -20   4  13         47.12         38.37        12.11 o
 -18   4  13        982.78       1018.67        50.37 o
 -16   4  13         34.55         35.64         8.65 o
 -14   4  13         45.80         52.79         9.13 o
 -12   4  13        222.97        226.78         9.09 o
 -10   4  13          6.83          5.68         3.44 o
  -8   4  13        595.72        599.59        11.50 o
  -6   4  13         18.16         14.62         2.89 o
  -4   4  13        592.46        552.77        10.00 o
  -2   4  13        243.33        236.90         7.47 o
   0   4  13         95.79         98.02         5.44 o
   2   4  13        208.04        198.15         9.47 o
   4   4  13         58.46         48.70         5.10 o
   6   4  13         43.63         46.21         6.42 o
   8   4  13         12.26         14.05         5.69 o
  10   4  13         30.00         34.50         6.77 o
  12   4  13          9.42         15.02         6.36 o
  14   4  13         39.29         46.79         9.02 o
 -23   5  13        322.83        335.10        26.14 o
 -21   5  13        146.81        163.29        25.72 o
 -19   5  13        169.04        190.45        38.32 o
 -17   5  13        197.14        206.52        21.70 o
 -15   5  13         21.95         22.96         6.68 o
 -13   5  13         73.46         87.41         7.76 o
 -11   5  13         46.91         43.04         6.18 o
  -9   5  13        983.98        984.10        20.42 o
  -7   5  13         81.71         88.42         4.93 o
  -5   5  13        168.72        151.61         5.80 o
  -3   5  13        839.58        851.41        14.19 o
  -1   5  13         41.54         36.65         3.87 o
   1   5  13         99.12        102.81         6.75 o
   3   5  13        145.11        150.11         7.97 o
   5   5  13        310.79        285.17        10.48 o
   7   5  13         53.33         40.82         5.30 o
   9   5  13         96.26        123.02        15.61 o
  11   5  13         33.25         44.56         9.11 o
  13   5  13         22.27         17.67         7.83 o
  15   5  13         55.52         38.58        17.15 o
 -22   6  13         67.85         82.58        15.92 o
 -20   6  13         29.22         32.62        11.29 o
 -18   6  13        896.01        889.23        36.11 o
 -16   6  13        150.17        163.68        17.04 o
 -14   6  13          2.78         -2.86         6.26 o
 -12   6  13          2.92         -1.34         4.82 o
 -10   6  13        173.24        152.70         9.52 o
  -8   6  13        205.19        222.77        19.88 o
  -6   6  13        144.32        153.04         7.83 o
  -4   6  13        108.09        130.72         7.53 o
  -2   6  13        459.60        473.00         9.98 o
   0   6  13         42.81         37.09         3.77 o
   2   6  13        397.40        397.70        10.69 o
   4   6  13         90.75         90.76         9.41 o
   6   6  13         97.77        101.69        11.29 o
   8   6  13         38.75         20.52         5.99 o
  10   6  13          0.37          1.06         5.63 o
  12   6  13          2.47         -4.80         7.16 o
  14   6  13         26.02          6.97        13.93 o
 -21   7  13         55.93         77.72        20.63 o
 -19   7  13         21.07         32.25        15.27 o
 -17   7  13        184.06        203.62        19.51 o
 -15   7  13         22.03         13.82         7.50 o
 -13   7  13          8.78         -2.95         7.08 o
 -11   7  13         27.77         19.78        10.85 o
  -9   7  13        380.78        390.67        13.82 o
  -7   7  13        195.87        193.02        10.38 o
  -5   7  13          5.14          2.00         3.80 o
  -3   7  13        274.59        285.96         9.04 o
  -1   7  13        162.54        141.45         6.63 o
   1   7  13        316.70        320.18         8.81 o
   3   7  13         20.61         25.15         4.35 o
   5   7  13         48.53         55.37         6.46 o
   7   7  13        134.41        131.52        12.47 o
   9   7  13         66.70         78.42         7.60 o
  11   7  13         50.91         58.49         6.99 o
  13   7  13         59.50         39.12        16.61 o
 -20   8  13         13.70          6.97        15.54 o
 -18   8  13        290.96        318.34        26.79 o
 -16   8  13         62.34         59.43        13.58 o
 -14   8  13         91.26        141.16        12.76 o
 -12   8  13         38.50         54.90         9.12 o
 -10   8  13        480.87        491.59        27.96 o
  -8   8  13        169.00        158.92        16.74 o
  -6   8  13          8.26         10.12         5.78 o
  -4   8  13        184.01        191.30        10.21 o
  -2   8  13        263.90        257.83         9.58 o
   0   8  13        231.89        249.08         9.20 o
   2   8  13        266.12        266.59         9.46 o
   4   8  13         94.22         99.90         8.36 o
   6   8  13          3.87          3.87         6.02 o
   8   8  13         46.55         48.51         9.41 o
  10   8  13          5.96          6.20        15.54 o
 -17   9  13         87.99        103.49        15.90 o
 -15   9  13         19.74         15.82        10.67 o
 -13   9  13        161.24        174.78        21.62 o
 -11   9  13        174.26        200.18        14.08 o
  -9   9  13        245.50        222.10        14.25 o
  -7   9  13         84.95         78.14         8.87 o
  -5   9  13         87.82         89.51         9.22 o
  -3   9  13         26.02         27.39         5.06 o
  -1   9  13        208.18        177.36        14.23 o
   1   9  13         12.93         16.96         6.81 o
   3   9  13         25.24         27.09         8.67 o
   5   9  13         38.24         30.82         8.15 o
   7   9  13         22.44         32.39        15.54 o
   9   9  13          9.42         16.61        10.18 o
 -14  10  13         23.58         24.76        12.66 o
 -12  10  13          2.60          8.70         7.80 o
 -10  10  13        172.44        165.26        20.67 o
  -8  10  13         16.27          4.91         6.62 o
  -6  10  13        213.08        236.64        13.58 o
  -4  10  13        112.52        114.40         9.56 o
  -2  10  13         48.48         41.52         7.89 o
   0  10  13        219.46        199.75        17.13 o
   2  10  13         17.78          9.09         5.08 o
   4  10  13        115.77        107.58        11.53 o
   6  10  13         24.78         36.13         8.14 o
 -13  11  13         68.90         55.73        18.22 o
 -11  11  13         69.93         69.85        10.45 o
  -9  11  13         38.38         26.56         8.77 o
  -7  11  13          1.76          9.47         8.55 o
  -5  11  13         32.91         40.51        10.06 o
  -3  11  13         39.32         45.47        10.06 o
  -1  11  13         65.63         63.83        17.57 o
   1  11  13          2.50          6.25         5.06 o
   3  11  13         83.81         75.21        14.70 o
   5  11  13        105.57        128.08        13.40 o
 -14  12  13        120.60        123.79        24.65 o
 -12  12  13         57.87         63.77        17.68 o
 -10  12  13        113.51        119.50        20.36 o
  -8  12  13         38.36         54.12        15.00 o
  -6  12  13         33.06         34.83        12.86 o
  -4  12  13          1.66          8.04         9.65 o
  -2  12  13         58.86         45.01        11.25 o
   0  12  13        106.45         99.51         9.07 o
   2  12  13         12.08         16.08         7.50 o
 -10  -8  14        122.69        102.35        19.83 o
   8  -8  14         23.99         27.87        17.15 o
 -13  -7  14        103.62        129.68        21.44 o
 -11  -7  14        222.79        310.28        31.08 o
  -9  -7  14         49.57         53.48         9.91 o
  -7  -7  14        163.17        174.36        12.39 o
  -5  -7  14        113.89        110.39        12.86 o
  -3  -7  14         90.60         88.96        19.83 o
  -1  -7  14        230.75        265.26        30.55 o
   1  -7  14          5.02          7.01         9.27 o
   3  -7  14         70.68         74.48        13.83 o
   5  -7  14          1.98         -8.24         9.99 o
   7  -7  14         66.11         77.51        15.48 o
   9  -7  14         11.78          9.75        22.78 o
 -14  -6  14         32.61         42.87        16.08 o
 -12  -6  14         76.75         98.93         9.65 o
 -10  -6  14         28.90         39.25         6.57 o
  -8  -6  14        184.40        193.25        13.96 o
  -6  -6  14        270.70        254.58        44.75 o
  -4  -6  14        112.52        117.91        12.08 o
  -2  -6  14         53.59         70.95         8.67 o
   0  -6  14        361.19        364.69        24.77 o
   2  -6  14         36.22         20.99         9.83 o
   4  -6  14        167.21        176.58        18.90 o
   6  -6  14         86.29         81.61        14.65 o
   8  -6  14        146.58        162.37        19.49 o
  10  -6  14         35.70         24.38        13.67 o
 -15  -5  14        412.02        354.69        30.28 o
 -13  -5  14        326.51        330.95        41.80 o
 -11  -5  14         44.35         41.73         7.99 o
  -9  -5  14        240.03        220.68        14.67 o
  -7  -5  14        164.40        160.80        15.81 o
  -5  -5  14         16.55         12.14         5.83 o
  -3  -5  14        208.38        192.30        12.96 o
  -1  -5  14        425.08        444.73        20.10 o
   1  -5  14        141.18        123.77        11.11 o
   3  -5  14        160.09        204.04        34.56 o
   5  -5  14         78.21         94.06        29.21 o
   7  -5  14         48.32         38.81        12.31 o
   9  -5  14        103.88        121.12        17.24 o
  11  -5  14         70.71         62.00        15.14 o
 -16  -4  14        972.01       1043.83        53.86 o
 -14  -4  14        543.51        551.43        41.26 o
 -12  -4  14         64.37         65.22         9.49 o
 -10  -4  14         24.92         14.21         6.55 o
  -8  -4  14        111.70        130.76        21.44 o
  -6  -4  14        533.27        484.01        17.90 o
  -4  -4  14        246.20        246.29        13.48 o
  -2  -4  14        507.61        477.56        18.19 o
   0  -4  14        199.70        204.06        12.91 o
   2  -4  14        129.39        127.98        11.17 o
   4  -4  14        190.54        140.97        16.24 o
   6  -4  14          4.67         -0.38         9.66 o
   8  -4  14        179.45        209.36        31.08 o
  10  -4  14         86.81        103.46        15.86 o
  12  -4  14         90.46         99.14        24.11 o
 -17  -3  14        231.51        237.93        30.01 o
 -15  -3  14        116.95        118.75        12.19 o
 -13  -3  14        153.84        148.26        20.63 o
 -11  -3  14         81.47         83.42        27.33 o
  -9  -3  14         31.77         39.67        10.45 o
  -7  -3  14        197.49        175.02        11.63 o
  -5  -3  14         91.06         86.04         8.75 o
  -3  -3  14        256.76        250.06        14.25 o
  -1  -3  14        881.42        890.75        26.25 o
   1  -3  14         12.15          8.39         6.13 o
   3  -3  14         23.06         25.57         7.22 o
   5  -3  14        103.78         97.73        10.60 o
   7  -3  14        278.69        296.30        22.52 o
   9  -3  14         18.26         14.25        10.91 o
  11  -3  14        106.96        112.71        17.05 o
  13  -3  14         51.35         52.52        18.76 o
 -22  -2  14         58.82         42.34        14.47 o
 -20  -2  14        488.65        497.86        51.71 o
 -18  -2  14        513.98        517.89        31.08 o
 -16  -2  14        699.34        662.21        20.68 o
 -14  -2  14       1659.02       1584.06        36.08 o
 -12  -2  14        137.57        133.73         9.42 o
 -10  -2  14        288.07        242.29        12.27 o
  -8  -2  14        338.70        335.62        11.52 o
  -6  -2  14         42.24         38.72         3.63 o
  -4  -2  14        722.39        708.24        21.19 o
  -2  -2  14       1259.34       1230.75        31.75 o
   0  -2  14        259.54        254.93        14.62 o
   2  -2  14        204.41        222.07        13.64 o
   4  -2  14        286.61        287.56        15.96 o
   6  -2  14        151.06        139.97        19.43 o
   8  -2  14        136.01        163.53        17.62 o
  10  -2  14        155.17        170.06        18.75 o
  12  -2  14        137.37        139.09        18.19 o
 -25  -1  14          6.57         20.90        13.93 o
 -23  -1  14        159.85        151.66        22.51 o
 -21  -1  14        171.98        167.39        17.37 o
 -19  -1  14        365.65        375.07        42.34 o
 -17  -1  14        914.63        975.41        34.41 o
 -15  -1  14        119.82        113.37        25.45 o
 -13  -1  14        538.58        572.09        23.56 o
 -11  -1  14         71.16         92.52        19.83 o
  -9  -1  14         60.46         65.80         7.46 o
  -7  -1  14        332.11        353.68        11.63 o
  -5  -1  14        272.70        271.73        10.15 o
  -3  -1  14        140.32        159.18        15.62 o
  -1  -1  14        247.43        228.05        12.54 o
   1  -1  14        294.32        297.14        20.28 o
   3  -1  14        217.91        230.91        13.72 o
   5  -1  14         74.03         86.58         9.60 o
   7  -1  14         85.27         64.48        18.22 o
   9  -1  14         72.95         86.62        14.40 o
  11  -1  14          1.02         -4.29         9.47 o
  13  -1  14         92.70         72.34        20.36 o
 -24   0  14         15.73          2.68        12.86 o
 -22   0  14          1.49         -1.78         9.27 o
 -20   0  14       1048.69       1095.46        39.59 o
 -18   0  14        329.21        370.16        31.08 o
 -16   0  14        708.12        716.70        28.68 o
 -14   0  14        908.75        946.71        32.58 o
 -12   0  14          0.08          4.15         7.77 o
 -10   0  14         43.61         37.88         6.75 o
  -8   0  14        161.28        159.04        10.69 o
  -6   0  14        252.95        263.32        13.40 o
  -4   0  14         41.42         46.26         7.73 o
  -2   0  14       4629.00       4780.20        69.99 o
   0   0  14          0.11         -0.76         2.95 o
   2   0  14         78.33         96.37         5.25 o
   4   0  14         18.92          9.83         9.05 o
   6   0  14        136.34        151.50        15.92 o
   8   0  14          6.36         17.07         9.23 o
  10   0  14          3.74         -8.09         8.09 o
  12   0  14          8.16         17.19        10.91 o
  14   0  14         67.81         70.74        24.11 o
 -23   1  14        157.50        211.14        31.62 o
 -21   1  14        161.16        164.08        17.54 o
 -19   1  14        356.69        347.49        37.24 o
 -17   1  14        931.16        978.90        51.45 o
 -15   1  14        119.97        115.97        13.35 o
 -13   1  14        553.69        608.46        24.71 o
 -11   1  14         66.74         86.42         8.75 o
  -9   1  14         60.48         63.78         6.74 o
  -7   1  14        333.15        338.06        12.51 o
  -5   1  14        274.01        298.15        11.98 o
  -3   1  14        152.27        145.81         8.83 o
  -1   1  14        236.89        224.34        10.51 o
   1   1  14        291.14        297.94        13.38 o
   3   1  14        227.18        231.10        10.70 o
   5   1  14         72.90         73.85         8.09 o
   7   1  14         85.67         91.32         5.72 o
   9   1  14         74.71         93.49        14.38 o
  11   1  14          1.02         -0.80        10.23 o
  13   1  14         95.10        104.50        23.04 o
 -24   2  14         27.83         39.12        20.90 o
 -22   2  14         59.69         45.55        18.22 o
 -20   2  14        509.05        513.92        40.19 o
 -18   2  14        515.08        562.18        18.82 o
 -16   2  14        690.29        687.87        19.93 o
 -14   2  14       1653.32       1589.95        35.22 o
 -12   2  14        128.91        111.41         8.35 o
 -10   2  14        291.70        256.84        11.64 o
  -8   2  14        341.03        352.84        13.29 o
  -6   2  14         42.82         32.39         5.63 o
  -4   2  14        703.19        662.43        17.76 o
  -2   2  14       1275.84       1337.64        27.59 o
   0   2  14        270.08        265.62        11.60 o
   2   2  14        194.91        177.09        10.06 o
   4   2  14        283.08        297.89        12.31 o
   6   2  14        150.88        140.89         9.55 o
   8   2  14        134.51        137.11         9.41 o
  10   2  14        153.97        176.18        10.44 o
  12   2  14        135.51        137.41         9.14 o
 -23   3  14         32.32         45.55        20.36 o
 -21   3  14        309.68        336.00        36.44 o
 -19   3  14        668.73        704.04        36.71 o
 -17   3  14        244.37        275.27        14.16 o
 -15   3  14        122.96        121.61         7.62 o
 -13   3  14        157.01        162.88         8.23 o
 -11   3  14         78.50         86.03         7.64 o
  -9   3  14         31.81         47.32         3.98 o
  -7   3  14        198.95        189.27         8.27 o
  -5   3  14         85.24         85.43         6.16 o
  -3   3  14        274.75        290.25        11.06 o
  -1   3  14        869.12        877.87        18.27 o
   1   3  14         14.47         15.11         5.23 o
   3   3  14         24.29         27.14         5.77 o
   5   3  14        106.54         99.85         8.43 o
   7   3  14        279.04        289.49        13.54 o
   9   3  14         17.46         22.06         6.16 o
  11   3  14        108.55         87.69         8.79 o
  13   3  14         49.62         41.26        19.83 o
 -22   4  14        119.97        103.25        17.16 o
 -20   4  14         36.10         37.51        17.15 o
 -18   4  14        615.67        628.28        32.96 o
 -16   4  14        954.69        972.92        37.70 o
 -14   4  14        558.23        563.81        17.42 o
 -12   4  14         61.48         66.41         5.74 o
 -10   4  14         25.80         17.54         4.00 o
  -8   4  14        110.97        107.47         5.68 o
  -6   4  14        537.00        527.49        11.16 o
  -4   4  14        244.16        253.53         9.83 o
  -2   4  14        523.09        524.26        13.70 o
   0   4  14        195.45        201.93         8.95 o
   2   4  14        132.49        138.19         7.34 o
   4   4  14        186.32        170.11        10.13 o
   6   4  14          4.46          7.00         5.48 o
   8   4  14        178.96        191.00        15.93 o
  10   4  14         86.32         72.05         8.31 o
  12   4  14         92.59         95.83        10.83 o
 -23   5  14        258.13        281.88        35.37 o
 -21   5  14        174.63        177.07        19.51 o
 -19   5  14        321.89        391.52        30.81 o
 -17   5  14         23.17         22.79        11.29 o
 -15   5  14        420.75        381.93        23.50 o
 -13   5  14        323.21        342.51        13.84 o
 -11   5  14         44.02         47.30         5.79 o
  -9   5  14        239.74        252.96         9.49 o
  -7   5  14        164.32        162.97         7.11 o
  -5   5  14         14.62         13.10         3.33 o
  -3   5  14        199.39        216.82        11.27 o
  -1   5  14        435.36        449.37        13.04 o
   1   5  14        133.14        130.27         7.88 o
   3   5  14        163.62        176.92         8.86 o
   5   5  14         76.78         81.35         6.22 o
   7   5  14         48.15         39.34         7.50 o
   9   5  14        104.90        106.02         9.37 o
  11   5  14         69.69         81.73         9.10 o
  13   5  14          2.25          7.50        14.47 o
 -22   6  14        238.07        269.02        35.37 o
 -20   6  14          6.56         -9.31        10.04 o
 -18   6  14        391.99        416.85        26.40 o
 -16   6  14        544.02        589.93        53.86 o
 -14   6  14         36.34         40.64         8.97 o
 -12   6  14         76.88         89.32        11.96 o
 -10   6  14         28.63         35.03         6.28 o
  -8   6  14        181.78        193.08        12.38 o
  -6   6  14        273.80        271.76         9.58 o
  -4   6  14        118.76        111.56         6.21 o
  -2   6  14         59.70         76.28         5.19 o
   0   6  14        361.98        352.20        11.89 o
   2   6  14         35.68         29.96         6.49 o
   4   6  14        165.87        179.40         9.30 o
   6   6  14         85.42         92.33         7.19 o
   8   6  14        147.11        156.45         7.98 o
  10   6  14         34.79         26.06         6.99 o
  12   6  14          3.50         19.29        13.40 o
 -21   7  14         45.05         55.73        21.97 o
 -19   7  14         25.30         29.21        12.13 o
 -17   7  14         14.88         15.16        25.72 o
 -15   7  14        489.62        484.57        25.53 o
 -13   7  14        108.06        114.34        11.86 o
 -11   7  14        220.42        221.53        14.63 o
  -9   7  14         49.27         53.40         8.71 o
  -7   7  14        164.99        150.33        11.72 o
  -5   7  14        108.21        107.72         8.64 o
  -3   7  14         92.22         96.08         8.35 o
  -1   7  14        231.89        236.05        10.44 o
   1   7  14          4.55          8.42         4.88 o
   3   7  14         70.73         65.47         6.56 o
   5   7  14          1.78         -3.76         5.15 o
   7   7  14         66.29         73.17         6.79 o
   9   7  14         11.45          4.30         4.83 o
  11   7  14        100.48        101.28        17.68 o
 -18   8  14         46.96         37.62        13.12 o
 -16   8  14        232.34        264.49        22.32 o
 -14   8  14         52.30         61.77        10.66 o
 -12   8  14        376.72        434.33        22.54 o
 -10   8  14        121.67        126.33        11.70 o
  -8   8  14        124.14        106.45        10.51 o
  -6   8  14         87.49         78.58         9.37 o
  -4   8  14         32.57         35.14         6.99 o
  -2   8  14         25.36         30.89         6.00 o
   0   8  14        210.69        244.31        15.15 o
   2   8  14         99.30         98.23         9.82 o
   4   8  14        195.71        232.30        26.84 o
   6   8  14        111.04        119.10        10.82 o
   8   8  14         24.17         29.99         9.57 o
 -15   9  14         84.84        102.54        34.03 o
 -13   9  14         76.33         91.40        11.54 o
 -11   9  14         37.52         34.00         8.50 o
  -9   9  14        190.05        188.63        19.70 o
  -7   9  14        315.39        330.94        20.64 o
  -5   9  14         51.25         52.37        10.70 o
  -3   9  14          5.86          3.24         5.40 o
  -1   9  14        132.71        120.36        11.05 o
   1   9  14        122.91        136.86        26.79 o
   3   9  14         15.63         12.18         7.51 o
   5   9  14        132.23        136.54        13.38 o
   7   9  14         63.84         58.95        12.33 o
 -14  10  14        110.56        112.00        23.04 o
 -12  10  14        160.49        171.90        14.20 o
 -10  10  14         93.26         92.78        10.72 o
  -8  10  14         78.53         58.70         9.29 o
  -6  10  14         98.83         87.91         9.66 o
  -4  10  14        185.76        198.55        16.94 o
  -2  10  14         79.56         71.95        11.25 o
   0  10  14         12.30          9.47         7.99 o
   2  10  14         21.35         26.00         8.57 o
   4  10  14         25.81         11.88         7.76 o
 -13  11  14         69.40         85.21        20.90 o
 -11  11  14        168.09        155.94        22.51 o
  -9  11  14        276.72        290.45        26.26 o
  -7  11  14         28.10         29.23        11.36 o
  -5  11  14         66.58         84.40        27.60 o
  -3  11  14         97.24        113.21        23.04 o
  -1  11  14         38.87         17.68        10.18 o
 -11  -7  15         10.69          0.00        12.86 o
  -9  -7  15        235.16        275.83        15.82 o
  -3  -7  15         60.43         64.31        20.90 o
  -1  -7  15        112.19        146.30        25.72 o
   1  -7  15        123.20        116.27        16.86 o
   3  -7  15         86.70         92.25        15.34 o
   5  -7  15         27.74         34.30        13.64 o
   7  -7  15         23.18         32.68        14.08 o
 -12  -6  15        298.21        303.31        31.62 o
  -8  -6  15        197.07        247.04        29.47 o
  -6  -6  15         98.18        152.19        24.65 o
  -4  -6  15        224.71        241.69        28.94 o
  -2  -6  15         84.72         64.56        13.20 o
   0  -6  15         86.29         74.52        14.12 o
   2  -6  15        237.24        249.54        26.53 o
   4  -6  15         95.94         93.37        20.10 o
   6  -6  15        364.09        372.95        52.52 o
   8  -6  15         24.73         -2.70        12.05 o
 -13  -5  15        477.21        581.97        40.19 o
 -11  -5  15        242.88        225.07        28.94 o
  -9  -5  15         69.52         55.73        17.15 o
  -7  -5  15          9.72          3.82         6.89 o
  -5  -5  15         90.83         73.70        13.42 o
  -3  -5  15          7.74         15.27         9.85 o
  -1  -5  15         60.41         59.76        12.59 o
   1  -5  15         69.52         91.95        14.02 o
   3  -5  15        119.63        128.16        30.55 o
   5  -5  15        425.78        479.34        30.50 o
   7  -5  15         33.43         12.14        11.20 o
   9  -5  15         22.03         20.16        11.82 o
 -16  -4  15        650.69        677.90        44.48 o
 -14  -4  15        259.79        257.23        30.01 o
 -12  -4  15        861.73        910.47        51.98 o
 -10  -4  15        545.73        516.85        22.40 o
  -8  -4  15          5.97          5.93         5.70 o
  -6  -4  15        103.23        101.63        10.13 o
  -4  -4  15        283.35        284.80        18.50 o
  -2  -4  15         16.33         13.59         6.30 o
   0  -4  15         89.62         96.43        14.01 o
   2  -4  15        240.86        269.38        21.97 o
   4  -4  15        294.01        268.63        22.36 o
   6  -4  15        226.18        225.82        20.83 o
   8  -4  15         18.33         45.55        13.26 o
  10  -4  15          6.65          4.29        15.00 o
 -17  -3  15        271.55        315.64        33.76 o
 -15  -3  15        161.97        133.97        22.51 o
 -13  -3  15        481.51        451.85        25.72 o
 -11  -3  15       1269.04       1228.28        39.25 o
  -9  -3  15        149.32        136.65        12.74 o
  -7  -3  15         19.53         18.71         6.16 o
  -5  -3  15        113.44        109.70        10.16 o
  -3  -3  15        104.10        100.64         9.84 o
  -1  -3  15         98.39         83.37         9.52 o
   1  -3  15        357.88        366.16        16.85 o
   3  -3  15        496.13        496.95        26.45 o
   5  -3  15        641.65        691.57        31.83 o
   7  -3  15         44.70         58.65        17.95 o
   9  -3  15         39.33         47.34        13.45 o
  11  -3  15         90.97         73.95        21.44 o
 -22  -2  15        329.05        352.61        31.08 o
 -20  -2  15        879.65        943.14        55.46 o
 -18  -2  15        202.95        198.48        16.72 o
 -16  -2  15        261.86        252.53        17.74 o
 -14  -2  15        349.07        345.24        14.23 o
 -12  -2  15        681.79        725.48        24.10 o
 -10  -2  15         15.95         15.42         4.41 o
  -8  -2  15         34.40         32.72         4.30 o
  -6  -2  15         72.06         61.44         9.90 o
  -4  -2  15         95.33         83.68         8.62 o
  -2  -2  15        485.55        488.43        20.41 o
   0  -2  15         84.14        103.57        10.04 o
   2  -2  15        120.49        111.04        10.80 o
   4  -2  15        904.88        960.78        28.90 o
   6  -2  15          8.60         14.11        10.15 o
   8  -2  15         18.28         16.12        20.63 o
  10  -2  15        125.79        140.38        18.73 o
 -25  -1  15        210.73        184.88        25.72 o
 -23  -1  15         25.42         20.90        12.86 o
 -21  -1  15         88.08         83.82        34.83 o
 -19  -1  15        375.09        403.77        23.30 o
 -17  -1  15       1357.60       1345.35        43.94 o
 -15  -1  15         80.29         95.50        21.17 o
 -13  -1  15        458.27        440.84        20.85 o
 -11  -1  15       1958.53       2098.00        45.90 o
  -9  -1  15        164.67        184.21         9.51 o
  -7  -1  15         90.03         94.35         6.80 o
  -5  -1  15         62.55         69.70         5.76 o
  -3  -1  15        140.42        139.34         6.12 o
  -1  -1  15         24.04         35.48         7.73 o
   1  -1  15        808.65        779.92        25.94 o
   3  -1  15        606.18        602.33        27.54 o
   5  -1  15        116.61        100.16        16.61 o
   7  -1  15         93.54         88.25        14.65 o
   9  -1  15        114.48        122.61        21.97 o
  11  -1  15         13.56          9.11        16.61 o
 -24   0  15         79.37         65.38        17.68 o
 -22   0  15         67.32         63.02        13.64 o
 -20   0  15        263.46        260.75        20.60 o
 -18   0  15          8.93          6.16        12.59 o
 -16   0  15        386.54        377.08        51.45 o
 -14   0  15        367.86        377.23        20.06 o
 -12   0  15       1114.22       1161.93        37.15 o
 -10   0  15         23.19         17.60         6.11 o
  -8   0  15          0.59          7.26         5.12 o
  -6   0  15          2.08          2.90         5.99 o
  -4   0  15          8.11          9.85         4.28 o
  -2   0  15        125.44        111.51         7.30 o
   0   0  15         87.02         83.25         5.45 o
   2   0  15        155.07        153.81        15.64 o
   4   0  15       2712.74       2883.05        77.86 o
   6   0  15         47.88         32.69        11.29 o
   8   0  15         12.17         16.46        11.79 o
  10   0  15        103.83         89.06        15.52 o
  12   0  15         13.44         12.86        17.15 o
 -23   1  15         26.50         21.44        18.76 o
 -21   1  15         90.24         80.20        14.21 o
 -19   1  15        372.15        439.46        39.12 o
 -17   1  15       1369.18       1447.14        45.68 o
 -15   1  15         69.74         59.58        11.06 o
 -13   1  15        454.10        461.86        32.42 o
 -11   1  15       1967.24       2099.04        46.09 o
  -9   1  15        154.38        150.02        10.98 o
  -7   1  15         92.50         88.65        11.76 o
  -5   1  15         61.38         59.25         6.67 o
  -3   1  15        147.52        147.14         9.35 o
  -1   1  15         23.81         28.28         5.54 o
   1   1  15        803.45        808.57        20.20 o
   3   1  15        611.09        601.17        22.09 o
   5   1  15        110.06        105.91         6.06 o
   7   1  15         91.22         85.76        13.58 o
   9   1  15        115.54        113.38        22.51 o
  11   1  15         13.45         35.37        18.22 o
 -24   2  15          3.99         -4.82        15.00 o
 -22   2  15        327.97        318.32        36.98 o
 -20   2  15        868.26        859.12        36.01 o
 -18   2  15        206.97        171.93        17.95 o
 -16   2  15        258.97        267.25        25.72 o
 -14   2  15        354.10        319.32        21.24 o
 -12   2  15        692.82        710.18        28.14 o
 -10   2  15         17.77         11.31         6.22 o
  -8   2  15         33.14         28.56         5.95 o
  -6   2  15         71.43         57.30         7.09 o
  -4   2  15         90.77         92.03         7.88 o
  -2   2  15        478.58        477.39        15.29 o
   0   2  15         92.77         97.54         8.59 o
   2   2  15        113.49        111.50         8.55 o
   4   2  15        921.46        997.92        24.13 o
   6   2  15          7.87         11.82         5.79 o
   8   2  15         18.07         16.31         7.50 o
  10   2  15        125.77        119.75         8.27 o
 -23   3  15          1.20         -5.36        14.47 o
 -21   3  15        120.04        109.86        24.65 o
 -19   3  15        341.26        400.84        38.58 o
 -17   3  15        285.23        306.77        22.27 o
 -15   3  15        156.27        125.62        11.06 o
 -13   3  15        475.98        479.67        13.94 o
 -11   3  15       1283.78       1308.61        29.31 o
  -9   3  15        141.50        148.83        10.01 o
  -7   3  15         19.97         24.03         4.60 o
  -5   3  15        111.08        111.23         8.12 o
  -3   3  15        109.13        132.65         9.36 o
  -1   3  15        100.09        106.56         9.36 o
   1   3  15        348.25        333.32        13.46 o
   3   3  15        505.86        515.04        16.52 o
   5   3  15        636.68        632.69        21.29 o
   7   3  15         45.33         61.87         8.12 o
   9   3  15         39.89         40.58         7.16 o
  11   3  15         90.85         72.64        10.44 o
 -22   4  15         64.66         69.67        20.90 o
 -20   4  15        299.07        365.48        38.58 o
 -18   4  15         71.46         88.42        21.44 o
 -16   4  15        655.14        651.32        38.05 o
 -14   4  15        249.12        237.35        11.39 o
 -12   4  15        890.94        977.88        20.85 o
 -10   4  15        528.96        535.08        15.11 o
  -8   4  15          7.11         11.54         3.49 o
  -6   4  15        102.55        113.80         7.70 o
  -4   4  15        277.93        287.47        14.34 o
  -2   4  15         15.40         13.14         4.51 o
   0   4  15         91.00         99.26         6.41 o
   2   4  15        242.46        248.36        12.56 o
   4   4  15        303.73        364.48        14.53 o
   6   4  15        220.62        215.92        12.15 o
   8   4  15         17.96         27.50         6.92 o
  10   4  15          6.64          2.90         6.89 o
  12   4  15         21.97         23.58        16.08 o
 -21   5  15        143.80        133.44        24.65 o
 -19   5  15        626.88        691.05        32.97 o
 -17   5  15         21.48         29.47        10.61 o
 -15   5  15        146.42        152.93        17.38 o
 -13   5  15        467.86        484.35        17.85 o
 -11   5  15        252.36        279.14        11.16 o
  -9   5  15         72.30         77.97         5.94 o
  -7   5  15          9.36         10.77         3.78 o
  -5   5  15         89.29         85.51         5.52 o
  -3   5  15          8.76         11.63         4.67 o
  -1   5  15         63.43         58.46         5.97 o
   1   5  15         67.97         74.20         6.53 o
   3   5  15        119.42        119.76         7.21 o
   5   5  15        431.40        468.30        16.36 o
   7   5  15         31.92         30.45         7.04 o
   9   5  15         22.42         37.28         7.57 o
  11   5  15         43.61         43.41        16.61 o
 -20   6  15        143.09        159.16        27.87 o
 -18   6  15         43.08         53.39        17.15 o
 -16   6  15        312.02        304.24        23.03 o
 -14   6  15         29.51         45.68        22.78 o
 -12   6  15        312.64        334.47        18.45 o
 -10   6  15        331.09        366.53        32.96 o
  -8   6  15        192.13        212.71        12.36 o
  -6   6  15         97.73        115.45         8.04 o
  -4   6  15        222.26        245.73         9.05 o
  -2   6  15         80.49         80.15         7.17 o
   0   6  15         86.40        102.91         7.60 o
   2   6  15        240.29        261.58        11.12 o
   4   6  15         98.57        103.43         7.41 o
   6   6  15        363.35        367.26        19.08 o
   8   6  15         24.07         21.05         6.84 o
  10   6  15         72.50         72.88        17.68 o
 -19   7  15         68.59         70.20        24.11 o
 -17   7  15          9.33         32.78        12.28 o
 -15   7  15         58.89         61.32        12.87 o
 -13   7  15        616.04        628.70        27.05 o
 -11   7  15         12.88          8.59         7.52 o
  -9   7  15        236.23        253.46        15.64 o
  -7   7  15        191.88        215.37        14.19 o
  -5   7  15          9.55          9.72         6.64 o
  -3   7  15         58.20         57.11         7.07 o
  -1   7  15        116.91        117.80         8.88 o
   1   7  15        119.71        116.96         8.09 o
   3   7  15         90.09        110.30         7.94 o
   5   7  15         29.37         35.48         5.85 o
   7   7  15         22.39         19.60         6.59 o
   9   7  15         31.91         25.19        13.93 o
 -18   8  15        141.68        190.24        32.69 o
 -16   8  15         37.33         63.93        14.27 o
 -14   8  15         67.68         75.18        12.97 o
 -12   8  15         10.83         12.71        12.79 o
 -10   8  15        141.99        151.11        13.05 o
  -8   8  15        199.61        175.48        13.18 o
  -6   8  15        461.38        505.17        21.94 o
  -4   8  15        332.50        326.91        15.77 o
  -2   8  15         16.81          7.07         5.88 o
   0   8  15          0.25         -2.46         4.76 o
   2   8  15        152.74        157.45        12.25 o
   4   8  15         37.58         41.40         8.05 o
   6   8  15        157.15        182.86        28.40 o
 -15   9  15        283.49        331.18        36.44 o
 -13   9  15        177.50        153.20        18.83 o
 -11   9  15        228.70        284.53        17.64 o
  -9   9  15         31.08         36.90         8.67 o
  -7   9  15         42.71         35.78         8.45 o
  -5   9  15        112.34        122.98        14.33 o
  -3   9  15          5.48          8.48         6.54 o
  -1   9  15         68.65         82.53        13.93 o
   1   9  15         60.64         45.61         9.90 o
   3   9  15          4.78          4.63         6.89 o
   5   9  15        141.70        123.79        16.08 o
 -14  10  15         69.57         67.52        19.83 o
 -12  10  15        100.00         70.20        19.29 o
 -10  10  15        189.59        195.40        17.60 o
  -8  10  15        215.54        220.30        23.74 o
  -6  10  15        132.81        144.82        11.87 o
  -4  10  15         96.48        103.14        17.42 o
  -2  10  15         25.22         18.76        11.25 o
   0  10  15         46.26         31.62        11.25 o
   2  10  15         28.26         27.87        25.45 o
 -13  11  15         35.01          6.97        16.08 o
 -11  11  15          6.32         22.51        15.54 o
  -9  11  15         87.27         60.56        16.61 o
  -7  11  15          7.17         -2.14        12.33 o
  -5  11  15         45.22         68.06        15.54 o
  -3  11  15        258.99        308.67        26.79 o
   1  -7  16         48.71         89.49        26.26 o
   3  -7  16        518.47        578.22        44.48 o
   5  -7  16        296.88        330.64        36.98 o
  -8  -6  16        155.63        144.15        25.72 o
  -6  -6  16        249.91        265.80        31.62 o
  -4  -6  16         87.60         53.59        20.36 o
  -2  -6  16         20.67         20.51        11.52 o
   0  -6  16         26.24         23.85        10.99 o
   2  -6  16         46.34         53.49        18.22 o
   4  -6  16         73.41        100.43        17.42 o
   6  -6  16         34.69         60.27        14.78 o
 -11  -5  16        106.42        130.76        24.65 o
  -9  -5  16        396.82        452.29        36.98 o
  -7  -5  16        187.71        200.42        28.40 o
  -5  -5  16         84.46         74.88        22.51 o
  -3  -5  16         78.90        104.73        15.90 o
  -1  -5  16        214.93        237.08        21.70 o
   1  -5  16          2.62          0.29         9.77 o
   3  -5  16        179.95        169.27        27.60 o
   5  -5  16        411.61        467.60        30.63 o
   7  -5  16         41.33         46.21        15.10 o
 -14  -4  16        181.67        217.03        30.01 o
 -12  -4  16         26.08         47.16        17.15 o
 -10  -4  16        614.57        591.62        41.26 o
  -8  -4  16        479.88        416.39        33.76 o
  -6  -4  16        171.92        185.57        37.78 o
  -4  -4  16        464.07        447.22        26.11 o
  -2  -4  16        318.35        335.57        24.44 o
   0  -4  16        225.18        194.62        19.66 o
   2  -4  16        337.41        378.93        26.28 o
   4  -4  16        330.47        363.85        26.87 o
   6  -4  16        251.41        252.15        23.87 o
   8  -4  16         59.90         47.69        20.90 o
 -17  -3  16        280.74        312.96        34.83 o
 -15  -3  16        314.14        296.35        34.30 o
 -13  -3  16        142.25        165.59        25.72 o
 -11  -3  16        471.52        478.01        35.90 o
  -9  -3  16        716.06        795.79        47.16 o
  -7  -3  16         91.22         76.71         9.26 o
  -5  -3  16         43.41         44.57         8.13 o
  -3  -3  16         36.71         55.68        12.11 o
  -1  -3  16        210.99        223.71        19.89 o
   1  -3  16        246.83        247.84        22.24 o
   3  -3  16        181.77        157.68        18.35 o
   5  -3  16        384.94        440.35        29.37 o
   7  -3  16          9.24          0.61        10.56 o
   9  -3  16         10.83          1.61        17.15 o
 -20  -2  16        163.98        180.52        17.25 o
 -18  -2  16        375.26        356.83        20.91 o
 -16  -2  16         39.54         47.81        10.99 o
 -14  -2  16         41.70         24.32        14.20 o
 -12  -2  16        126.85        127.30        11.23 o
 -10  -2  16        210.98        193.31        17.94 o
  -8  -2  16        694.93        706.61        22.78 o
  -6  -2  16          8.19          7.13         5.86 o
  -4  -2  16        113.72        119.54        10.85 o
  -2  -2  16        127.97        142.46        11.76 o
   0  -2  16        394.04        401.54        23.02 o
   2  -2  16        349.05        362.41        25.18 o
   4  -2  16        837.34        797.76        35.22 o
   6  -2  16        946.89        990.21        40.15 o
   8  -2  16         65.78         74.17        15.14 o
 -23  -1  16        193.79        156.48        21.97 o
 -21  -1  16        162.30        188.12        18.40 o
 -19  -1  16        104.10        119.34        29.47 o
 -17  -1  16        177.52        181.94        16.72 o
 -15  -1  16        244.49        280.16        19.01 o
 -13  -1  16         47.84         51.47        16.88 o
 -11  -1  16        939.67       1004.83        33.96 o
  -9  -1  16       1023.33       1036.83        23.35 o
  -7  -1  16         26.92         29.28         6.42 o
  -5  -1  16        141.29        124.66         6.58 o
  -3  -1  16         60.82         68.68         8.64 o
  -1  -1  16        123.93        144.74        16.31 o
   1  -1  16        127.45        125.18        11.63 o
   3  -1  16        143.99        180.06        26.26 o
   5  -1  16         83.79        105.22        15.34 o
   7  -1  16        128.37        149.26        18.69 o
   9  -1  16         10.64        -11.79        15.54 o
 -24   0  16        316.99        356.90        34.30 o
 -22   0  16         20.09         48.77        12.48 o
 -20   0  16         18.38         30.94        11.18 o
 -18   0  16         43.01         27.53        10.99 o
 -16   0  16        109.40        128.09        23.85 o
 -14   0  16        661.55        658.52        27.42 o
 -12   0  16          0.19          7.53         6.93 o
 -10   0  16        460.50        460.20        17.32 o
  -8   0  16        369.96        377.81        15.65 o
  -6   0  16        441.27        463.35        16.09 o
  -4   0  16          7.49          2.91         3.93 o
  -2   0  16         86.97         90.79         7.88 o
   0   0  16        620.74        651.70        47.96 o
   2   0  16        392.11        402.90        27.87 o
   4   0  16          1.00         12.03        10.04 o
   6   0  16       1427.84       1429.99        48.86 o
   8   0  16        108.31         59.48        21.44 o
  10   0  16        236.72        227.75        36.44 o
 -23   1  16        188.16        194.21        20.34 o
 -21   1  16        168.56        178.97        20.36 o
 -19   1  16        102.82        116.01        15.58 o
 -17   1  16        172.82        176.39        17.47 o
 -15   1  16        247.33        262.37        38.32 o
 -13   1  16         39.03         50.19        10.11 o
 -11   1  16        948.82       1015.94        27.82 o
  -9   1  16       1022.98       1030.11        39.25 o
  -7   1  16         23.79         27.56         6.94 o
  -5   1  16        139.30        156.12        16.63 o
  -3   1  16         60.75         58.53         6.98 o
  -1   1  16        120.73        117.67         8.87 o
   1   1  16        121.65        103.37         8.30 o
   3   1  16        151.19        157.06         9.75 o
   5   1  16         87.57         80.44        14.01 o
   7   1  16        129.48        144.12        17.42 o
   9   1  16         10.84         16.08        15.54 o
 -22   2  16        167.16        180.59        30.55 o
 -20   2  16        160.70        183.30        18.76 o
 -18   2  16        374.91        373.94        29.74 o
 -16   2  16         41.08         33.58        23.04 o
 -14   2  16         38.60         43.59        10.37 o
 -12   2  16        129.45        134.89        14.50 o
 -10   2  16        206.25        200.23        12.99 o
  -8   2  16        701.47        677.34        22.13 o
  -6   2  16         10.18          0.97         5.12 o
  -4   2  16        109.98        101.35         8.59 o
  -2   2  16        127.07        145.11         9.86 o
   0   2  16        402.59        421.53        19.88 o
   2   2  16        344.90        321.26        13.92 o
   4   2  16        820.78        846.67        22.04 o
   6   2  16        955.93       1006.29        27.35 o
   8   2  16         63.13         67.32         7.78 o
 -21   3  16         57.66         26.79        19.29 o
 -19   3  16         73.87         90.57        22.51 o
 -17   3  16        277.05        263.47        20.65 o
 -15   3  16        322.89        359.80        23.57 o
 -13   3  16        132.40        140.08        14.94 o
 -11   3  16        473.19        497.99        23.95 o
  -9   3  16        728.97        749.97        20.74 o
  -7   3  16         82.78         92.82         8.49 o
  -5   3  16         40.70         43.16         6.69 o
  -3   3  16         37.37         47.23         7.09 o
  -1   3  16        209.31        241.56        12.62 o
   1   3  16        243.35        230.94        12.39 o
   3   3  16        185.45        196.42        11.68 o
   5   3  16        393.05        489.34        16.87 o
   7   3  16          7.97         -1.12         5.47 o
   9   3  16          9.77          4.54         6.99 o
 -20   4  16         94.15         83.60        23.04 o
 -18   4  16         75.39         76.10        19.29 o
 -16   4  16         47.31         36.98        16.61 o
 -14   4  16        170.16        176.82        12.46 o
 -12   4  16         25.86         34.57         7.94 o
 -10   4  16        624.55        622.84        26.94 o
  -8   4  16        476.35        460.92        14.21 o
  -6   4  16        176.21        184.85         9.43 o
  -4   4  16        458.57        460.39        13.35 o
  -2   4  16        316.57        328.10        14.06 o
   0   4  16        229.57        227.26        12.26 o
   2   4  16        328.41        378.16        19.21 o
   4   4  16        325.14        347.73        16.94 o
   6   4  16        257.59        287.44        14.34 o
   8   4  16         59.82         73.49        10.12 o
  10   4  16        195.90        247.04        30.01 o
 -19   5  16         58.67         54.12        19.29 o
 -17   5  16        295.57        363.33        37.51 o
 -15   5  16        395.95        410.47        23.48 o
 -13   5  16        556.55        588.34        27.28 o
 -11   5  16        101.11        107.94        13.07 o
  -9   5  16        411.46        418.45        12.70 o
  -7   5  16        178.48        180.98        13.88 o
  -5   5  16         83.13         84.83         7.16 o
  -3   5  16         79.65         83.98         7.22 o
  -1   5  16        215.63        217.68         9.95 o
   1   5  16          2.12         -2.14         5.73 o
   3   5  16        174.09        157.53        12.69 o
   5   5  16        419.44        459.73        17.48 o
   7   5  16         42.63         50.83        11.13 o
   9   5  16         95.67        100.75        20.90 o
 -18   6  16         25.11         29.47        17.68 o
 -16   6  16          5.23          3.22        13.40 o
 -14   6  16        494.24        528.92        37.51 o
 -12   6  16         23.28         25.91        10.15 o
 -10   6  16        544.90        534.82        21.01 o
  -8   6  16        162.88        147.33        20.83 o
  -6   6  16        242.28        259.12        13.17 o
  -4   6  16         88.22        100.29         7.71 o
  -2   6  16         20.42         15.32         5.30 o
   0   6  16         25.38         20.00         5.31 o
   2   6  16         44.44         41.05         5.75 o
   4   6  16         73.41         81.92         8.82 o
   6   6  16         36.81         47.33         7.99 o
   8   6  16        115.24        114.68        19.29 o
 -17   7  16         67.58         98.07        23.04 o
 -15   7  16         45.48         48.51        12.74 o
 -13   7  16          1.54         -1.19        10.08 o
 -11   7  16         40.88         33.53        10.53 o
  -9   7  16         23.71         21.44        13.40 o
  -7   7  16        307.73        360.36        25.20 o
  -5   7  16         91.00        104.04        10.27 o
  -3   7  16        188.82        208.59        11.79 o
  -1   7  16        100.06        109.27         8.31 o
   1   7  16         47.62         37.02         6.14 o
   3   7  16        512.04        509.02        24.06 o
   5   7  16        302.86        324.53        15.00 o
 -16   8  16         62.03         44.48        20.90 o
 -14   8  16         43.91         58.95        19.83 o
 -12   8  16        391.79        429.67        33.37 o
 -10   8  16        226.85        203.77        15.26 o
  -8   8  16          3.29         -1.35         7.33 o
  -6   8  16        308.56        311.35        19.00 o
  -4   8  16        122.06        154.31        14.20 o
  -2   8  16        250.89        255.08        13.77 o
   0   8  16        101.46        109.64         9.03 o
   2   8  16         90.65         95.88        31.35 o
   4   8  16         51.73         45.55        13.93 o
 -13   9  16        106.17         91.25        33.76 o
 -11   9  16        107.57        113.40        16.99 o
  -9   9  16        330.09        370.71        19.01 o
  -7   9  16        131.21        119.19        13.12 o
  -5   9  16        175.09        195.30        15.48 o
  -3   9  16         27.39         20.90        12.33 o
  -1   9  16         96.74         84.13        16.08 o
   1   9  16         92.69         96.43        16.34 o
 -12  10  16        107.89        111.46        21.97 o
 -10  10  16         34.10         23.04        14.47 o
  -8  10  16          9.01         -7.50        12.86 o
  -6  10  16        374.64        412.63        32.15 o
  -4  10  16        151.45        202.03        23.04 o
  -2  10  16         14.48         11.79        12.33 o
  -6  -6  17        192.65        197.21        28.94 o
  -4  -6  17        176.07        224.00        31.08 o
  -2  -6  17         15.53         22.51        12.11 o
   0  -6  17         14.27          9.21        12.05 o
   2  -6  17         14.59         16.08        16.88 o
 -11  -5  17        991.43       1133.40        61.09 o
  -9  -5  17        113.83        171.48        26.79 o
  -7  -5  17        115.31        126.47        24.65 o
  -5  -5  17        116.12        141.47        27.33 o
  -3  -5  17         63.68         86.42        15.32 o
  -1  -5  17         10.64         23.32        11.73 o
   1  -5  17         29.94         50.95        13.88 o
   3  -5  17         98.47         99.37        17.38 o
   5  -5  17        235.91        189.17        33.76 o
 -14  -4  17          2.52         -8.57        12.86 o
 -12  -4  17          2.29          8.57        15.00 o
 -10  -4  17         62.03         45.01        17.68 o
  -8  -4  17        542.42        597.52        42.34 o
  -6  -4  17        614.01        663.14        38.05 o
  -4  -4  17         24.07         31.23        11.67 o
  -2  -4  17          5.99        -13.13        13.13 o
   0  -4  17        130.17        166.82        19.11 o
   2  -4  17        501.91        570.19        30.46 o
   4  -4  17        176.13        145.52        22.51 o
 -17  -3  17         48.12         40.19        18.22 o
 -15  -3  17        107.71        136.65        26.26 o
 -13  -3  17        122.45        133.44        25.72 o
 -11  -3  17        229.06        241.15        30.55 o
  -9  -3  17        220.22        240.08        31.08 o
  -7  -3  17        217.54        199.04        19.28 o
[truncated: 24,916 more chars]
